# Supplementary material for: The ICR1000 UK exome series: a resource of gene variation in an outbred population
Source: F1000Res. 2015 Sep 22;4:883. [Version 1] doi: 10.12688/f1000research.7049.1 (PMC4706061; doi:10.12688/f1000research.7049.1)
Supplement: Supplementary file 1 [file f1000research-4-7589-s0000.tgz › b67ebf43-45f5-4291-b5f3-381b837c911f.txt]

Gene	TranscriptEnsemblv65	P900	P500	PercentTargeted	CodingLength	Chromosome	cDNAStart	cDNAStop	Exclusion	VariationType
FAM138A	ENST00000417324			0	258	1	35138	35736	NotTargeted
OR4F5	ENST00000335137			100	918	1	69091	70008	PoorPerformance
OR4F29	ENST00000426406			0	939	1	367659	368597	NotTargeted
OR4F16	ENST00000332831			0	939	1	621096	622034	NotTargeted
AL669831.1	ENST00000358533			0	507	1	721406	721912	NotTargeted
SAMD11	ENST00000342066	0.304968028	0.554353173	100	2046	1	861322	879533		RareVariation
NOC2L	ENST00000327044	0.895562528	0.956521739	96	2250	1	880074	894620		RareVariation
KLHL17	ENST00000338591	0.625978091	0.791340636	100	1929	1	896074	900571		RareVariation
PLEKHN1	ENST00000379410	0.652197802	0.843956044	100	1836	1	901912	909955		RareVariation
C1orf170	ENST00000433179	0.560882071	0.692713327	100	2091	1	911552	917497		RareVariation
HES4	ENST00000428771			100	744	1	934439	935353	PoorPerformance
ISG15	ENST00000379389	0.453629032	0.836693548	100	498	1	948954	949858		RareVariation
AGRN	ENST00000379370	0.28302196	0.657653228	100	6138	1	955553	990361		RareVariation
RNF223	ENST00000453464			0	750	1	1007197	1007946	NotTargeted
C1orf159	ENST00000421241	0.857385399	0.986417657	100	597	1	1018273	1026923		RareVariation
TTLL10	ENST00000379290	0.356893977	0.605774017	100	2022	1	1114596	1133227		RareVariation
TNFRSF18	ENST00000328596	0.472513089	0.660994764	100	768	1	1138971	1141951		RareVariation
TNFRSF4	ENST00000379236			100	834	1	1146935	1149507	PoorPerformance
SDF4	ENST00000360001	0.568790397	0.915974146	100	1089	1	1152892	1164173		OnlyRareVariation
B3GALT6	ENST00000379198			100	990	1	1167659	1168648	PoorPerformance
FAM132A	ENST00000330388	0.381798002	0.652608213	100	909	1	1177928	1182070		RareVariation
UBE2J2	ENST00000400930	0.763702801	0.817295981	94.2	828	1	1190583	1203372		OnlyRareVariation
SCNN1D	ENST00000379116	0.380175659	0.616478461	85.43	2409	1	1216042	1226990		RareVariation
ACAP3	ENST00000354700	0.467150343	0.646513503	98.12	2505	1	1228944	1243195		RareVariation
PUSL1	ENST00000379031	0.557522124	0.646017699	100	912	1	1244024	1246759		RareVariation
CPSF3L	ENST00000435064	0.823628219	0.924412094	100	1803	1	1247239	1259988		RareVariation
GLTPD1	ENST00000343938	0.220839813	0.573872473	100	645	1	1262291	1263143		RareVariation
TAS1R3	ENST00000339381	0.238151195	0.563258911	100	2559	1	1266726	1269844		RareVariation
DVL1	ENST00000378891	0.438438438	0.697697698	100	2013	1	1271522	1284445		RareVariation
MXRA8	ENST00000309212			100	1329	1	1288984	1293884	PoorPerformance
AURKAIP1	ENST00000338370	0.539363484	0.891122278	100	600	1	1309181	1310136		RareVariation
CCNL2	ENST00000400809	0.743556701	0.832474227	100	1563	1	1322611	1334686		RareVariation
MRPL20	ENST00000344843	0.786995516	0.807174888	100	450	1	1337463	1342597		OnlyRareVariation
ANKRD65	ENST00000537107			54.92	1200	1	1354480	1356385	PoorPerformance
VWA1	ENST00000476993			100	1338	1	1371129	1375167	PoorPerformance
ATAD3C	ENST00000378785	0.848856209	0.946895425	100	1236	1	1386064	1403910		RareVariation
ATAD3B	ENST00000308647	0.817193164	0.863801139	89.47	1947	1	1407265	1431197		RareVariation
ATAD3A	ENST00000378755	0.836421387	0.859184754	89.24	1905	1	1447649	1469452		RareVariation
C1orf70	ENST00000378733			89.08	522	1	1470739	1475726	PoorPerformance
SSU72	ENST00000291386	0.603448276	0.818965517	100	585	1	1477446	1509937		OnlyRareVariation
AL645728.1	ENST00000366221			0	303	1	1510357	1510659	NotTargeted
RP11-345P4.5	ENST00000422725			0	681	1	1534715	1535395	NotTargeted
MIB2	ENST00000505820	0.378327592	0.564046351	100	3213	1	1550840	1565910		RareVariation
MMP23B	ENST00000356026			13.3	1173	1	1567598	1570001	NotTargeted
SLC35E2B	ENST00000378662	0.39338843	0.644628099	100	1218	1	1597221	1608138		RareVariation
CDK11A	ENST00000404249			51.09	2343	1	1634346	1654257	PoorPerformance
SLC35E2	ENST00000246421	0.283919598	0.557788945	100	801	1	1663894	1670996		RareVariation
NADK	ENST00000344463	0.701077708	0.744753261	82.43	1776	1	1684343	1696845		RareVariation
GNB1	ENST00000378609	0.895463511	0.934911243	100	1023	1	1718770	1756892		OnlyRareVariation
CALML6	ENST00000307786	0.951851852	1	100	546	1	1846720	1848632		RareVariation
TMEM52	ENST00000310991	0.648	0.7328	86.67	630	1	1849321	1850704		RareVariation
C1orf222	ENST00000493964			0.96	2604	1	1853726	1887154	NotTargeted
GABRD	ENST00000378585	0.639259259	0.878518519	95	1359	1	1950863	1961721		RareVariation
PRKCZ	ENST00000378567	0.921067575	0.946053379	100	1779	1	1982070	2116448		RareVariation
C1orf86	ENST00000378546			88.58	543	1	2121148	2126188	PoorPerformance
AL590822.1	ENST00000545087			0	654	1	2144366	2145019	NotTargeted
SKI	ENST00000378536			100	2187	1	2160206	2238204	PoorPerformance
MORN1	ENST00000378531	0.597972973	0.715540541	100	1494	1	2252822	2322972		RareVariation
RER1	ENST00000306256	0.926495726	0.974358974	100	591	1	2327230	2334563		NoProteinAlteringVariation
PEX10	ENST00000288774	0.550724638	0.821256039	100	1041	1	2337205	2343941		RareVariation
PLCH2	ENST00000378486	0.528730196	0.659730433	100	4251	1	2408028	2436652		RareVariation
PANK4	ENST00000378466	0.652192792	0.905775076	100	2322	1	2440286	2458026		RareVariation
HES5	ENST00000378453			89.22	501	1	2460908	2461603	PoorPerformance
TNFRSF14	ENST00000355716	0.714454976	0.943127962	100	852	1	2488104	2494712		NoRareVariation
C1orf93	ENST00000419916	0.476470588	0.476470588	100	687	1	2518235	2520866		OnlyRareVariation
MMEL1	ENST00000378412	0.783772119	0.824773414	95.73	2340	1	2522429	2560923		RareVariation
TTC34	ENST00000401094			0	1701	1	2572807	2706156	NotTargeted
ACTRT2	ENST00000378404	0.87819947	1	100	1134	1	2938251	2939384		RareVariation
PRDM16	ENST00000270722	0.436549554	0.760880965	100	3831	1	2985824	3350375		RareVariation
ARHGEF16	ENST00000378378	0.540642722	0.77362949	100	2130	1	3379649	3397151		RareVariation
MEGF6	ENST00000356575	0.342994116	0.636304206	100	4626	1	3407092	3527832		RareVariation
TPRG1L	ENST00000378344	0.594594595	0.642506143	75.46	819	1	3541637	3545167		NoRareVariation
WRAP73	ENST00000270708	0.637490883	0.763676149	92.34	1383	1	3547539	3566563		RareVariation
TP73	ENST00000378295	0.389357218	0.577449947	100	1911	1	3598930	3649643		OnlyRareVariation
CCDC27	ENST00000294600	0.838693211	0.990301174	100	1971	1	3669046	3688087		RareVariation
LRRC47	ENST00000378251	0.480229226	0.578796562	100	1752	1	3697652	3713040		RareVariation
CEP104	ENST00000378230	0.926731955	0.996010156	100	2778	1	3731966	3768971		RareVariation
DFFB	ENST00000378209	0.672277228	0.763366337	100	1017	1	3774168	3800305		RareVariation
C1orf174	ENST00000361605	0.784340659	0.825549451	100	732	1	3806524	3816750		RareVariation
AJAP1	ENST00000378191			100	1236	1	4715486	4834559	PoorPerformance
NPHP4	ENST00000378156	0.741063029	0.90098777	100	4281	1	5923325	6046349		RareVariation
KCNAB2	ENST00000378083	0.656934307	0.730738037	78.93	1248	1	6111597	6158634		OnlyRareVariation
CHD5	ENST00000262450	0.657108516	0.812328297	92.86	5865	1	6166340	6240083		RareVariation
RPL22	ENST00000234875	0.984334204	1	100	387	1	6246732	6259633		NoProteinAlteringVariation
RNF207	ENST00000377939	0.500529661	0.683262712	100	1905	1	6266596	6279467		RareVariation
ICMT	ENST00000343813	0.771764706	0.771764706	77.19	855	1	6285140	6295971		RareVariation
HES3	ENST00000377898			100	561	1	6304426	6305567	PoorPerformance
GPR153	ENST00000377893			100	1830	1	6309398	6314965	PoorPerformance
ACOT7	ENST00000377855	0.951499118	1	100	1143	1	6324657	6445726		OnlyRareVariation
HES2	ENST00000377834			100	522	1	6478933	6479880	PoorPerformance
ESPN	ENST00000377828			89.4	2565	1	6485016	6520206	PoorPerformance
TNFRSF25	ENST00000377782	0.652242329	0.712037766	100	1281	1	6521494	6526167		RareVariation
PLEKHG5	ENST00000377748	0.456037152	0.755108359	93.85	3252	1	6527623	6579571		RareVariation
NOL9	ENST00000377705	0.672389127	0.716261326	100	2109	1	6585914	6614562		RareVariation
TAS1R1	ENST00000333172	0.936111111	0.973015873	100	2526	1	6615434	6639644		RareVariation
ZBTB48	ENST00000377674	0.844919786	0.924647545	100	2067	1	6640670	6649272		RareVariation
KLHL21	ENST00000377658			100	1794	1	6653425	6662877	PoorPerformance
PHF13	ENST00000377648	0.733036707	0.862068966	100	903	1	6674127	6681697		OnlyRareVariation
THAP3	ENST00000054650			60.83	720	1	6685279	6693137	PoorPerformance
DNAJC11	ENST00000377577	0.957331731	1	100	1680	1	6695735	6761860		RareVariation
CAMTA1	ENST00000303635	0.776155231	0.910982196	97.71	5022	1	6845591	7826551		RareVariation
VAMP3	ENST00000054666	0.932885906	0.996644295	100	303	1	7831444	7839705		OnlyRareVariation
PER3	ENST00000361923	0.90209205	0.964574616	100	3606	1	7844938	7902815		RareVariation
UTS2	ENST00000054668	1	1	100	420	1	7907826	7913491		RareVariation
TNFRSF9	ENST00000377507	0.936925099	0.994743758	100	768	1	7980895	8000054		RareVariation
PARK7	ENST00000493678	1	1	100	570	1	8022846	8045114		RareVariation
ERRFI1	ENST00000377482	1	1	100	1389	1	8073270	8075679		RareVariation
SLC45A1	ENST00000471889	0.684680661	0.926753015	100	2247	1	8384390	8404073		RareVariation
RERE	ENST00000337907	0.544560804	0.75486215	100	4701	1	8415147	8716356		RareVariation
ENO1	ENST00000234590	0.978361669	1	100	1305	1	8921419	8934967		RareVariation
CA6	ENST00000377443	0.957562568	1	100	927	1	9005946	9034763		RareVariation
SLC2A7	ENST00000400906	0.879502292	0.992141454	100	1539	1	9063359	9086404		RareVariation
SLC2A5	ENST00000377424	0.700803213	0.953815261	100	1506	1	9097645	9129595		RareVariation
GPR157	ENST00000377411	0.50498008	0.727091633	100	1008	1	9164478	9189086		RareVariation
H6PD	ENST00000377403	0.752951096	0.886593592	100	2376	1	9304994	9324928		RareVariation
SPSB1	ENST00000328089	0.747560976	0.895121951	100	822	1	9415951	9427634		NoProteinAlteringVariation
SLC25A33	ENST00000302692	0.942648592	0.942648592	100	966	1	9599751	9642559		OnlyRareVariation
TMEM201	ENST00000340381	0.410050251	0.651758794	96.4	2001	1	9648989	9673141		RareVariation
C1orf200	ENST00000377320	0.707171315	0.78685259	100	504	1	9713837	9714494		NoRareVariation
PIK3CD	ENST00000377346	0.716672021	0.848056537	100	3135	1	9770514	9787104		RareVariation
CLSTN1	ENST00000377298	0.871882474	0.922787837	100	2946	1	9790566	9883791		RareVariation
CTNNBIP1	ENST00000377263	0.761316872	0.843621399	100	246	1	9910776	9932122		NoProteinAlteringVariation
LZIC	ENST00000377223	1	1	100	573	1	9990457	9996677		RareVariation
NMNAT1	ENST00000377205	1	1	100	840	1	10032132	10042759		OnlyRareVariation
RBP7	ENST00000294435	0.793017456	0.820448878	100	405	1	10057317	10075890		NoRareVariation
UBE4B	ENST00000343090	0.919093017	0.956969853	96.29	3909	1	10093729	10240014		RareVariation
KIF1B	ENST00000263934	0.968483007	0.990886653	100	5313	1	10292387	10436645		RareVariation
PGD	ENST00000270776	0.969423211	1	100	1452	1	10459175	10479806		RareVariation
APITD1	ENST00000556104			55.76	495	1	10490575	10511652	PoorPerformance
APITD1-CORT	ENST00000400900			55.76	495	1	10490575	10511652	PoorPerformance
CORT	ENST00000377049			31.13	318	1	10510281	10511652	NotTargeted
DFFA	ENST00000377038	0.946464646	0.997979798	100	996	1	10521547	10532515		RareVariation
PEX14	ENST00000356607	0.88	0.989333333	100	1134	1	10535024	10690044		RareVariation
CASZ1	ENST00000377022	0.625617636	0.817369821	100	5280	1	10698999	10753946		RareVariation
C1orf127	ENST00000377004	0.678861789	0.792276423	81.51	2472	1	11007720	11042094		RareVariation
TARDBP	ENST00000240185	1	1	100	1245	1	11073785	11082711		RareVariation
MASP2	ENST00000400897	0.795121951	0.918536585	100	2061	1	11086942	11107264		RareVariation
SRM	ENST00000376957	0.644839068	0.781354051	81.63	909	1	11114922	11120000		NoRareVariation
EXOSC10	ENST00000376936	0.95822256	0.979491075	100	2658	1	11126775	11159888		RareVariation
MTOR	ENST00000361445	0.945212696	0.964704333	96.75	7650	1	11167542	11319466		RareVariation
ANGPTL7	ENST00000376819	0.780888031	0.871621622	100	1041	1	11249637	11255080		RareVariation
UBIAD1	ENST00000376810	0.666995074	0.810837438	100	1017	1	11333589	11346188		RareVariation
PTCHD2	ENST00000294484	0.676845396	0.871122866	97.27	4179	1	11561050	11596743		RareVariation
FBXO2	ENST00000354287	0.372881356	0.516384181	100	891	1	11708751	11714397		RareVariation
FBXO44	ENST00000376770	0.820445609	0.946264744	100	768	1	11715893	11721330		RareVariation
FBXO6	ENST00000376753	0.541619156	0.949828962	100	882	1	11728716	11733908		RareVariation
MAD2L2	ENST00000235310	0.689490446	0.934713376	100	636	1	11734832	11740658		NoProteinAlteringVariation
C1orf187	ENST00000294485	0.596743295	0.715517241	100	1050	1	11766316	11779753		RareVariation
AGTRAP	ENST00000314340	0.711578947	0.938947368	100	480	1	11796266	11810249		RareVariation
C1orf167	ENST00000433342			17.71	4422	1	11821844	11849503	NotTargeted
MTHFR	ENST00000376592	0.932142857	0.983163265	100	1971	1	11850737	11863173		RareVariation
CLCN6	ENST00000346436	0.924236567	0.96907615	100	2610	1	11866320	11900280		RareVariation
NPPA	ENST00000376480	0.269315673	0.485651214	100	456	1	11906066	11907741		RareVariation
NPPB	ENST00000376468	0.825870647	0.927860697	100	405	1	11917712	11918890		RareVariation
KIAA2013	ENST00000376572			100	1905	1	11980372	11986294	PoorPerformance
PLOD1	ENST00000196061	0.936258661	0.965357968	100	2184	1	11994837	12034865		RareVariation
MFN2	ENST00000235329	0.949490474	0.969428445	100	2274	1	12049226	12071622		RareVariation
MIIP	ENST00000235332	0.70984456	0.79447323	100	1167	1	12081784	12091865		RareVariation
TNFRSF8	ENST00000263932	0.602368866	0.769881557	100	1788	1	12123656	12202588		RareVariation
TNFRSF1B	ENST00000376259	0.630813953	0.830668605	100	1386	1	12227149	12267077		RareVariation
VPS13D	ENST00000358136	0.982516415	0.996869751	100	13167	1	12294324	12569078		RareVariation
DHRS3	ENST00000376223	0.812846069	0.96124031	100	909	1	12628369	12677353		RareVariation
AADACL4	ENST00000376221	0.97704918	1	100	1224	1	12704566	12726746		RareVariation
AADACL3	ENST00000359318	0.968571429	0.995238095	100	1053	1	12779480	12785963		RareVariation
C1orf158	ENST00000288048	0.965576592	1	100	585	1	12806379	12820884		RareVariation
PRAMEF12	ENST00000357726	1	1	100	1452	1	12835011	12837742		RareVariation
PRAMEF1	ENST00000332296	1	1	100	1425	1	12853377	12856145		RareVariation
PRAMEF11	ENST00000535591	0.941896024	0.996941896	100	1311	1	12884800	12888523		RareVariation
HNRNPCL1	ENST00000317869			9.3	882	1	12907261	12908142	OffTarget
PRAMEF2	ENST00000240189	1	1	100	1425	1	12918865	12921634		RareVariation
PRAMEF4	ENST00000235349	0.877963738	1	100	1437	1	12939365	12943215		RareVariation
PRAMEF10	ENST00000235347			100	1425	1	12952747	12955678	PoorPerformance
PRAMEF7	ENST00000361079			0	1425	1	12977513	12980233	NotTargeted
PRAMEF6	ENST00000376189			79.94	1431	1	12998505	13002348	PoorPerformance
PRAMEF22	ENST00000376187			40.04	1446	1	13035543	13038381	NotTargeted
WI2-3308P17.2	ENST00000436041			0	273	1	13052726	13052998	OffTarget
PRAMEF3	ENST00000376173			5.53	1446	1	13328833	13331671	NotTargeted
PRAMEF5	ENST00000376168			0	1431	1	13364891	13368733	NotTargeted
PRAMEF8	ENST00000357367			0	1425	1	13386982	13389702	NotTargeted
PRAMEF9	ENST00000376152			0	1437	1	13424003	13427859	NotTargeted
PRAMEF13	ENST00000376132			0	1425	1	13448050	13450836	NotTargeted
PRAMEF18	ENST00000376126			0	1440	1	13474689	13477522	NotTargeted
PRAMEF16	ENST00000376121			79.86	1425	1	13495284	13498128	PoorPerformance
PRAMEF21	ENST00000332192			5.32	1428	1	13521973	13526873	NotTargeted
PRAMEF15	ENST00000330087			0	1437	1	13644800	13648656	NotTargeted
PRAMEF14	ENST00000344998			43.64	1281	1	13668905	13671691	NotTargeted
PRAMEF19	ENST00000540591			0	1440	1	13695525	13698358	NotTargeted
PRAMEF17	ENST00000376098			79.86	1425	1	13716118	13718962	PoorPerformance
PRAMEF20	ENST00000316412			5.32	1428	1	13742812	13747733	NotTargeted
LRRC38	ENST00000376085			0	885	1	13802314	13840088	NotTargeted
PDPN	ENST00000294489	0.578059072	0.609001406	100	717	1	13910301	13942406		RareVariation
PRDM2	ENST00000235372	0.934744611	0.986210915	100	5157	1	14042101	14143042		RareVariation
C1orf196	ENST00000412667			0	279	1	14220131	14507087	NotTargeted
KAZN	ENST00000376030	0.627323822	0.828793774	96.35	2328	1	14925494	15441131		RareVariation
C1orf195	ENST00000376005			0	381	1	15494991	15497774	NotTargeted
TMEM51	ENST00000434578	0.839473684	0.960526316	100	762	1	15541584	15546239		RareVariation
FHAD1	ENST00000375999	0.873210162	0.932332564	94.5	4362	1	15578281	15714876		RareVariation
EFHD2	ENST00000375980	0.560500695	0.573018081	100	723	1	15736468	15755220		RareVariation
CTRC	ENST00000375949	0.909887359	1	100	807	1	15764961	15773084		RareVariation
CELA2A	ENST00000359621	0.945137157	1	100	810	1	15783249	15798502		RareVariation
CELA2B	ENST00000375910	0.950124688	1	100	810	1	15802621	15817807		RareVariation
CASP9	ENST00000333868	0.829307568	0.989533011	100	1251	1	15819438	15850695		RareVariation
DNAJC16	ENST00000375847	0.977730193	0.991006424	100	2349	1	15855601	15894672		RareVariation
AGMAT	ENST00000375826	0.689163498	0.742395437	100	1059	1	15900146	15911462		RareVariation
DDI2	ENST00000480945	0.855583543	0.919395466	100	1200	1	15944166	15983128		RareVariation
RSC1A1	ENST00000345034	0.938478144	1	87.92	1854	1	15986364	15988217		RareVariation
PLEKHM2	ENST00000375799	0.553947368	0.744407895	98.04	3060	1	16011054	16060429		RareVariation
SLC25A34	ENST00000294454	0.327472527	0.650549451	100	915	1	16062981	16065901		RareVariation
TMEM82	ENST00000375782	0.236842105	0.530214425	100	1032	1	16069055	16074127		RareVariation
FBLIM1	ENST00000441801			86.22	1125	1	16091479	16101526	PoorPerformance
SPEN	ENST00000375759	0.930965392	0.964663024	99.08	10995	1	16174563	16265922		RareVariation
ZBTB17	ENST00000375743	0.710175146	0.878648874	100	2412	1	16268464	16274990		OnlyRareVariation
C1orf64	ENST00000329454	0.812992126	0.968503937	100	510	1	16330799	16332841		RareVariation
HSPB7	ENST00000311890	0.509803922	0.576470588	100	513	1	16342075	16344458		NoProteinAlteringVariation
CLCNKA	ENST00000331433	0.82200489	0.904645477	100	2064	1	16349115	16360153		RareVariation
CLCNKB	ENST00000375679	0.757457213	0.95403423	100	2064	1	16370988	16383411		RareVariation
FAM131C	ENST00000375662	0.51076555	0.846889952	97.39	843	1	16384932	16399937		RareVariation
EPHA2	ENST00000358432	0.81674674	0.91592313	100	2931	1	16451710	16482427		RareVariation
ARHGEF19	ENST00000270747	0.730576441	0.827903091	100	2409	1	16525082	16535549		RareVariation
C1orf134	ENST00000375605			0	252	1	16555368	16556038	NotTargeted
RSG1	ENST00000375599	0.716321244	0.799222798	100	777	1	16558543	16563237		RareVariation
FBXO42	ENST00000375592	0.979487179	1	100	2154	1	16577165	16641913		RareVariation
C1orf144	ENST00000401088	0.745054945	0.90989011	100	459	1	16693753	16721635		NoProteinAlteringVariation
SPATA21	ENST00000335496	0.853466762	0.994996426	100	1410	1	16725260	16757866		RareVariation
NECAP2	ENST00000443980	0.792638037	0.954601227	100	822	1	16767257	16785491		RareVariation
AL355149.1	ENST00000357301			0	396	1	16862280	16863350	OffTarget
AL137798.1	ENST00000434336			0	510	1	16999498	17000007	NotTargeted
MST1P9	ENST00000442552	0.891181989	0.967636023	96.37	2148	1	17083727	17090975		RareVariation
BX284668.1	ENST00000356370			0	396	1	17197573	17198643	OffTarget
CROCC	ENST00000375541	0.410171182	0.631377763	100	6054	1	17248514	17298941		RareVariation
MFAP2	ENST00000375535	0.652573529	0.869485294	84.24	552	1	17301415	17304768		OnlyRareVariation
ATP13A2	ENST00000326735	0.66363119	0.830392715	99.72	3543	1	17312716	17338233		RareVariation
SDHB	ENST00000375499	0.906586826	0.91497006	100	843	1	17345376	17380514		RareVariation
PADI2	ENST00000375486	0.841574168	0.904641776	100	1998	1	17395539	17445866		RareVariation
PADI1	ENST00000375471	0.928137652	1	100	1992	1	17531713	17570738		RareVariation
PADI3	ENST00000375460	0.886811521	0.988377969	100	1995	1	17575633	17609574		RareVariation
PADI4	ENST00000375448	0.930668016	0.987854251	100	1992	1	17634718	17690250		RareVariation
RCC2	ENST00000375436	0.801541426	0.817597945	81.84	1569	1	17735586	17765010		OnlyRareVariation
ARHGEF10L	ENST00000361221	0.645330535	0.836044071	100	3840	1	17907091	18023875		RareVariation
ACTL8	ENST00000375406	0.954504095	0.98544131	100	1101	1	18149504	18153014		RareVariation
IGSF21	ENST00000251296	0.758967001	0.891678623	100	1404	1	18434623	18704820		RareVariation
KLHDC7A	ENST00000400664	0.522074582	0.996999571	100	2334	1	18807476	18809809		RareVariation
PAX7	ENST00000375375	0.367845659	0.553697749	91.36	1563	1	18958098	19062533		RareVariation
TAS1R2	ENST00000375371	0.810660302	0.946698488	100	2520	1	19166093	19186154		RareVariation
ALDH4A1	ENST00000375341	0.658318426	0.893261777	100	1692	1	19199339	19229017		RareVariation
IFFO2	ENST00000455833			100	1554	1	19235055	19282826	PoorPerformance
UBR4	ENST00000375254	0.949113039	0.984526738	100	15552	1	19401326	19536742		RareVariation
KIAA0090	ENST00000477853	0.901993917	0.958093951	100	2982	1	19545797	19578003		RareVariation
MRTO4	ENST00000330263	0.865168539	0.928370787	100	720	1	19578330	19585324		OnlyRareVariation
AKR7L	ENST00000420396	0.982532751	1	100	462	1	19593794	19597306		RareVariation
AKR7A3	ENST00000361640	0.78463094	0.910010111	100	996	1	19609225	19615203		RareVariation
AKR7A2	ENST00000235835	0.723205965	0.788443616	100	1080	1	19630719	19638618		RareVariation
PQLC2	ENST00000375153	0.626006904	0.883774453	100	876	1	19644172	19655137		RareVariation
CAPZB	ENST00000375142	0.866666667	0.873939394	87.65	834	1	19669256	19811932		NoProteinAlteringVariation
MINOS1	ENST00000322753	0.991416309	1	100	237	1	19923540	19952895		OnlyRareVariation
NBL1	ENST00000289749	0.593508501	0.629057187	100	651	1	19969806	19983622		NoProteinAlteringVariation
HTR6	ENST00000289753	0.645454545	0.903787879	100	1323	1	19992247	20005861		RareVariation
TMCO4	ENST00000294543	0.544926004	0.774841438	100	1905	1	20009533	20107251		RareVariation
RNF186	ENST00000375121	0.970717423	1	100	684	1	20140911	20141594		RareVariation
OTUD3	ENST00000375120	0.79058032	0.814129521	100	1197	1	20209007	20234239		RareVariation
PLA2G2E	ENST00000375116	0.936470588	1	100	429	1	20246800	20250052		RareVariation
PLA2G2A	ENST00000375111	1	1	100	435	1	20302194	20305266		RareVariation
PLA2G5	ENST00000375108	0.895883777	0.963680387	100	417	1	20411324	20417185		OnlyRareVariation
PLA2G2D	ENST00000375105	0.767281106	0.82718894	100	438	1	20440607	20445991		RareVariation
PLA2G2F	ENST00000375102	0.589540412	0.851030111	100	636	1	20465921	20474894		NoRareVariation
PLA2G2C	ENST00000247992	0.984444444	1	100	453	1	20490484	20501687		RareVariation
UBXN10	ENST00000375099	0.656769596	0.70783848	100	843	1	20517055	20517897		RareVariation
VWA5B1	ENST00000375089	0.758649094	0.838550247	100	3663	1	20637095	20680756		RareVariation
CAMK2N1	ENST00000375078			100	237	1	20810142	20811872	PoorPerformance
MUL1	ENST00000264198	0.887203791	0.887203791	100	1059	1	20827183	20834517		RareVariation
FAM43B	ENST00000332947			100	990	1	20879467	20880456	PoorPerformance
CDA	ENST00000375071	0.606407323	0.80778032	100	441	1	20915623	20945061		RareVariation
PINK1	ENST00000321556	0.684695052	0.761219793	100	1746	1	20960042	20977184		RareVariation
DDOST	ENST00000375048	0.958088235	0.979411765	100	1371	1	20978872	20987894		RareVariation
KIF17	ENST00000247986	0.607804878	0.828943089	100	3090	1	20991077	21044199		RareVariation
SH2D5	ENST00000444387	0.27949327	0.673000792	100	1272	1	21048285	21054537		RareVariation
HP1BP3	ENST00000312239	1	1	100	1662	1	21071290	21106933		RareVariation
EIF4G3	ENST00000374937	0.972181243	0.984404636	99.56	4776	1	21133812	21329235		RareVariation
ECE1	ENST00000374893	0.81342633	0.852659111	100	2313	1	21546448	21616907		RareVariation
NBPF3	ENST00000318249	0.851694915	0.95815678	97.27	1902	1	21771580	21809879		RareVariation
ALPL	ENST00000374840	0.764705882	0.910485934	100	1575	1	21880575	21904141		RareVariation
RAP1GAP	ENST00000290101	0.801388889	0.918981481	97.99	2184	1	21924213	21978315		RareVariation
USP48	ENST00000308271	0.909120415	0.921778643	100	3108	1	22005910	22109450		RareVariation
LDLRAD2	ENST00000344642	0.445945946	0.557739558	100	819	1	22138945	22148708		NoRareVariation
HSPG2	ENST00000374695	0.797614497	0.946173255	98.82	13176	1	22149809	22263710		RareVariation
CELA3B	ENST00000337107	0.832298137	0.978881988	100	813	1	22303533	22315772		RareVariation
CELA3A	ENST00000290122	0.910559006	0.972670807	100	813	1	22328168	22338960		RareVariation
CDC42	ENST00000344548	1	1	100	576	1	22404972	22418010		OnlyRareVariation
WNT4	ENST00000290167	0.618458611	0.883920076	92.71	1056	1	22446543	22469415		OnlyRareVariation
ZBTB40	ENST00000404138	0.945719687	1	100	3720	1	22816442	22852889		RareVariation
EPHA8	ENST00000166244	0.648117294	0.861712762	96.89	3018	1	22890129	22928234		RareVariation
C1QA	ENST00000374642	0.793478261	0.903532609	100	738	1	22964110	22965900		RareVariation
C1QC	ENST00000374639	0.756793478	0.907608696	100	738	1	22970517	22974276		RareVariation
C1QB	ENST00000314933	0.830263158	0.910526316	100	762	1	22985950	22987879		RareVariation
EPHB2	ENST00000374632	0.767639077	0.859565807	97.94	2964	1	23037476	23240063		RareVariation
KDM1A	ENST00000400181	0.685823755	0.821455939	99.54	2631	1	23346090	23409857		OnlyRareVariation
LUZP1	ENST00000302291	0.952616909	1	100	3231	1	23415388	23420754		RareVariation
HTR1D	ENST00000374619	0.981465137	1	100	1134	1	23519579	23520712		RareVariation
HNRNPR	ENST00000374616	0.991583377	1	100	1911	1	23636947	23667501		OnlyRareVariation
ZNF436	ENST00000314011	1	1	100	1413	1	23688462	23694498		OnlyRareVariation
C1orf213	ENST00000335648	1	1	100	381	1	23695791	23696171		RareVariation
TCEA3	ENST00000450454	0.58976834	0.700772201	86.44	1047	1	23707959	23751126		OnlyRareVariation
ASAP3	ENST00000336689	0.819501303	0.883513212	100	2712	1	23756349	23810626		RareVariation
E2F2	ENST00000361729	0.688599847	0.779648049	100	1314	1	23836372	23857285		RareVariation
ID3	ENST00000374561	1	1	100	360	1	23885451	23885917		RareVariation
MDS2	ENST00000374555	0.613365155	0.613365155	61.23	423	1	23956045	23967039		NoRareVariation
RPL11	ENST00000374550	1	1	100	537	1	24018314	24022863		NoProteinAlteringVariation
TCEB3	ENST00000418390	0.924559933	0.936295054	100	2397	1	24069916	24086063		RareVariation
PITHD1	ENST00000246151	0.668253968	0.687301587	100	636	1	24105006	24113866		NoProteinAlteringVariation
LYPLA2	ENST00000374514	0.866084425	0.998544396	100	696	1	24119173	24121222		OnlyRareVariation
GALE	ENST00000374497	0.99903568	1	100	1047	1	24122439	24125497		RareVariation
HMGCL	ENST00000374490	0.918472652	0.965944272	100	978	1	24128953	24151905		RareVariation
FUCA1	ENST00000374479	0.721464465	0.721464465	100	1401	1	24172205	24194776		RareVariation
CNR2	ENST00000536471	1	1	100	1083	1	24201025	24202107		RareVariation
PNRC2	ENST00000334351			100	420	1	24287948	24288367	PoorPerformance
SRSF10	ENST00000492112			100	789	1	24297632	24306745	PoorPerformance
MYOM3	ENST00000374434	0.896213184	0.95254792	100	4314	1	24383854	24435126		RareVariation
IL22RA1	ENST00000270800	0.968568102	1	100	1725	1	24447295	24469572		RareVariation
IL28RA	ENST00000327535	0.699228792	0.946658098	100	1563	1	24483620	24513738		RareVariation
GRHL3	ENST00000350501	0.830563003	0.856836461	90.06	1881	1	24646042	24690861		RareVariation
C1orf201	ENST00000374409	0.805416249	0.805416249	88.16	1005	1	24685033	24727878		RareVariation
NIPAL3	ENST00000374399	0.91322314	0.923966942	100	1221	1	24746038	24795675		RareVariation
RCAN3	ENST00000374395	0.62465374	0.742382271	100	726	1	24840863	24861767		RareVariation
C1orf130	ENST00000374392	0.859477124	0.937908497	100	309	1	24921922	24932238		RareVariation
SRRM1	ENST00000323848	0.827650111	0.88324685	91.49	2715	1	24969818	24998777		RareVariation
CLIC4	ENST00000374379	0.906084656	0.906084656	100	762	1	25072045	25167428		OnlyRareVariation
RUNX3	ENST00000399916	0.658878505	0.670560748	100	1290	1	25228613	25291062		RareVariation
SYF2	ENST00000236273	1	1	100	732	1	25549757	25558958		RareVariation
C1orf63	ENST00000243189	0.835443038	0.937859609	100	873	1	25569080	25573454		RareVariation
RHD	ENST00000328664	0.068327974	0.915594855	100	1254	1	25599039	25655415		RareVariation
TMEM50A	ENST00000374358	1	1	100	474	1	25666978	25687196		NoRareVariation
RHCE	ENST00000294413	0.805466238	1	100	1254	1	25689018	25747277		RareVariation
TMEM57	ENST00000374343	0.941028226	0.960181452	95.99	1995	1	25757590	25824957		OnlyRareVariation
LDLRAP1	ENST00000374338	0.803921569	0.871459695	100	927	1	25870190	25893483		RareVariation
MAN1C1	ENST00000374332	0.653907496	0.713981925	100	1893	1	25944289	26110280		RareVariation
SEPN1	ENST00000361547	0.794318182	0.817613636	83.93	1773	1	26126722	26142209		RareVariation
AL020996.1	ENST00000536896			87.97	507	1	26146744	26147250	PoorPerformance
FAM54B	ENST00000374301	0.857961054	0.934707904	100	879	1	26149596	26158517		RareVariation
C1orf135	ENST00000374298	0.866479925	0.953314659	100	1074	1	26161484	26185848		RareVariation
PAQR7	ENST00000374296	0.865384615	0.894230769	100	1041	1	26189290	26190330		RareVariation
STMN1	ENST00000426559	1	1	100	525	1	26212214	26231167		OnlyRareVariation
PAFAH2	ENST00000374282	0.882805817	0.982035928	100	1179	1	26288480	26317307		RareVariation
EXTL1	ENST00000374280	0.890594059	0.947524752	100	2031	1	26349138	26361838		RareVariation
SLC30A2	ENST00000374276	0.904590459	0.937893789	100	1119	1	26365651	26372387		RareVariation
TRIM63	ENST00000374272	0.849002849	0.950617284	100	1062	1	26378364	26393985		RareVariation
PDIK1L	ENST00000374271	0.953125	0.9765625	100	1026	1	26440800	26449068		OnlyRareVariation
GRRP1	ENST00000374268			100	816	1	26487783	26488598	PoorPerformance
ZNF593	ENST00000374266	0.504975124	0.504975124	100	405	1	26496475	26497207		OnlyRareVariation
CNKSR1	ENST00000361530	0.864214993	0.905704856	100	2142	1	26504039	26516039		RareVariation
CATSPER4	ENST00000456354	0.936124911	0.993612491	100	1419	1	26517119	26529033		RareVariation
CEP85	ENST00000252992	0.984622144	1	100	2289	1	26566275	26603784		RareVariation
SH3BGRL3	ENST00000270792	0.666666667	0.82078853	100	282	1	26606647	26607614		NoVariation
UBXN11	ENST00000374222	0.687540349	0.847643641	100	1563	1	26608790	26629374		RareVariation
CD52	ENST00000374213	1	1	100	186	1	26644509	26646793		NoRareVariation
AIM1L	ENST00000527815	0.864392324	0.938166311	99.87	2364	1	26648459	26670526		RareVariation
ZNF683	ENST00000374204	0.778807947	0.864900662	100	1515	1	26688142	26695062		RareVariation
LIN28A	ENST00000326279	0.686900958	0.686900958	68.73	630	1	26737383	26752949		OnlyRareVariation
DHDDS	ENST00000360009	0.795386158	0.967903711	100	1005	1	26759437	26795622		RareVariation
HMGN2	ENST00000361427	0.943820225	0.947565543	100	273	1	26799104	26801639		NoRareVariation
RPS6KA1	ENST00000531382	0.883468835	0.935862692	100	2235	1	26872392	26900692		RareVariation
ARID1A	ENST00000324856	0.797601638	0.824217607	100	6858	1	27022895	27107247		RareVariation
PIGV	ENST00000374145	0.935091278	0.956051386	100	1482	1	27117307	27124335		RareVariation
ZDHHC18	ENST00000374142	0.681622088	0.779119931	100	1167	1	27153296	27180334		NoRareVariation
SFN	ENST00000339276	1	1	100	747	1	27189704	27190450		RareVariation
GPN2	ENST00000374135	0.617456897	0.813577586	100	933	1	27206168	27216587		RareVariation
GPATCH3	ENST00000361720	0.811584978	0.967536601	100	1578	1	27217501	27226933		RareVariation
NR0B2	ENST00000254227	0.889896373	0.984455959	100	774	1	27238336	27240431		RareVariation
NUDC	ENST00000321265	0.847011145	0.936170213	100	996	1	27248340	27272672		OnlyRareVariation
C1orf172	ENST00000320567	0.586264657	0.873534338	100	1197	1	27276560	27278871		RareVariation
TRNP1	ENST00000522111			100	684	1	27320278	27320961	PoorPerformance
FAM46B	ENST00000289166	0.678683386	0.822100313	100	1278	1	27332435	27339161		RareVariation
SLC9A1	ENST00000263980	0.854679803	0.959359606	100	2448	1	27426798	27480825		RareVariation
WDTC1	ENST00000361771	0.861111111	0.924107143	94.78	2031	1	27587546	27632874		RareVariation
TMEM222	ENST00000374076	0.663446055	0.68921095	100	627	1	27648689	27661957		RareVariation
SYTL1	ENST00000543823	0.591641791	0.726567164	100	1689	1	27671826	27680343		RareVariation
MAP3K6	ENST00000493901	0.747785305	0.885096404	100	3867	1	27681882	27693088		RareVariation
FCN3	ENST00000270879	1	1	100	900	1	27695727	27701309		RareVariation
CD164L2	ENST00000374027	0.582205029	0.791102515	100	522	1	27706537	27709729		NoRareVariation
GPR3	ENST00000374024	0.943548387	0.981854839	100	993	1	27720303	27721295		RareVariation
WASF2	ENST00000430629	0.838817999	0.950973808	100	1497	1	27734683	27755400		RareVariation
AHDC1	ENST00000374011	0.536063189	0.840157971	100	4812	1	27873815	27878626		RareVariation
FGR	ENST00000374005	0.806839772	0.984800507	100	1590	1	27939425	27950427		OnlyRareVariation
IFI6	ENST00000339145	0.639225182	0.639225182	100	417	1	27992892	27995825		NoProteinAlteringVariation
FAM76A	ENST00000010299	0.821850394	0.821850394	82.16	1026	1	28052592	28087092		RareVariation
STX12	ENST00000373943	0.908759124	0.972019465	100	831	1	28099819	28148840		OnlyRareVariation
PPP1R8	ENST00000311772	0.998093422	1	100	1056	1	28157347	28176957		OnlyRareVariation
C1orf38	ENST00000373921	0.755451713	0.866043614	100	1932	1	28199083	28212433		RareVariation
RPA2	ENST00000373912	0.98880597	0.98880597	100	813	1	28218674	28240954		NoRareVariation
SMPDL3B	ENST00000373894	0.852205882	0.975735294	100	1368	1	28261695	28285349		RareVariation
XKR8	ENST00000373884	0.703797468	0.744303797	100	1188	1	28286581	28293711		RareVariation
EYA3	ENST00000373871	1	1	100	1722	1	28300977	28384537		RareVariation
PTAFR	ENST00000373857	0.860894942	0.893968872	100	1029	1	28476504	28477532		RareVariation
AL353354.1	ENST00000321830	0.734375	0.9375	100	66	1	28527013	28527152		NoRareVariation
DNAJC8	ENST00000263697	0.948207171	0.990703851	100	762	1	28527759	28559509		NoProteinAlteringVariation
ATPIF1	ENST00000335514	1	1	100	321	1	28562695	28564489		OnlyRareVariation
SESN2	ENST00000253063	0.785066294	0.911374738	100	1443	1	28586359	28607313		RareVariation
MED18	ENST00000373842	0.896	0.9808	100	627	1	28657174	28661481		OnlyRareVariation
PHACTR4	ENST00000373836	0.880056444	0.917215428	100	2139	1	28764896	28823061		RareVariation
RCC1	ENST00000373831			6.84	1359	1	28856379	28864519	NotTargeted
TRNAU1AP	ENST00000373830	0.969590643	0.969590643	100	864	1	28879623	28904148		RareVariation
RAB42	ENST00000373826	1	1	100	318	1	28920312	28920629		RareVariation
TAF12	ENST00000263974	1	1	100	486	1	28930051	28948593		RareVariation
GMEB1	ENST00000294409	0.990659661	1	100	1722	1	29010125	29041285		RareVariation
YTHDF2	ENST00000373812	0.899711816	0.948126801	100	1740	1	29063633	29095464		RareVariation
OPRD1	ENST00000234961	0.374551971	0.577060932	100	1119	1	29138896	29189795		RareVariation
EPB41	ENST00000343067	0.992236025	1	100	2595	1	29313950	29442309		RareVariation
TMEM200B	ENST00000420504			100	924	1	29447417	29448340	PoorPerformance
SRSF4	ENST00000373795	0.805273834	0.893171062	100	1485	1	29474922	29508264		RareVariation
MECR	ENST00000263702	0.798561151	0.910071942	100	1122	1	29520534	29557418		RareVariation
PTPRU	ENST00000345512	0.633178654	0.840603248	98.32	4341	1	29563157	29652173		RareVariation
MATN1	ENST00000373765	0.643964936	0.794335806	100	1491	1	31186429	31196398		RareVariation
LAPTM5	ENST00000294507	0.947503201	1	100	789	1	31206675	31230592		RareVariation
SDC3	ENST00000339394	0.547583082	0.726586103	89.62	1329	1	31346058	31381433		RareVariation
PUM1	ENST00000426105	0.893683023	0.936830231	100	3567	1	31406058	31532413		RareVariation
NKAIN1	ENST00000373736	0.794165316	0.802269044	91.35	624	1	31654550	31712394		RareVariation
SNRNP40	ENST00000263694	0.937030075	0.97556391	100	1074	1	31732919	31769598		RareVariation
ZCCHC17	ENST00000373714	0.776077886	0.776077886	100	726	1	31782946	31837040		OnlyRareVariation
FABP3	ENST00000373713	0.989949749	1	100	402	1	31838733	31845861		RareVariation
SERINC2	ENST00000373710	0.823699422	0.934248555	95.27	1395	1	31882685	31907046		RareVariation
TINAGL1	ENST00000271064	0.634601579	0.72074659	100	1404	1	32042750	32052580		RareVariation
HCRTR1	ENST00000403528	0.732494099	0.904012589	100	1278	1	32084794	32092581		RareVariation
PEF1	ENST00000373703	0.878823529	0.918823529	100	855	1	32096214	32110465		RareVariation
COL16A1	ENST00000373672	0.890410959	0.975763962	100	4815	1	32118252	32167794		RareVariation
BAI2	ENST00000373658	0.557436006	0.766236514	100	4758	1	32193021	32222822		RareVariation
SPOCD1	ENST00000360482	0.846809681	0.895214521	100	3651	1	32256204	32280934		RareVariation
PTP4A2	ENST00000344035	1	1	100	504	1	32374453	32384666		OnlyRareVariation
AL136115.1	ENST00000391369			0	318	1	32379735	32380052	NotTargeted
KHDRBS1	ENST00000327300	0.710506425	0.712018141	100	1332	1	32479597	32508225		OnlyRareVariation
TMEM39B	ENST00000336294	0.743537415	0.85170068	100	1479	1	32538649	32568274		OnlyRareVariation
KPNA6	ENST00000373625	0.974326863	0.996242956	100	1611	1	32573732	32636495		NoRareVariation
TXLNA	ENST00000373609	0.809932557	0.944206009	100	1641	1	32645947	32660796		RareVariation
CCDC28B	ENST00000373602	0.705685619	0.914715719	100	603	1	32667537	32670849		RareVariation
IQCC	ENST00000537469	0.938875306	1	100	1641	1	32671283	32673683		RareVariation
DCDC2B	ENST00000409358	0.90778098	0.966378482	100	1050	1	32674695	32681498		RareVariation
TMEM234	ENST00000309777	0.736842105	0.964114833	100	423	1	32682454	32687923		RareVariation
EIF3I	ENST00000373586	0.916235781	0.916235781	91.62	978	1	32688043	32696797		OnlyRareVariation
FAM167B	ENST00000373582	0.495918367	0.706122449	100	492	1	32713023	32714202		RareVariation
LCK	ENST00000336890	0.756258235	0.922924901	100	1530	1	32739931	32751317		RareVariation
HDAC1	ENST00000373548	0.938675958	1	100	1449	1	32757771	32798645		RareVariation
MARCKSL1	ENST00000329421	0.853242321	0.853242321	100	588	1	32800198	32801634		OnlyRareVariation
TSSK3	ENST00000373534	0.833540373	1	100	807	1	32828303	32829857		OnlyRareVariation
BSDC1	ENST00000446293	0.88672168	0.978244561	100	1344	1	32832223	32860015		RareVariation
ZBTB8B	ENST00000415091	0.865993266	0.972390572	100	1488	1	32936226	32951019		RareVariation
ZBTB8A	ENST00000373510	0.956160242	0.981103553	100	1326	1	33058533	33066020		RareVariation
ZBTB8OS	ENST00000468695	1	1	100	540	1	33087463	33116166		RareVariation
RBBP4	ENST00000373493	0.987361769	0.990521327	100	1278	1	33116908	33145306		NoProteinAlteringVariation
SYNC	ENST00000409190	0.9466759	0.96398892	96.34	1449	1	33147451	33168261		RareVariation
KIAA1522	ENST00000401073	0.437461867	0.730628432	100	3285	1	33207556	33238488		RareVariation
YARS	ENST00000373477	0.91931385	0.939644219	100	1587	1	33241582	33282845		OnlyRareVariation
S100PBP	ENST00000373475	0.939443535	0.98608838	100	1227	1	33291701	33321639		RareVariation
FNDC5	ENST00000373471	0.953658537	1	100	414	1	33329895	33333974		OnlyRareVariation
HPCA	ENST00000373467	0.86701209	0.958549223	100	582	1	33354500	33359463		OnlyRareVariation
TMEM54	ENST00000373463	0.85520362	0.947209653	100	669	1	33360406	33366839		RareVariation
RNF19B	ENST00000373456	0.667579909	0.684931507	100	2199	1	33402407	33430286		RareVariation
AK2	ENST00000354858	0.871148459	0.990196078	100	720	1	33478782	33502429		RareVariation
ADC	ENST00000294517	0.887190684	0.983988355	100	1383	1	33547851	33585783		RareVariation
TRIM62	ENST00000291416	0.352073085	0.541813071	100	1428	1	33612778	33647033		OnlyRareVariation
ZNF362	ENST00000539719	0.423904382	0.544223108	96.99	1263	1	33736176	33764647		RareVariation
PHC2	ENST00000257118	0.648458837	0.769801014	93.25	2577	1	33790466	33841140		RareVariation
ZSCAN20	ENST00000326544	0.9776	0.99008	100	3132	1	33944890	33961076		RareVariation
CSMD2	ENST00000373381	0.795215223	0.884444855	94.95	10896	1	33985118	34630698		RareVariation
HMGB4	ENST00000522796	1	1	100	561	1	34329793	34330353		NoRareVariation
C1orf94	ENST00000488417	0.919553073	0.981564246	100	1797	1	34643391	34684362		RareVariation
GJB5	ENST00000338513	0.992691839	1	100	822	1	35222932	35223753		OnlyRareVariation
GJB4	ENST00000339480	0.83	1	100	801	1	35226856	35227656		RareVariation
GJB3	ENST00000373366	1	1	100	813	1	35250364	35251176		RareVariation
GJA4	ENST00000342280	0.872127872	1	100	1002	1	35259815	35260816		RareVariation
C1orf212	ENST00000446026	0.54676259	0.701438849	100	279	1	35321300	35321578		OnlyRareVariation
DLGAP3	ENST00000373347	0.415017065	0.585324232	100	2940	1	35331684	35370984		RareVariation
ZMYM6NB	ENST00000373337			0	465	1	35447545	35450906	NotTargeted
ZMYM6	ENST00000357182	0.643956599	0.672218017	100	3978	1	35452705	35496240		RareVariation
ZMYM1	ENST00000373330	1	1	100	3429	1	35559589	35580860		RareVariation
SFPQ	ENST00000357214	0.61589404	0.651844844	100	2124	1	35650057	35658650		RareVariation
ZMYM4	ENST00000314607	0.98483864	0.991769547	100	4647	1	35734648	35885278		RareVariation
KIAA0319L	ENST00000325722	0.900638978	0.954313099	100	3150	1	35900495	36020092		RareVariation
NCDN	ENST00000373243	0.717819514	0.982592762	100	2190	1	36023792	36031264		OnlyRareVariation
TFAP2E	ENST00000373235	0.515128593	0.578668684	100	1329	1	36039179	36060277		RareVariation
PSMB2	ENST00000373237	0.981666667	1	100	606	1	36068868	36107033		RareVariation
C1orf216	ENST00000270815	0.956458636	1	100	690	1	36181233	36181922		RareVariation
CLSPN	ENST00000318121	0.987984981	0.998498123	100	4020	1	36202097	36235471		RareVariation
EIF2C4	ENST00000373210	0.906931464	0.964563863	99.27	2586	1	36274018	36319206		RareVariation
EIF2C1	ENST00000373204	0.985127202	0.990606654	100	2574	1	36349023	36385208		NoRareVariation
EIF2C3	ENST00000373191	0.992979719	0.992979719	100	2583	1	36397028	36521346		RareVariation
TEKT2	ENST00000207457	0.937694704	0.973520249	100	1293	1	36550523	36553787		OnlyRareVariation
ADPRHL2	ENST00000373178	0.767955801	0.798342541	100	1092	1	36554506	36558987		RareVariation
COL8A2	ENST00000397799	0.309478673	0.784834123	100	2112	1	36563170	36565843		RareVariation
TRAPPC3	ENST00000373166	0.946096654	1	100	543	1	36602804	36614979		OnlyRareVariation
MAP7D1	ENST00000373151	0.363889996	0.531287365	92.68	2526	1	36622019	36645859		RareVariation
THRAP3	ENST00000354618	1	1	100	2868	1	36748165	36769618		RareVariation
SH3D21	ENST00000453908	0.729933481	0.80443459	100	2271	1	36772022	36786728		RareVariation
FAM176B	ENST00000270824			100	498	1	36787896	36788638	PoorPerformance
AL591845.1	ENST00000373137			0	324	1	36793435	36793758	NotTargeted
STK40	ENST00000373129	0.782742681	0.880585516	100	1308	1	36807356	36826933		RareVariation
LSM10	ENST00000315732	1	1	100	372	1	36859359	36859730		OnlyRareVariation
OSCP1	ENST00000235532	0.889380531	0.914159292	100	1140	1	36883740	36915970		RareVariation
MRPS15	ENST00000373116	0.821148825	0.831592689	83.2	774	1	36921389	36929876		RareVariation
CSF3R	ENST00000373103	0.880093132	0.935195964	99.96	2592	1	36931958	36945097		RareVariation
GRIK3	ENST00000373091	0.844023324	0.947521866	100	2760	1	37267452	37499709		RareVariation
ZC3H12A	ENST00000373087	0.786072423	0.966573816	100	1800	1	37941098	37949212		RareVariation
MEAF6	ENST00000373075	0.846153846	0.851170569	100	606	1	37959700	37980347		OnlyRareVariation
SNIP1	ENST00000296215	0.721145746	0.852569503	100	1191	1	38003349	38019830		RareVariation
DNALI1	ENST00000296218	0.94265233	1	100	843	1	38022530	38030662		RareVariation
GNL2	ENST00000373062	0.990366972	1	100	2196	1	38032456	38061423		RareVariation
RSPO1	ENST00000356545	0.762388818	0.940279543	100	792	1	38078427	38095333		RareVariation
C1orf109	ENST00000358011	0.662828947	0.840460526	100	612	1	38148795	38155552		RareVariation
CDCA8	ENST00000373055	0.996398559	1	100	843	1	38158363	38174038		RareVariation
EPHA10	ENST00000373048	0.451495017	0.762126246	100	3027	1	38184044	38230738		RareVariation
MANEAL	ENST00000373045	0.47810219	0.519708029	100	1374	1	38259855	38265875		OnlyRareVariation
YRDC	ENST00000373044	0.48742515	0.530538922	72.38	840	1	38269597	38273852		RareVariation
C1orf122	ENST00000373042			89.49	333	1	38274077	38274745	PoorPerformance
MTF1	ENST00000373036	0.81749556	0.861900533	100	2262	1	38280808	38323330		RareVariation
AL929472.1	ENST00000448796			0	45	1	38292232	38293886	NotTargeted
INPP5B	ENST00000373024	0.963221773	1	100	2742	1	38327987	38411980		RareVariation
SF3A3	ENST00000373019	1	1	100	1506	1	38423858	38455637		OnlyRareVariation
FHL3	ENST00000373016	0.8424821	0.917661098	100	843	1	38463077	38465084		RareVariation
UTP11L	ENST00000373014	0.982758621	1	100	762	1	38478475	38489300		RareVariation
POU3F1	ENST00000373012			100	1356	1	38511060	38512415	PoorPerformance
RRAGC	ENST00000373001	0.647946354	0.674769489	80.25	1200	1	39305225	39325318		NoProteinAlteringVariation
MYCBP	ENST00000397572	0.697068404	1	100	312	1	39330342	39338977		OnlyRareVariation
GJA9	ENST00000357771	1	1	100	1548	1	39340223	39341770		RareVariation
RHBDL2	ENST00000289248	0.881767956	0.917127072	100	912	1	39352176	39384884		RareVariation
AKIRIN1	ENST00000432648	0.618466899	0.618466899	100	579	1	39457053	39469727		OnlyRareVariation
NDUFS5	ENST00000372969	0.736677116	0.855799373	100	321	1	39494397	39500168		NoProteinAlteringVariation
MACF1	ENST00000289893	0.97206106	0.996338647	100	17817	1	39796941	39951466		RareVariation
KIAA0754	ENST00000530275	0.935483871	0.956387097	100	3876	1	39876346	39880221		RareVariation
BMP8A	ENST00000331593			100	1209	1	39957664	39991470	PoorPerformance
PABPC4	ENST00000372858	0.915650407	0.969512195	100	1983	1	40027370	40041623		OnlyRareVariation
HEYL	ENST00000372852	0.716904277	0.914460285	100	987	1	40092179	40105297		RareVariation
NT5C1A	ENST00000235628	0.72479564	0.906448683	100	1107	1	40124793	40137710		RareVariation
HPCAL4	ENST00000372844	0.835951134	0.944153578	100	576	1	40148208	40150275		OnlyRareVariation
PPIE	ENST00000372830	0.76684492	0.76684492	88.57	945	1	40204573	40228296		OnlyRareVariation
BMP8B	ENST00000372827			87.68	1209	1	40226091	40254157	PoorPerformance
OXCT2	ENST00000327582	0.312942692	0.509980683	100	1554	1	40235374	40236927		RareVariation
TRIT1	ENST00000316891	0.791098349	0.811198851	100	1404	1	40307416	40349163		RareVariation
MYCL1	ENST00000397332	0.434010152	0.521996616	100	1185	1	40363044	40367560		RareVariation
MFSD2A	ENST00000372809	0.943139679	0.9592089	100	1632	1	40420965	40435240		RareVariation
CAP1	ENST00000372797	0.984463277	1	100	1428	1	40525019	40537205		RareVariation
PPT1	ENST00000433473	0.826754386	0.976973684	100	921	1	40539733	40562910		RareVariation
RLF	ENST00000372771	0.960955203	0.986926965	100	5745	1	40627072	40706119		RareVariation
TMCO2	ENST00000372766	0.939670932	0.998171846	100	549	1	40713666	40717266		NoRareVariation
ZMPSTE24	ENST00000372759	0.904090268	0.941466855	100	1428	1	40723944	40758341		RareVariation
COL9A2	ENST00000372748	0.628557409	0.830716389	100	2070	1	40766854	40782869		RareVariation
SMAP2	ENST00000372718	0.921875	0.98515625	100	1290	1	40839793	40887773		OnlyRareVariation
ZNF643	ENST00000411995	0.946875	0.946875	94.64	1605	1	40916634	40929261		RareVariation
ZNF642	ENST00000372706	0.993654822	1	100	1581	1	40945034	40961731		RareVariation
DEM1	ENST00000372703	1	1	100	1122	1	40980217	40981338		RareVariation
ZNF684	ENST00000372699	1	1	100	1137	1	40998839	41013132		RareVariation
RIMS3	ENST00000372684	0.750271444	0.912052117	100	927	1	41092189	41107597		RareVariation
NFYC	ENST00000425457	0.913744076	0.972511848	100	1065	1	41204516	41236500		OnlyRareVariation
KCNQ4	ENST00000347132	0.56171649	0.650916104	100	2088	1	41249766	41304195		RareVariation
CITED4	ENST00000372638			100	555	1	41327245	41327799	PoorPerformance
CTPS	ENST00000372621	1	1	100	1776	1	41448963	41475917		OnlyRareVariation
SLFNL1	ENST00000359345	0.336885246	0.859016393	100	1224	1	41481778	41486332		RareVariation
SCMH1	ENST00000402904	0.827411168	0.883756345	96.67	1983	1	41493866	41618346		RareVariation
FOXO6	ENST00000372591			0	1680	1	41827603	41848553	NotTargeted
EDN2	ENST00000372587	0.770676692	0.986842105	100	537	1	41945080	41950272		RareVariation
HIVEP3	ENST00000372583	0.776853777	0.914483714	100	7221	1	41976122	42050468		RareVariation
GUCA2B	ENST00000372581	0.485119048	0.779761905	100	339	1	42619122	42621267		NoRareVariation
GUCA2A	ENST00000357001	0.515942029	0.843478261	100	348	1	42628577	42630383		RareVariation
FOXJ3	ENST00000372572	0.987614432	1	100	1869	1	42645381	42776764		RareVariation
RIMKLA	ENST00000431473	0.84030743	0.861656704	100	1176	1	42846606	42880645		RareVariation
ZMYND12	ENST00000372565	0.906422018	0.966972477	100	1098	1	42896407	42921668		RareVariation
PPCS	ENST00000372561			61	936	1	42922237	42925597	PoorPerformance
CCDC30	ENST00000428554	0.919982884	0.922122379	92.22	2352	1	43002156	43119699		RareVariation
PPIH	ENST00000304979	1	1	100	534	1	43124118	43133090		RareVariation
YBX1	ENST00000321358	0.605371901	0.672520661	82.97	975	1	43148237	43166686		OnlyRareVariation
CLDN19	ENST00000296387	0.644776119	0.87761194	100	675	1	43200757	43205734		RareVariation
LEPRE1	ENST00000296388	0.765027322	0.853825137	100	2211	1	43212368	43232642		RareVariation
C1orf50	ENST00000372525	0.663865546	0.714285714	100	600	1	43232983	43241065		RareVariation
CCDC23	ENST00000372521	1	1	100	201	1	43273085	43282215		NoVariation
ERMAP	ENST00000372517	0.827221439	0.890691114	100	1428	1	43296120	43308903		RareVariation
ZNF691	ENST00000397044	0.849894292	0.880549683	91.14	948	1	43315330	43317484		OnlyRareVariation
SLC2A1	ENST00000426263	0.660313138	0.835942818	100	1479	1	43392712	43424322		OnlyRareVariation
FAM183A	ENST00000409706	0.997506234	1	100	405	1	43613623	43621984		RareVariation
EBNA1BP2	ENST00000431635	0.902416357	1	100	1086	1	43630114	43638092		RareVariation
WDR65	ENST00000528956	0.934355534	0.985625299	100	2097	1	43638425	43675755		RareVariation
TMEM125	ENST00000432792	0.426403642	0.752655539	100	660	1	43738394	43739053		RareVariation
C1orf210	ENST00000523677	0.802941176	0.964705882	100	342	1	43748456	43748941		RareVariation
TIE1	ENST00000372476	0.640542133	0.793753683	100	3417	1	43766743	43788393		RareVariation
MPL	ENST00000372470	0.873945148	0.916139241	100	1908	1	43803520	43818443		RareVariation
CDC20	ENST00000372462	0.860402685	0.976510067	100	1500	1	43824887	43828800		RareVariation
ELOVL1	ENST00000372458	1	1	100	840	1	43829587	43831280		OnlyRareVariation
MED8	ENST00000290663	0.933184855	1	100	906	1	43850121	43855435		RareVariation
C1orf84	ENST00000310739	0.847583643	0.869888476	91.71	543	1	43855640	43871998		RareVariation
SZT2	ENST00000372442	0.965946734	0.997879952	100	7602	1	43890510	43916151		RareVariation
HYI	ENST00000372425	0.460048426	0.716707022	76.14	834	1	43916909	43919464		RareVariation
PTPRF	ENST00000359947	0.789880534	0.872452565	100	5724	1	44010747	44087674		RareVariation
KDM4A	ENST00000372396	0.916194077	0.955891619	96.4	3195	1	44118847	44170041		RareVariation
ST3GAL3	ENST00000262915	0.836734694	0.878306878	87.87	1335	1	44201934	44395893		RareVariation
ARTN	ENST00000414809			91.27	687	1	44401329	44402437	PoorPerformance
IPO13	ENST00000372343	0.931754875	0.959610028	100	2892	1	44413273	44433354		RareVariation
DPH2	ENST00000255108	0.93715847	0.980874317	100	1470	1	44435848	44438211		OnlyRareVariation
ATP6V0B	ENST00000472174	0.827868852	0.849180328	100	618	1	44440713	44443679		NoProteinAlteringVariation
B4GALT2	ENST00000309519	0.723936614	0.854045038	97.1	1206	1	44445684	44456120		RareVariation
CCDC24	ENST00000372318	0.863537118	0.914847162	100	924	1	44457551	44461832		RareVariation
SLC6A9	ENST00000360584	0.839107736	0.918841955	100	2121	1	44463217	44482805		RareVariation
KLF17	ENST00000372299	0.845758355	0.94772922	100	1170	1	44584580	44596428		RareVariation
DMAP1	ENST00000372289	0.776901004	0.861549498	100	1404	1	44679426	44686290		RareVariation
ERI3	ENST00000372257	0.770149254	0.928358209	100	1014	1	44687230	44820698		RareVariation
RNF220	ENST00000355387	0.939537641	0.967990516	100	1701	1	44877770	45116447		OnlyRareVariation
TMEM53	ENST00000372237	0.628158845	0.776173285	100	834	1	45120231	45140063		RareVariation
C1orf228	ENST00000458657	0.81402439	0.875762195	100	1323	1	45155370	45191075		RareVariation
KIF2C	ENST00000372224	1	1	100	2178	1	45205605	45232851		RareVariation
RPS8	ENST00000396651	1	1	100	627	1	45241269	45244357		OnlyRareVariation
BEST4	ENST00000372207	0.608634112	0.779193206	100	1422	1	45249882	45253377		RareVariation
PLK3	ENST00000372201	0.83125649	0.891484943	89.18	1941	1	45266136	45271350		RareVariation
TCTEX1D4	ENST00000372200			100	666	1	45271675	45272340	PoorPerformance
BTBD19	ENST00000450269	0.625576037	0.737327189	100	876	1	45274493	45279444		RareVariation
PTCH2	ENST00000372192	0.745125348	0.887743733	100	3612	1	45288087	45308604		RareVariation
EIF2B3	ENST00000360403	0.985905045	1	100	1359	1	45316623	45446840		RareVariation
HECTD3	ENST00000372172	0.790643275	0.834697856	100	2586	1	45469164	45476929		RareVariation
UROD	ENST00000246337	0.959780622	0.989031079	100	1104	1	45477938	45481170		RareVariation
ZSWIM5	ENST00000359600	0.769469526	0.801918736	100	3558	1	45484126	45672022		RareVariation
HPDL	ENST00000334815	0.529147982	0.603587444	100	1116	1	45792821	45793936		RareVariation
MUTYH	ENST00000450313	0.991432069	1	100	1650	1	45794978	45805926		RareVariation
TOE1	ENST00000372090	0.996065574	1	100	1533	1	45805925	45809374		RareVariation
TESK2	ENST00000372086	0.941969519	0.979484174	100	1716	1	45810512	45923457		RareVariation
CCDC163P	ENST00000488405	0.804480652	0.883910387	83.03	495	1	45962063	45965281		RareVariation
MMACHC	ENST00000401061	0.975147929	1	100	849	1	45966005	45974887		RareVariation
PRDX1	ENST00000262746	0.857142857	1	100	600	1	45977001	45984715		OnlyRareVariation
AKR1A1	ENST00000372070	0.986597938	1	100	978	1	46027467	46035628		RareVariation
NASP	ENST00000350030	0.988520408	1	100	2367	1	46049819	46083813		RareVariation
CCDC17	ENST00000528266	0.78125	0.853448276	94.86	1869	1	46085947	46089581		NoRareVariation
GPBP1L1	ENST00000355105	0.914487633	0.961837456	100	1425	1	46093928	46124759		RareVariation
TMEM69	ENST00000372025	1	1	100	744	1	46156741	46159577		RareVariation
IPP	ENST00000396478	0.995420721	1	100	1755	1	46165638	46212083		RareVariation
MAST2	ENST00000361297	0.859910581	0.945603577	100	5397	1	46269568	46501738		RareVariation
PIK3R3	ENST00000262741	1	1	100	1386	1	46509345	46597624		RareVariation
TSPAN1	ENST00000372003	0.988873435	1	100	726	1	46646780	46651205		RareVariation
POMGNT1	ENST00000371984	0.955657492	0.955657492	100	1983	1	46654942	46663493		RareVariation
C1orf190	ENST00000371980			39.44	720	1	46669099	46685892	OffTarget
RAD54L	ENST00000371975	0.912398922	0.986972147	100	2244	1	46714078	46743954		RareVariation
LRRC41	ENST00000343304	0.684232194	0.830794566	100	2439	1	46744537	46768994		RareVariation
UQCRH	ENST00000311672	1	1	100	276	1	46769439	46782256		RareVariation
NSUN4	ENST00000474844	0.811140122	0.92689295	100	1155	1	46806499	46827518		RareVariation
FAAH	ENST00000243167	0.855652174	0.875942029	100	1740	1	46860021	46879247		RareVariation
DMBX1	ENST00000360032	0.77079646	0.852212389	100	1134	1	46972683	46978166		RareVariation
KNCN	ENST00000396314	0.716171617	0.943894389	100	306	1	47013402	47016887		RareVariation
MKNK1	ENST00000371946	0.747292419	0.789169675	91.2	1398	1	47024247	47059818		RareVariation
MOB3C	ENST00000271139	0.585305106	0.662515567	100	807	1	47075327	47080748		RareVariation
ATPAF1	ENST00000371937	0.729038855	0.729038855	73.05	987	1	47101448	47133994		RareVariation
KIAA0494	ENST00000371933	0.983073798	1	100	1488	1	47144133	47183759		RareVariation
CYP4B1	ENST00000371923	0.979043877	1	100	1539	1	47264754	47284486		RareVariation
CYP4A11	ENST00000310638	0.940568475	1	87.44	1560	1	47395787	47407105		RareVariation
CYP4X1	ENST00000371901	0.884057971	0.960474308	100	1530	1	47489490	47515846		OnlyRareVariation
CYP4Z1	ENST00000334194	0.955511288	0.970783533	97.04	1518	1	47533163	47583606		RareVariation
CYP4A22	ENST00000371891	0.976098191	0.994832041	100	1560	1	47603158	47614469		RareVariation
PDZK1IP1	ENST00000294338	0.815249267	0.979472141	100	345	1	47649643	47655604		RareVariation
TAL1	ENST00000294339			100	996	1	47685392	47691560	PoorPerformance
STIL	ENST00000371877	0.945988055	0.957153986	100	3867	1	47716808	47775991		RareVariation
CMPK1	ENST00000371873	0.750367107	0.750367107	100	687	1	47799618	47842417		RareVariation
FOXE3	ENST00000335071			100	960	1	47881988	47882947	PoorPerformance
FOXD2	ENST00000334793			100	1488	1	47903808	47905295	PoorPerformance
SLC5A9	ENST00000236495	0.89031339	0.964862298	96.46	2121	1	48688409	48713215		RareVariation
SPATA6	ENST00000371847	0.931911967	0.965612105	96.52	1467	1	48764385	48937680		RareVariation
AGBL4	ENST00000371839	0.971962617	0.982643525	98.21	1512	1	48999845	50489468		RareVariation
BEND5	ENST00000371833	0.696825397	0.797619048	100	1266	1	49193558	49242503		RareVariation
AL645730.2	ENST00000448346			0	324	1	50460708	50461031	NotTargeted
ELAVL4	ENST00000357083	0.949344978	0.979912664	100	1152	1	50572006	50666850		RareVariation
DMRTA2	ENST00000404795			100	1629	1	50884337	50887208	PoorPerformance
FAF1	ENST00000396153	0.929679421	0.961737332	100	1953	1	50907112	51425483		RareVariation
CDKN2C	ENST00000262662	0.966336634	1	100	507	1	51436041	51439942		NoProteinAlteringVariation
C1orf185	ENST00000371759	0.974789916	0.974789916	97.33	600	1	51567906	51613443		RareVariation
RNF11	ENST00000242719	0.735930736	0.735930736	100	465	1	51702429	51736994		NoVariation
TTC39A	ENST00000413473	0.918981481	0.960069444	96.96	1746	1	51753829	51810715		RareVariation
EPS15	ENST00000371733	0.956114029	0.984996249	100	2691	1	51822372	51984903		RareVariation
OSBPL9	ENST00000447887	0.969327921	0.969327921	96.92	2241	1	52082783	52253461		RareVariation
NRD1	ENST00000354831	0.908740006	0.920595533	92.1	3660	1	52254908	52344287		RareVariation
RAB3B	ENST00000371655	0.93597561	1	100	660	1	52385599	52442789		OnlyRareVariation
TXNDC12	ENST00000371626	0.658203125	0.845703125	100	519	1	52486605	52520768		NoRareVariation
KTI12	ENST00000371614	0.703007519	1	100	1065	1	52498369	52499433		RareVariation
BTF3L4	ENST00000313334	1	1	100	477	1	52525520	52552430		NoProteinAlteringVariation
ZFYVE9	ENST00000287727	0.955878902	0.979347571	100	4278	1	52698879	52811893		RareVariation
CC2D1B	ENST00000371586	0.891542678	0.936570086	95.96	2577	1	52819191	52830292		RareVariation
ORC1	ENST00000371568	0.910116732	0.954863813	100	2586	1	52838853	52867895		RareVariation
PRPF38A	ENST00000257181	0.903121636	0.953713671	100	939	1	52870422	52882362		NoProteinAlteringVariation
ZCCHC11	ENST00000257177	0.95966592	0.982073742	100	4938	1	52889607	52991952		RareVariation
GPX7	ENST00000361314	0.636363636	0.900178253	100	564	1	53068082	53074097		OnlyRareVariation
FAM159A	ENST00000517870	0.49122807	0.603508772	100	573	1	53099166	53122712		OnlyRareVariation
SELRC1	ENST00000371538	0.845598846	0.917748918	100	696	1	53153392	53163998		NoRareVariation
ZYG11B	ENST00000294353	0.970733904	0.986942819	100	2235	1	53192326	53287301		OnlyRareVariation
ZYG11A	ENST00000371528	0.92674316	0.958075905	100	2280	1	53308556	53358629		RareVariation
ECHDC2	ENST00000371522	0.706559264	0.750287687	89.42	879	1	53362192	53387345		RareVariation
SCP2	ENST00000371514	0.958230958	0.958230958	100	1644	1	53393069	53516376		OnlyRareVariation
PODN	ENST00000312553	0.516700405	0.700404858	100	1986	1	53527892	53547833		RareVariation
SLC1A7	ENST00000371494	0.687799043	0.870813397	100	1683	1	53553681	53608121		RareVariation
CPT2	ENST00000371486	0.791075051	0.874239351	100	1977	1	53662616	53679267		RareVariation
C1orf123	ENST00000294360	0.762105263	0.987368421	100	483	1	53680331	53686247		RareVariation
MAGOH	ENST00000371470	1	1	100	441	1	53692717	53704120		NoVariation
LRP8	ENST00000306052	0.718064741	0.740341107	89.59	2892	1	53712690	53793584		RareVariation
DMRTB1	ENST00000371445	0.391219512	0.523902439	100	1029	1	53925127	53932335		RareVariation
GLIS1	ENST00000312233	0.481401617	0.830727763	100	1863	1	53972292	54060575		RareVariation
TMEM48	ENST00000371429	0.953662182	0.97060289	100	2025	1	54233643	54303934		RareVariation
YIPF1	ENST00000072644	1	1	100	921	1	54325737	54354610		RareVariation
DIO1	ENST00000361921	0.542895442	0.697050938	100	750	1	54359884	54375672		NoProteinAlteringVariation
HSPB11	ENST00000194214	1	1	100	435	1	54387324	54405755		RareVariation
LRRC42	ENST00000371370	0.9890625	1	100	1287	1	54417673	54433612		RareVariation
LDLRAD1	ENST00000371360	0.465686275	0.767973856	100	618	1	54474655	54483785		RareVariation
TMEM59	ENST00000234831	0.822614108	0.943983402	100	972	1	54497823	54518861		RareVariation
TCEANC2	ENST00000234827	0.918138042	0.963081862	100	627	1	54520096	54562146		NoRareVariation
AL161915.1	ENST00000391366			0	393	1	54570141	54570533	NotTargeted
CDCP2	ENST00000371330	0.602526003	0.749628529	100	1350	1	54605193	54618595		RareVariation
AL357673.1	ENST00000536061			0	381	1	54636764	54637144	NotTargeted
CYB5RL	ENST00000419823	0.888535032	0.933121019	100	948	1	54640292	54661289		RareVariation
MRPL37	ENST00000360840	0.849011858	0.95256917	100	1272	1	54665917	54683922		RareVariation
SSBP3	ENST00000371320	0.826805918	0.912967798	95.2	1167	1	54692804	54871681		OnlyRareVariation
C1orf191	ENST00000361350			0	303	1	54703740	54704042	NotTargeted
ACOT11	ENST00000371316	0.712230216	0.806862203	89.31	1824	1	55013983	55100402		RareVariation
FAM151A	ENST00000302250	0.551428571	0.651428571	66.27	1758	1	55074941	55089068		RareVariation
HEATR8	ENST00000421030	0.87721519	0.969367089	100	3972	1	55118600	55175860		RareVariation
TTC4	ENST00000371281	0.932409012	0.964471404	100	1164	1	55181582	55207186		RareVariation
PARS2	ENST00000371279	0.969166083	0.994393833	100	1428	1	55223407	55224834		RareVariation
TTC22	ENST00000371276			100	1710	1	55246916	55266836	PoorPerformance
C1orf177	ENST00000371273	0.908580593	0.917401764	100	1257	1	55271790	55307546		RareVariation
DHCR24	ENST00000371269	0.634889754	0.836575875	100	1551	1	55317906	55352792		RareVariation
TMEM61	ENST00000371268			100	633	1	55446739	55457776	PoorPerformance
BSND	ENST00000371265	0.831074035	0.950990615	100	963	1	55464860	55474301		OnlyRareVariation
PCSK9	ENST00000302118	0.472181906	0.687953556	100	2079	1	55505511	55529257		RareVariation
USP24	ENST00000294383	0.955099423	0.958563182	95.88	7863	1	55534718	55680786		RareVariation
PPAP2B	ENST00000371250	0.666666667	0.761290323	100	936	1	56962223	57044689		RareVariation
PRKAA2	ENST00000371244	0.941212121	0.943636364	100	1659	1	57111061	57173386		OnlyRareVariation
C1orf168	ENST00000343433	0.994923858	1	100	2187	1	57185344	57284963		RareVariation
C8A	ENST00000361249	0.939793578	0.974770642	100	1755	1	57320575	57383389		RareVariation
C8B	ENST00000371237	0.894557823	0.948412698	100	1776	1	57395077	57431621		RareVariation
DAB1	ENST00000371236	0.923867069	0.957703927	100	1668	1	57476368	57756702		RareVariation
OMA1	ENST00000371226	1	1	100	1575	1	58946637	59004966		RareVariation
TACSTD2	ENST00000371225			100	972	1	59041857	59042828	PoorPerformance
MYSM1	ENST00000472487	0.994325091	1	100	2487	1	59125669	59165724		RareVariation
JUN	ENST00000371222	0.627135678	0.759798995	100	996	1	59247747	59248742		NoRareVariation
FGGY	ENST00000371218	0.985397196	0.998831776	100	1728	1	59787222	60228256		RareVariation
HOOK1	ENST00000371208	0.95704388	0.971362587	100	2187	1	60280790	60338637		RareVariation
CYP2J2	ENST00000371204	0.921333333	0.996666667	100	1509	1	60359323	60392418		RareVariation
C1orf87	ENST00000371201	0.972392638	0.993251534	100	1641	1	60456345	60538315		RareVariation
NFIA	ENST00000371189	0.833635814	0.924379915	96.52	1665	1	61547616	61920992		OnlyRareVariation
TM2D1	ENST00000371180	0.674129353	0.715174129	100	810	1	62149108	62190978		OnlyRareVariation
INADL	ENST00000371158	0.994220731	1	100	5406	1	62228565	62626607		RareVariation
L1TD1	ENST00000498273			61.2	2598	1	62672301	62677044	PoorPerformance
KANK4	ENST00000371153	0.893252769	0.991607922	100	2988	1	62703949	62747236		RareVariation
USP1	ENST00000339950	0.974468085	0.993191489	100	2358	1	62905539	62916652		RareVariation
DOCK7	ENST00000340370	0.994109218	0.994109218	99.4	6330	1	62921085	63153935		RareVariation
ANGPTL3	ENST00000371129	0.954215116	1	100	1383	1	63063238	63070488		RareVariation
ATG4C	ENST00000317868	0.97366496	0.994879298	100	1377	1	63269458	63329830		RareVariation
FOXD3	ENST00000371116			100	1437	1	63788730	63790166	PoorPerformance
ALG6	ENST00000371108	0.946357616	0.946357616	94.62	1524	1	63836649	63902691		RareVariation
ITGB3BP	ENST00000371092	0.819314642	0.819314642	82.03	651	1	63912478	63988804		RareVariation
EFCAB7	ENST00000371088	0.993074054	1	100	1890	1	63991244	64038187		RareVariation
DLEU2L	ENST00000371086	1	1	100	168	1	64014979	64015261		RareVariation
PGM1	ENST00000371083	0.661662818	0.704387991	82.79	1743	1	64089132	64125346		RareVariation
ROR1	ENST00000371079	0.884135472	0.94688057	100	2814	1	64240089	64644538		RareVariation
UBE2U	ENST00000371076	0.961309524	0.995535714	99.41	681	1	64669734	64709816		RareVariation
CACHD1	ENST00000290039	0.972565158	0.987928669	100	3672	1	64936581	65157244		RareVariation
RAVER2	ENST00000371072	0.860740741	0.877530864	87.78	2037	1	65210856	65296668		RareVariation
JAK1	ENST00000342505	0.926184249	0.97268236	100	3465	1	65300245	65351947		RareVariation
AK4	ENST00000395334	0.784107946	0.784107946	100	672	1	65614091	65691860		RareVariation
DNAJC6	ENST00000395325	0.910760191	0.968049945	100	2742	1	65730594	65878708		RareVariation
LEPROT	ENST00000371065	0.770408163	0.770408163	76.77	396	1	65886408	65897602		OnlyRareVariation
LEPR	ENST00000349533	0.984195402	1	100	3498	1	66031249	66102698		RareVariation
PDE4B	ENST00000329654	0.983599089	1	100	2211	1	66378998	66838361		RareVariation
SGIP1	ENST00000371037	0.928919578	0.992282697	100	2487	1	67000042	67208778		RareVariation
AL139147.1	ENST00000502413			0	546	1	67131894	67132439	NotTargeted
TCTEX1D1	ENST00000282670	1	1	100	540	1	67220342	67243137		RareVariation
INSL5	ENST00000304526	1	1	100	408	1	67263696	67266904		RareVariation
WDR78	ENST00000371026	0.985375494	1	100	2547	1	67279813	67390514		RareVariation
MIER1	ENST00000401041	0.808788599	0.82304038	77.03	1698	1	67390712	67450583		RareVariation
SLC35D1	ENST00000235345	0.662878788	0.809659091	92.23	1068	1	67470023	67519696		RareVariation
C1orf141	ENST00000371007	1	1	100	1203	1	67558688	67592923		RareVariation
IL23R	ENST00000347310	0.997340426	1	100	1890	1	67633804	67724811		RareVariation
IL12RB2	ENST00000262345	0.954156954	0.988733489	100	2589	1	67786052	67861772		RareVariation
SERBP1	ENST00000370995	0.80147662	0.995898277	100	1227	1	67878890	67895983		OnlyRareVariation
GADD45A	ENST00000370986	0.293522267	0.740890688	100	498	1	68151178	68153457		OnlyRareVariation
GNG12	ENST00000370982	0.622119816	0.843317972	100	219	1	68171134	68173369		NoProteinAlteringVariation
DIRAS3	ENST00000370981	1	1	100	690	1	68512291	68512980		RareVariation
WLS	ENST00000354777	0.90308642	0.925308642	92.52	1632	1	68564315	68697982		RareVariation
RPE65	ENST00000262340	0.904911839	0.920025189	100	1602	1	68895459	68915588		RareVariation
DEPDC1	ENST00000456315	0.964108911	0.980610561	100	2436	1	68942615	68962682		RareVariation
LRRC7	ENST00000035383	0.978862497	1	100	4614	1	70225888	70587570		RareVariation
LRRC40	ENST00000370952	0.921962096	0.960981048	100	1809	1	70611483	70671223		RareVariation
SRSF11	ENST00000370950	0.764379764	0.764379764	76.49	1455	1	70687320	70716488		OnlyRareVariation
ANKRD13C	ENST00000370944	0.822690639	0.973961562	100	1626	1	70728400	70820091		RareVariation
HHLA3	ENST00000370940			43.72	366	1	70820635	70833411	NotTargeted
CTH	ENST00000370938	0.981757877	1	100	1218	1	70877099	70904810		RareVariation
PTGER3	ENST00000356595	0.233838787	0.595371109	97.85	1257	1	71418590	71513260		NoRareVariation
ZRANB2	ENST00000370920	0.799593082	0.810783316	86.4	993	1	71530757	71546678		RareVariation
NEGR1	ENST00000357731	0.870510397	0.960302457	100	1065	1	71873129	72748177		RareVariation
LRRIQ3	ENST00000354431	0.839400428	0.865631692	86.72	1875	1	74492497	74649368		RareVariation
FPGT-TNNI3K	ENST00000370891	0.889727011	0.906968391	87.8	2811	1	74663963	75009666		RareVariation
FPGT	ENST00000370898	0.838854576	0.854576081	80.78	1785	1	74663963	74671516		RareVariation
RP11-653A5.2	ENST00000557284	0.889727011	0.906968391	87.8	2811	1	74663963	75009666		RareVariation
LRRC53	ENST00000416014			0	1530	1	74937776	74949033	NotTargeted
C1orf173	ENST00000326665	0.963310767	0.975103734	100	4593	1	75036801	75139203		RareVariation
CRYZ	ENST00000417775	0.99898167	1	100	990	1	75171980	75190505		RareVariation
TYW3	ENST00000370867	1	1	100	780	1	75198929	75229797		RareVariation
LHX8	ENST00000294638	0.787193974	0.948210923	100	1071	1	75596400	75626580		RareVariation
SLC44A5	ENST00000370855	0.997192326	1	100	2160	1	75672292	76007132		RareVariation
ACADM	ENST00000420607	0.969194313	1	100	1278	1	76190473	76228448		RareVariation
RABGGTB	ENST00000319942	1	1	100	996	1	76251957	76260335		OnlyRareVariation
MSH4	ENST00000263187	0.959512719	0.994625582	100	2811	1	76262671	76378572		RareVariation
ASB17	ENST00000284142	0.915254237	0.981920904	100	888	1	76384637	76397976		RareVariation
ST6GALNAC3	ENST00000328299	0.948521358	0.981380066	100	918	1	76540552	77094491		RareVariation
ST6GALNAC5	ENST00000477717	0.675944334	0.742544732	75.67	1011	1	77333361	77528891		OnlyRareVariation
PIGK	ENST00000370812	0.995751912	1	100	1188	1	77558059	77685087		RareVariation
AK5	ENST00000354567	0.940298507	0.964776119	100	1689	1	77747999	78024355		RareVariation
ZZZ3	ENST00000370801	0.995557201	1	100	2712	1	78031325	78099039		RareVariation
USP33	ENST00000370793	0.985383244	0.985383244	98.52	2829	1	78163002	78211147		RareVariation
FAM73A	ENST00000370791	0.983536909	1	100	1899	1	78245341	78340749		RareVariation
NEXN	ENST00000334785	0.906746032	0.906746032	90.68	2028	1	78381792	78408514		RareVariation
FUBP1	ENST00000370768	0.974934726	0.993733681	100	1935	1	78414451	78444688		NoProteinAlteringVariation
DNAJB4	ENST00000370763	0.954500495	0.984174085	100	1014	1	78470795	78481931		OnlyRareVariation
GIPC2	ENST00000370759	0.740976645	0.746284501	100	948	1	78511779	78601427		RareVariation
PTGFR	ENST00000370757	0.830241187	0.860853432	100	1080	1	78958429	79002372		RareVariation
IFI44L	ENST00000370751	0.946706144	0.986676536	100	1359	1	79093601	79107494		RareVariation
IFI44	ENST00000370747	0.991710625	1	100	1335	1	79115881	79129496		RareVariation
ELTD1	ENST00000370742	0.983965015	0.989795918	100	2073	1	79356839	79472339		RareVariation
LPHN2	ENST00000359929	0.910088242	0.948485571	100	4212	1	82302670	82456829		RareVariation
TTLL7	ENST00000260505	0.998865356	1	100	2664	1	84335645	84417894		RareVariation
PRKACB	ENST00000370685	0.99410278	1	100	1197	1	84610045	84700988		OnlyRareVariation
SAMD13	ENST00000370673	0.974063401	0.974063401	100	351	1	84764241	84815457		OnlyRareVariation
DNASE2B	ENST00000370665	0.991666667	1	100	1086	1	84864248	84880551		RareVariation
RPF1	ENST00000370654	1	1	100	1050	1	84944965	84963153		RareVariation
GNG5	ENST00000370641	0.609756098	0.609756098	100	207	1	84967528	84971774		OnlyRareVariation
CTBS	ENST00000370630	0.843614248	0.847089487	100	1158	1	85020682	85040098		RareVariation
C1orf180	ENST00000370624			100	372	1	85096297	85097390	PoorPerformance
SSX2IP	ENST00000342203	0.95360262	0.989628821	100	1845	1	85113116	85136902		RareVariation
LPAR3	ENST00000440886	0.936792453	0.976415094	100	1062	1	85279529	85331803		OnlyRareVariation
MCOLN2	ENST00000370608	0.971547125	0.989330172	100	1701	1	85392368	85462555		RareVariation
MCOLN3	ENST00000302814	1	1	100	1662	1	85484806	85511043		RareVariation
WDR63	ENST00000294664	0.99962321	1	100	2676	1	85537625	85598681		RareVariation
SYDE2	ENST00000341460	0.804639463	0.839854667	100	3585	1	85624433	85666679		RareVariation
C1orf52	ENST00000471115	0.217948718	0.626373626	100	549	1	85718312	85725316		OnlyRareVariation
BCL10	ENST00000271015	0.919885551	0.919885551	100	702	1	85733310	85742035		RareVariation
DDAH1	ENST00000284031	0.509389671	0.539906103	100	858	1	85787135	85930728		RareVariation
CYR61	ENST00000451137	0.730937774	0.808939527	100	1146	1	86046668	86048725		NoRareVariation
ZNHIT6	ENST00000370574	0.976478974	1	100	1413	1	86119741	86173967		RareVariation
COL24A1	ENST00000370571	0.962831858	0.98446411	99.13	5145	1	86196229	86622079		RareVariation
ODF2L	ENST00000359242	0.94561774	0.94561774	94.51	1911	1	86817874	86852710		RareVariation
CLCA2	ENST00000370565	0.914123492	0.956352023	100	2832	1	86889931	86921210		RareVariation
CLCA1	ENST00000234701	0.954595386	0.990845844	100	2745	1	86934655	86965728		RareVariation
CLCA4	ENST00000370563	0.955207575	0.991988347	100	2760	1	87012803	87046028		RareVariation
SH3GLB1	ENST00000482504	0.88173913	0.885217391	94.57	1161	1	87170583	87208918		RareVariation
RP4-604K5.1	ENST00000331835	0.977272727	1	100	489	1	87329157	87379785		RareVariation
HS2ST1	ENST00000370550	0.882518797	0.959586466	100	1071	1	87380720	87570379		RareVariation
LMO4	ENST00000370544	0.751012146	0.921052632	100	498	1	87797699	87810479		RareVariation
PKN2	ENST00000370521	0.978179339	0.990794408	100	2955	1	89150264	89299131		RareVariation
GTF2B	ENST00000370500	0.956567797	1	100	951	1	89318896	89357182		RareVariation
CCBL2	ENST00000260508	0.927514793	0.927514793	92.75	1365	1	89401866	89454033		RareVariation
RBMXL1	ENST00000399794	1	1	100	1173	1	89448337	89449509		RareVariation
GBP3	ENST00000370481	0.705849269	0.975815523	100	1788	1	89473407	89486404		RareVariation
GBP1	ENST00000370473	0.953080837	0.992651215	100	1779	1	89519038	89528917		RareVariation
GBP2	ENST00000370466	0.958663647	0.983578709	100	1776	1	89573858	89587649		RareVariation
GBP7	ENST00000294671	1	1	100	1917	1	89597832	89637618		RareVariation
GBP4	ENST00000355754	0.956066946	1	100	1923	1	89650937	89664517		RareVariation
GBP5	ENST00000343435	0.873215306	0.921187893	100	1761	1	89726387	89735238		RareVariation
GBP6	ENST00000370456	0.990486258	1	100	1902	1	89834111	89851028		RareVariation
LRRC8B	ENST00000330947	0.975518672	1	100	2412	1	90048210	90058602		OnlyRareVariation
LRRC8C	ENST00000370454	0.994190871	1	100	2412	1	90152033	90180541		RareVariation
LRRC8D	ENST00000337338	0.988354037	1	100	2577	1	90398628	90401204		OnlyRareVariation
ZNF326	ENST00000340281	0.886010363	0.902705815	100	1749	1	90460817	90493260		NoProteinAlteringVariation
BARHL2	ENST00000370445	0.364341085	0.612403101	100	1164	1	91177869	91182752		OnlyRareVariation
ZNF644	ENST00000370440	0.958280975	0.97386278	100	3984	1	91382355	91447910		RareVariation
HFM1	ENST00000370425	0.961592506	0.984543326	100	4308	1	91726847	91866639		RareVariation
CDC7	ENST00000428239	1	1	100	1725	1	91967274	91989992		RareVariation
TGFBR3	ENST00000212355	0.895275591	0.945275591	100	2556	1	92149296	92327088		RareVariation
BRDT	ENST00000362005	0.88393489	0.904104742	95.15	2844	1	92428312	92479831		RareVariation
EPHX4	ENST00000370383	0.789279113	0.92883549	100	1089	1	92495637	92528843		OnlyRareVariation
BTBD8	ENST00000342818	0.978723404	1	100	1137	1	92546129	92613358		RareVariation
KIAA1107	ENST00000370378	0.944047326	0.997042149	100	4065	1	92633414	92649887		RareVariation
C1orf146	ENST00000370375	1	1	100	543	1	92696978	92711231		OnlyRareVariation
GLMN	ENST00000370360	1	1	100	1785	1	92712087	92763556		RareVariation
RPAP2	ENST00000370343	0.9595186	0.999452954	100	1839	1	92764631	92852568		RareVariation
GFI1	ENST00000370332	0.393507522	0.57165479	100	1269	1	92941586	92949044		RareVariation
EVI5	ENST00000370331	0.945755694	0.974741201	100	2433	1	92979213	93257951		RareVariation
RPL5	ENST00000370321	1	1	100	894	1	93297672	93307422		RareVariation
FAM69A	ENST00000370310	0.939157566	0.958658346	100	1287	1	93308940	93426986		OnlyRareVariation
MTF2	ENST00000370298	0.997736276	1	100	1782	1	93545084	93602584		RareVariation
TMED5	ENST00000370282	0.820699708	0.887755102	100	690	1	93620227	93645799		RareVariation
DR1	ENST00000370272	1	1	100	531	1	93812203	93826196		NoRareVariation
FNBP1L	ENST00000271234	0.987229317	0.987229317	100	1818	1	93913839	94017973		OnlyRareVariation
BCAR3	ENST00000370244	0.74868261	0.898662343	100	2478	1	94027798	94140486		RareVariation
DNTTIP2	ENST00000436063	0.870141343	0.900176678	100	2271	1	94335407	94344704		RareVariation
GCLM	ENST00000370238	0.738386308	0.784841076	100	825	1	94354546	94374719		RareVariation
ABCA4	ENST00000370225	0.92277023	0.970023627	100	6822	1	94458793	94586601		RareVariation
ARHGAP29	ENST00000260526	0.97077577	0.993623804	100	3786	1	94639425	94697167		RareVariation
ABCD3	ENST00000370214	0.944302504	0.944302504	100	1980	1	94884035	94982685		RareVariation
F3	ENST00000334047	0.863945578	0.887755102	100	888	1	94996016	95007192		RareVariation
SLC44A3	ENST00000271227	0.983564458	0.991782229	100	1962	1	95286008	95360478		RareVariation
CNN3	ENST00000370206	0.826042726	0.859613428	100	990	1	95363298	95392450		RareVariation
ALG14	ENST00000370205	0.877897991	0.941267388	100	651	1	95448632	95538454		RareVariation
TMEM56	ENST00000370203	1	1	100	792	1	95609458	95657424		OnlyRareVariation
RWDD3	ENST00000370202	0.8925	0.895	100	804	1	95699787	95712426		RareVariation
PTBP2	ENST00000426398	0.902654867	0.907711757	91.23	1596	1	97187421	97278961		OnlyRareVariation
DPYD	ENST00000370192	0.999672668	1	100	3078	1	97544532	98386478		RareVariation
SNX7	ENST00000306121	0.854491463	0.867112101	100	1356	1	99127288	99225687		RareVariation
LPPR5	ENST00000263177	0.7375	0.884375	100	966	1	99358628	99470227		OnlyRareVariation
RP4-788L13.1	ENST00000370185	0.924726477	0.968052516	100	2292	1	99730006	99772566		RareVariation
PALMD	ENST00000263174	0.956917476	0.990898058	100	1656	1	100111874	100159618		RareVariation
FRRS1	ENST00000287474	1	1	100	1881	1	100174454	100214324		RareVariation
AGL	ENST00000294724	0.993648708	1	100	4599	1	100316599	100387207		RareVariation
SLC35A3	ENST00000370155	1	1	100	978	1	100459111	100488032		OnlyRareVariation
HIAT1	ENST00000370152	1	1	100	1473	1	100503789	100547765		RareVariation
SASS6	ENST00000287482	0.946346449	1	100	1974	1	100550884	100598370		RareVariation
CCDC76	ENST00000370141	1	1	100	1446	1	100598725	100614376		RareVariation
LRRC39	ENST00000342895	0.945	0.965	100	1008	1	100614598	100634072		RareVariation
DBT	ENST00000370132	0.988178025	1	100	1449	1	100661811	100715376		RareVariation
RTCD1	ENST00000260563	0.966312057	0.966312057	96.58	1140	1	100731932	100757060		RareVariation
CDC14A	ENST00000361544	0.944534195	0.974151858	100	1872	1	100818511	100964935		RareVariation
GPR88	ENST00000315033			100	1155	1	101004523	101005677	PoorPerformance
VCAM1	ENST00000294728	0.896426956	0.969244686	100	2220	1	101185417	101203839		RareVariation
EXTL2	ENST00000370114	0.985844287	1	100	993	1	101339498	101354313		OnlyRareVariation
SLC30A7	ENST00000370112	0.985714286	1	100	1131	1	101361819	101440413		OnlyRareVariation
DPH5	ENST00000370109	1	1	100	858	1	101455964	101490999		OnlyRareVariation
S1PR1	ENST00000305352	1	1	100	1149	1	101704541	101705689		RareVariation
OLFM3	ENST00000370103	0.902261123	0.93654267	100	1377	1	102269794	102462372		RareVariation
COL11A1	ENST00000370096	0.9661935	0.997198356	100	5421	1	103343575	103573734		RareVariation
RNPC3	ENST00000533099	0.965584416	0.999350649	100	1554	1	104068693	104094402		RareVariation
AMY2B	ENST00000361355	1	1	100	1536	1	104114225	104122122		RareVariation
AMY2A	ENST00000414303			73.11	1536	1	104160063	104168368	PoorPerformance
AMY1A	ENST00000370083			0	1536	1	104198953	104207142	NotTargeted
AMY1B	ENST00000330330			0	1536	1	104230071	104238261	NotTargeted
AMY1C	ENST00000370079			0	1536	1	104293092	104301280	NotTargeted
PRMT6	ENST00000370078	0.230700976	0.843833185	100	1128	1	107599338	107600465		RareVariation
NTNG1	ENST00000370068	0.855548667	0.899566026	100	1620	1	107691216	108023462		RareVariation
VAV3	ENST00000370056	0.932459277	0.972189114	100	2544	1	108115953	108507491		RareVariation
SLC25A24	ENST00000264128	0.872191011	0.872191011	100	1434	1	108679275	108742760		RareVariation
NBPF4	ENST00000415641			35.05	1917	1	108766327	108786383	NotTargeted
NBPF6	ENST00000444143			35.05	1917	1	108993224	109013260	NotTargeted
FAM102B	ENST00000370035	0.98880597	1	100	1083	1	109103051	109177772		OnlyRareVariation
HENMT1	ENST00000370032	1	1	100	1182	1	109191188	109202506		RareVariation
PRPF38B	ENST00000370025	0.766972477	0.943730887	100	1641	1	109235214	109242642		RareVariation
FNDC7	ENST00000370017	0.792694064	0.856621005	100	2202	1	109255556	109284426		RareVariation
STXBP3	ENST00000370008	0.985795455	1	100	1779	1	109289360	109351499		OnlyRareVariation
AKNAD1	ENST00000370001	0.94911859	0.966746795	100	2511	1	109358793	109395286		RareVariation
GPSM2	ENST00000406462	0.880940715	0.919157276	92.21	2055	1	109428145	109472562		RareVariation
CLCC1	ENST00000369971	0.861482382	0.931956258	100	1656	1	109477292	109493059		RareVariation
WDR47	ENST00000400794	0.922743682	0.961371841	100	2784	1	109514052	109566134		RareVariation
TAF13	ENST00000338366	1	1	100	375	1	109607145	109618569		OnlyRareVariation
TMEM167B	ENST00000338272	0.810810811	0.968468468	100	225	1	109633495	109637121		NoVariation
C1orf194	ENST00000369949	1	1	100	474	1	109648650	109656299		RareVariation
KIAA1324	ENST00000369939	0.916556291	0.968874172	100	3042	1	109656806	109745634		RareVariation
SARS	ENST00000234677	0.992177314	1	100	1545	1	109756615	109780510		RareVariation
CELSR2	ENST00000271332	0.745365072	0.887273976	97.78	8772	1	109792702	109816671		RareVariation
PSRC1	ENST00000369909	0.754773869	0.993969849	100	1002	1	109822775	109825320		RareVariation
MYBPHL	ENST00000357155	0.861873226	0.966887417	100	1065	1	109836861	109849613		RareVariation
SORT1	ENST00000256637	0.866720517	0.876817447	100	2496	1	109856665	109940514		RareVariation
PSMA5	ENST00000271308	1	1	100	726	1	109944635	109968952		NoProteinAlteringVariation
SYPL2	ENST00000369872	0.600246002	0.691266913	100	819	1	110009466	110022170		RareVariation
ATXN7L2	ENST00000369870	0.55931418	0.68952734	99.31	2169	1	110026576	110035222		RareVariation
CYB561D1	ENST00000369868	0.667994688	0.783532537	86.24	756	1	110036762	110038881		RareVariation
AMIGO1	ENST00000369864	0.993247806	1	100	1482	1	110050053	110051534		RareVariation
GPR61	ENST00000527748	0.999261993	1	100	1356	1	110085645	110087000		OnlyRareVariation
GNAI3	ENST00000369851	0.961210974	0.997161779	100	1065	1	110091343	110134855		RareVariation
GNAT2	ENST00000351050	0.982970672	1	100	1065	1	110145976	110155492		RareVariation
AMPD2	ENST00000256578	0.826086957	0.899694889	100	2640	1	110163636	110173774		RareVariation
GSTM4	ENST00000369836	1	1	100	657	1	110199012	110203876		RareVariation
GSTM2	ENST00000241337	0.956856703	1	100	657	1	110210738	110217458		OnlyRareVariation
GSTM1	ENST00000309851			31.51	657	1	110230496	110235917	OffTarget
GSTM5	ENST00000256593	1	1	100	657	1	110254935	110260048		RareVariation
GSTM3	ENST00000540225	0.898507463	0.929850746	100	678	1	110279693	110282909		RareVariation
EPS8L3	ENST00000369805	0.936615733	0.968307866	99.44	1785	1	110293013	110304371		RareVariation
CSF1	ENST00000329608	0.901025951	0.94085697	97.66	1665	1	110453646	110467811		RareVariation
AHCYL1	ENST00000369799	0.920685279	0.924492386	100	1593	1	110527675	110564302		OnlyRareVariation
FAM40A	ENST00000369795	0.8648215	0.907340554	100	2514	1	110577260	110596534		OnlyRareVariation
ALX3	ENST00000369792	0.464007782	0.642023346	100	1032	1	110603355	110613234		OnlyRareVariation
UBL4B	ENST00000334179	1	1	100	525	1	110655157	110655681		OnlyRareVariation
SLC6A17	ENST00000331565	0.719742292	0.877128394	100	2184	1	110709552	110741066		RareVariation
KCNC4	ENST00000369787	0.615546218	0.772584034	100	1908	1	110754122	110774931		RareVariation
RBM15	ENST00000369784	0.930081855	1	100	2934	1	110882028	110888231		RareVariation
SLC16A4	ENST00000369779	0.991071429	1	100	1464	1	110906388	110931945		RareVariation
HBXIP	ENST00000256644	0.747104247	0.876447876	100	522	1	110944145	110950488		RareVariation
PROK1	ENST00000271331	0.863492063	0.955555556	100	318	1	110993839	110998973		NoRareVariation
KCNA10	ENST00000369771	1	1	100	1536	1	111059874	111061409		RareVariation
KCNA2	ENST00000485317	1	1	100	1500	1	111145905	111147404		OnlyRareVariation
KCNA3	ENST00000369769	0.823393167	0.839606254	100	1728	1	111215704	111217431		RareVariation
CD53	ENST00000271324	1	1	100	660	1	111434031	111441817		OnlyRareVariation
LRIF1	ENST00000369763	0.973980919	1	100	2310	1	111490581	111506310		RareVariation
DRAM2	ENST00000286692	1	1	100	801	1	111660782	111674176		RareVariation
CEPT1	ENST00000545121	1	1	100	1251	1	111690337	111726932		RareVariation
DENND2D	ENST00000357640	0.974358974	1	100	1416	1	111730227	111743081		RareVariation
CHI3L2	ENST00000445067	0.986242476	1	100	1173	1	111770352	111784986		RareVariation
CHIA	ENST00000369740	0.916901408	0.973943662	100	1431	1	111853090	111863088		RareVariation
C1orf88	ENST00000369738	0.968421053	1	100	576	1	111889275	111893949		RareVariation
OVGP1	ENST00000369732	0.981737414	1	100	2037	1	111957086	111970343		RareVariation
WDR77	ENST00000235090	0.987242395	1	100	1029	1	111983852	111991791		NoProteinAlteringVariation
ATP5F1	ENST00000369722	1	1	100	771	1	111992164	112003616		RareVariation
C1orf162	ENST00000343534	1	1	100	468	1	112018651	112020745		NoRareVariation
ADORA3	ENST00000369716	0.846820809	0.882466281	100	1044	1	112026309	112045976		RareVariation
RAP1A	ENST00000369709	1	1	100	555	1	112233983	112251857		RareVariation
C1orf183	ENST00000357260	0.802690583	0.862107623	100	894	1	112269590	112281864		OnlyRareVariation
DDX20	ENST00000369702	0.897727273	0.919642857	100	2475	1	112298547	112309521		RareVariation
KCND3	ENST00000315987	0.882202958	0.99082101	100	1968	1	112318699	112525348		RareVariation
CTTNBP2NL	ENST00000271277	0.993736952	1	100	1920	1	112958788	113000034		RareVariation
WNT2B	ENST00000369684	0.520922289	0.672075149	100	1176	1	113051885	113063131		RareVariation
ST7L	ENST00000358039	0.866900175	0.914185639	100	1728	1	113068635	113161735		RareVariation
CAPZA1	ENST00000263168	0.982373678	1	100	861	1	113162467	113212754		RareVariation
MOV10	ENST00000413052	0.892045455	0.955548128	100	3012	1	113217535	113243129		RareVariation
RHOC	ENST00000285735	0.636678201	0.73183391	100	582	1	113244162	113246421		OnlyRareVariation
PPM1J	ENST00000309276	0.656498674	0.736074271	100	1518	1	113252785	113257923		RareVariation
FAM19A3	ENST00000369630	0.527667984	0.889328063	100	510	1	113264856	113269302		RareVariation
SLC16A1	ENST00000538576	0.833222148	0.935957305	100	1503	1	113456513	113471930		RareVariation
LRIG2	ENST00000361127	0.86163522	0.935220126	100	3198	1	113616029	113666723		RareVariation
MAGI3	ENST00000307546	0.885649718	0.90779661	100	4446	1	113933656	114226636		RareVariation
PHTF1	ENST00000369604	0.97446059	0.999119331	100	2289	1	114240327	114301325		RareVariation
RSBN1	ENST00000261441	0.780183181	0.878434638	100	2409	1	114308602	114355034		RareVariation
PTPN22	ENST00000359785	1	1	100	2424	1	114357527	114414245		RareVariation
BCL2L15	ENST00000393316	0.93442623	0.965163934	100	492	1	114423745	114429997		RareVariation
AP4B1	ENST00000369569	0.983257919	1	100	2220	1	114437687	114447339		RareVariation
DCLRE1B	ENST00000369563	0.88338558	0.919749216	100	1599	1	114448209	114454813		RareVariation
HIPK1	ENST00000369558	0.923991155	0.967661692	100	3633	1	114483006	114516134		RareVariation
OLFML3	ENST00000320334	0.951559934	0.983579639	100	1221	1	114522139	114524391		RareVariation
SYT6	ENST00000369547	0.775943396	0.899371069	100	1278	1	114636408	114682493		RareVariation
TRIM33	ENST00000358465	0.803210464	0.822532699	100	3384	1	114940270	115053697		RareVariation
BCAS2	ENST00000369541	1	1	100	678	1	115110751	115124212		RareVariation
DENND2C	ENST00000393276	0.981531358	0.996921893	100	2616	1	115128221	115168605		RareVariation
AMPD1	ENST00000520113	0.98796734	1	100	2343	1	115215735	115238191		RareVariation
NRAS	ENST00000369535	1	1	100	570	1	115251156	115258781		NoProteinAlteringVariation
CSDE1	ENST00000438362	1	1	100	2535	1	115260790	115284285		OnlyRareVariation
SIKE1	ENST00000369528	0.713153724	0.800316957	100	636	1	115316892	115323228		OnlyRareVariation
SYCP1	ENST00000369522	1	1	100	2931	1	115398086	115537640		RareVariation
TSHB	ENST00000256592	0.925301205	1	100	417	1	115575984	115576848		RareVariation
TSPAN2	ENST00000369516	0.782674772	0.85106383	100	666	1	115593111	115632053		OnlyRareVariation
NGF	ENST00000369512	0.856551724	1	100	726	1	115828691	115829416		RareVariation
VANGL1	ENST00000355485	0.844387755	0.924107143	100	1575	1	116194035	116234000		RareVariation
CASQ2	ENST00000261448	0.955424727	0.999158957	100	1200	1	116243862	116311162		RareVariation
NHLH2	ENST00000369506			100	408	1	116380586	116380993	PoorPerformance
SLC22A15	ENST00000369503	0.941789216	0.996323529	100	1644	1	116519249	116609729		RareVariation
MAB21L3	ENST00000369500	0.779316713	0.944598338	100	1089	1	116655237	116675986		RareVariation
ATP1A1	ENST00000537345	0.981305346	1	100	3072	1	116916852	116947066		RareVariation
ATP1A1OS	ENST00000369492	1	1	100	288	1	116948225	116948512		NoVariation
CD58	ENST00000369489	0.781793842	0.859437751	95.09	753	1	117057435	117113594		RareVariation
IGSF3	ENST00000369483	0.804623005	0.977435333	98.35	3645	1	117119934	117208948		RareVariation
C1orf137	ENST00000369482			0	297	1	117236752	117249154	NotTargeted
CD2	ENST00000369478	0.95623216	0.99809705	100	1056	1	117297115	117311405		RareVariation
PTGFRN	ENST00000393203	0.825921703	0.871151653	98.14	2640	1	117452826	117529589		RareVariation
CD101	ENST00000256652	1	1	100	3066	1	117544440	117576723		RareVariation
TTF2	ENST00000369466	0.993941143	1	100	3489	1	117602969	117644146		RareVariation
TRIM45	ENST00000256649	0.965457686	0.997121474	100	1743	1	117654927	117663823		RareVariation
VTCN1	ENST00000369458	0.835308057	0.907582938	100	849	1	117690280	117753477		RareVariation
MAN1A2	ENST00000356554	1	1	100	1926	1	117910806	118065579		RareVariation
FAM46C	ENST00000369448	1	1	100	1176	1	118165491	118166666		RareVariation
GDAP2	ENST00000369443	0.952059419	0.968264686	100	1494	1	118413191	118462980		RareVariation
WDR3	ENST00000349139	0.927298646	0.944761226	99.54	2832	1	118475943	118502070		RareVariation
SPAG17	ENST00000336338	0.99803744	1	100	6672	1	118506422	118727780		RareVariation
TBX15	ENST00000207157	0.973045822	0.996630728	100	1491	1	119427355	119474342		RareVariation
WARS2	ENST00000235521	0.777158774	0.844939647	100	1083	1	119575534	119683267		RareVariation
HAO2	ENST00000325945	0.938036225	1	100	1056	1	119923709	119936463		RareVariation
HSD3B2	ENST00000543831	0.921146953	0.978494624	100	1119	1	119958043	119965243		RareVariation
HSD3B1	ENST00000369413	0.946380697	0.991957105	100	1122	1	120050100	120057268		RareVariation
ZNF697	ENST00000421812	0.545232274	0.630806846	100	1638	1	120165328	120168723		OnlyRareVariation
PHGDH	ENST00000369409	0.703773585	0.762893082	100	1602	1	120254646	120286663		RareVariation
HMGCS2	ENST00000369406	0.988142292	1	100	1527	1	120293425	120311467		RareVariation
REG4	ENST00000354219	0.877118644	0.970338983	100	477	1	120337241	120351392		RareVariation
ADAM30	ENST00000369400	1	1	100	2373	1	120436587	120438959		RareVariation
NOTCH2	ENST00000256646	0.856813872	0.94310485	100	7416	1	120457929	120612020		RareVariation
FAM72B	ENST00000369390	0.751121076	0.822869955	100	450	1	120839834	120854586		RareVariation
FCGR1B	ENST00000369384	0.553699284	0.671837709	100	843	1	120927137	120935894		RareVariation
PPIAL4G	ENST00000419275	1	1	100	495	1	143767354	143767848		RareVariation
FAM72D	ENST00000400889			100	450	1	143897547	143912295	PoorPerformance
AL592284.1	ENST00000538264			17.35	807	1	144339778	144520832	NotTargeted
PPIAL4B	ENST00000540273			0	495	1	144363677	144364171	NotTargeted
PDE4DIP	ENST00000369356	0.967068843	0.969907736	98.25	7089	1	144852354	144994731		RareVariation
NOTCH2NL	ENST00000369340	0.926449788	1	100	711	1	145248857	145282031		RareVariation
NBPF10	ENST00000342960			26.7	10662	1	145293406	145368684	NotTargeted
HFE2	ENST00000336751	0.683098592	0.731611894	65.42	1281	1	145414782	145416936		OnlyRareVariation
TXNIP	ENST00000369317	0.924657534	0.946061644	100	1176	1	145438803	145441218		RareVariation
POLR3GL	ENST00000369314	0.713846154	0.826153846	82.65	657	1	145456637	145460222		RareVariation
ANKRD34A	ENST00000323397	0.693959732	0.880536913	100	1491	1	145473329	145474819		OnlyRareVariation
LIX1L	ENST00000369308	0.64484127	0.681547619	100	1014	1	145477159	145498778		RareVariation
RBM8A	ENST00000330165	1	1	100	525	1	145507667	145509211		NoProteinAlteringVariation
GNRHR2	ENST00000361928			32.88	879	1	145509860	145515697	NotTargeted
PEX11B	ENST00000369306	0.929123711	0.979381443	100	780	1	145516401	145522919		RareVariation
ITGA10	ENST00000369304	0.96373057	0.999424295	100	3504	1	145525066	145542278		RareVariation
ANKRD35	ENST00000355594	0.890745072	0.971934514	100	3006	1	145549317	145567756		RareVariation
PIAS3	ENST00000393045	0.80565937	0.974906567	100	1887	1	145576079	145585622		RareVariation
NUDT17	ENST00000334513	0.943820225	1	100	987	1	145586589	145589427		RareVariation
POLR3C	ENST00000334163	1	1	100	1605	1	145592690	145609336		RareVariation
RNF115	ENST00000369291	0.888520971	0.888520971	88.85	915	1	145611240	145688220		OnlyRareVariation
CD160	ENST00000235933	0.915129151	0.963099631	100	546	1	145696593	145706758		RareVariation
PDZK1	ENST00000344770	0.429123711	0.553479381	100	1560	1	145747044	145763623		RareVariation
GPR89A	ENST00000313835	0.550221566	0.587149188	86.04	1368	1	145765019	145826929		RareVariation
GPR89C	ENST00000447947			0	963	1	145883868	145923443	NotTargeted
NBPF11	ENST00000479926			0	2598	1	146034392	146057449	NotTargeted
NBPF12	ENST00000442909			0	9996	1	146395342	146466121	NotTargeted
PRKAB2	ENST00000254101	0.735221675	0.966748768	100	819	1	146631144	146643723		OnlyRareVariation
FMO5	ENST00000254090	0.892095358	0.91718946	100	1602	1	146658479	146696621		RareVariation
CHD1L	ENST00000369258	0.93972295	0.95132909	100	2694	1	146714354	146767190		RareVariation
BCL9	ENST00000234739	0.79293402	0.910622368	100	4281	1	147083636	147096760		RareVariation
ACP6	ENST00000369238	0.829287392	0.896632733	100	1287	1	147119225	147142170		RareVariation
GJA5	ENST00000271348	1	1	100	1077	1	147230270	147231346		RareVariation
GJA8	ENST00000240986	0.939277479	0.958493467	100	1302	1	147380083	147381384		RareVariation
GPR89B	ENST00000314163			30.34	1368	1	147400650	147465149	NotTargeted
NBPF24	ENST00000369226			0	2373	1	147576173	147599164	NotTargeted
PPIAL4A	ENST00000539781			0	495	1	147954850	147955344	NotTargeted
PPIAL4D	ENST00000544708			0	495	1	148201967	148202461	NotTargeted
NBPF20	ENST00000369202			0	13866	1	148251875	148346756	NotTargeted
NBPF15	ENST00000442702			0	2013	1	148577650	148594640	NotTargeted
NBPF16	ENST00000417839			47.24	2013	1	148739735	148756684	NotTargeted
HIST2H3PS2	ENST00000392948			0	411	1	149400132	149400542	OffTarget
PPIAL4C	ENST00000369222			0	495	1	149553078	149553572	NotTargeted
AL358813.2	ENST00000369173			0	510	1	149676070	149676579	OffTarget
FCGR1A	ENST00000369168	0.843610366	0.933869526	100	1125	1	149754300	149763073		RareVariation
HIST2H2BF	ENST00000545683	0.933002481	0.933002481	97.28	405	1	149754789	149783878		NoRareVariation
HIST2H3D	ENST00000331491	0.704878049	1	100	411	1	149784826	149785236		OnlyRareVariation
HIST2H4A	ENST00000392939			0	312	1	149804249	149804560	NotTargeted
HIST2H3C	ENST00000369158			0	411	1	149812319	149812729	NotTargeted
HIST2H2AA3	ENST00000369161			0	393	1	149813873	149814265	NotTargeted
HIST2H2AA4	ENST00000369159			0	393	1	149822681	149823073	NotTargeted
HIST2H3A	ENST00000403683			0	411	1	149824217	149824627	NotTargeted
HIST2H4B	ENST00000392932			0	312	1	149832386	149832697	NotTargeted
HIST2H2BE	ENST00000369155	1	1	100	381	1	149857810	149858190		NoRareVariation
HIST2H2AC	ENST00000331380	0.912596401	1	100	390	1	149858525	149858914		NoProteinAlteringVariation
HIST2H2AB	ENST00000331128	1	1	100	393	1	149859074	149859466		OnlyRareVariation
BOLA1	ENST00000369153			100	414	1	149871613	149872026	PoorPerformance
SV2A	ENST00000369146	0.765899865	0.872801083	100	2229	1	149876566	149885392		RareVariation
SF3B4	ENST00000271628	0.80535855	0.936170213	100	1275	1	149895434	149899651		OnlyRareVariation
MTMR11	ENST00000439741	0.895882631	0.973024136	99.77	2130	1	149901021	149908540		RareVariation
OTUD7B	ENST00000369135	0.969059897	1	100	2532	1	149915756	149949445		RareVariation
VPS45	ENST00000369130	1	1	100	1713	1	150039915	150116974		RareVariation
PLEKHO1	ENST00000369124	0.800653595	0.969771242	100	1230	1	150122448	150131718		RareVariation
ANP32E	ENST00000314136	0.61125	0.61125	69.89	807	1	150192993	150208134		NoRareVariation
CA14	ENST00000369111	0.946161515	0.946161515	100	1014	1	150230524	150237059		OnlyRareVariation
APH1A	ENST00000369109	0.830594185	0.93931732	100	798	1	150238530	150241210		OnlyRareVariation
C1orf54	ENST00000369102	1	1	100	396	1	150245221	150252149		OnlyRareVariation
C1orf51	ENST00000290363	0.940156114	0.991326973	100	1158	1	150255678	150259366		RareVariation
MRPS21	ENST00000369084	0.65648855	0.751908397	100	264	1	150266787	150280662		NoRareVariation
AL138795.1	ENST00000366377			0	318	1	150273648	150277452	NotTargeted
PRPF3	ENST00000324862	0.948944526	0.988708886	100	2052	1	150297401	150325455		OnlyRareVariation
RPRD2	ENST00000369068	0.963657143	0.994057143	100	4386	1	150337191	150445810		RareVariation
TARS2	ENST00000369064	0.972884525	0.997662459	100	2157	1	150459927	150479540		RareVariation
ECM1	ENST00000369049	0.86540732	0.915584416	100	1704	1	150480686	150485943		RareVariation
AL356356.1	ENST00000538795			0	465	1	150522734	150523536	NotTargeted
ADAMTSL4	ENST00000271643	0.627182045	0.817643392	100	3225	1	150524765	150532672		RareVariation
C1orf138	ENST00000369035			0	390	1	150533557	150533946	NotTargeted
MCL1	ENST00000369026	0.591428571	0.75047619	100	1053	1	150549851	150552006		RareVariation
ENSA	ENST00000339643	0.745721271	0.809290954	100	414	1	150595320	150601946		NoRareVariation
GOLPH3L	ENST00000271732	1	1	100	858	1	150620797	150667314		RareVariation
HORMAD1	ENST00000361824	0.946199829	0.946199829	94.6	1185	1	150671130	150691981		RareVariation
CTSS	ENST00000368985	0.958543984	1	100	996	1	150705522	150737239		RareVariation
CTSK	ENST00000271651	0.987792472	1	100	990	1	150769275	150779281		OnlyRareVariation
ARNT	ENST00000358595	0.989778535	1	100	2370	1	150784497	150849043		RareVariation
SETDB1	ENST00000271640	0.985732815	1	100	3876	1	150900191	150936840		RareVariation
CERS2	ENST00000271688	0.876434245	0.898499559	100	1143	1	150938624	150941566		RareVariation
ANXA9	ENST00000368947	0.995126706	1	100	1038	1	150955582	150967798		RareVariation
FAM63A	ENST00000361738	0.899611399	0.95142487	100	1554	1	150969763	150978631		RareVariation
PRUNE	ENST00000271620	0.954209749	0.984490399	100	1362	1	150981109	151006710		RareVariation
BNIPL	ENST00000368931	0.910714286	0.912593985	100	1074	1	151009202	151019163		RareVariation
C1orf56	ENST00000368926	0.455078125	0.899414063	100	1026	1	151020324	151022934		OnlyRareVariation
CDC42SE1	ENST00000540998	0.869198312	1	100	240	1	151026723	151028206		OnlyRareVariation
MLLT11	ENST00000368921	1	1	100	273	1	151039701	151039973		NoProteinAlteringVariation
GABPB2	ENST00000368918	0.941000747	0.97759522	100	1347	1	151060666	151090732		RareVariation
SEMA6C	ENST00000368913	0.562521769	0.604319053	96.68	2889	1	151104960	151115097		RareVariation
TNFAIP8L2	ENST00000368910	0.752707581	1	100	555	1	151131174	151131728		OnlyRareVariation
LYSMD1	ENST00000368908	0.66226138	0.779735683	100	684	1	151133358	151137734		OnlyRareVariation
SCNM1	ENST00000368905	0.855685131	0.855685131	100	693	1	151138629	151141561		RareVariation
TMOD4	ENST00000295314	0.957240039	1	100	1038	1	151142557	151147351		RareVariation
VPS72	ENST00000368892	0.893480257	0.922865014	100	1095	1	151149120	151162597		RareVariation
PIP5K1A	ENST00000368888	0.985056784	1	100	1689	1	151171473	151220341		RareVariation
PSMD4	ENST00000368884	1	1	100	1134	1	151227259	151239819		OnlyRareVariation
RP11-126K1.2	ENST00000447795			0	180	1	151252672	151254135	NotTargeted
ZNF687	ENST00000324048	0.742849433	0.895304911	100	3714	1	151258768	151263685		RareVariation
PI4KB	ENST00000368875	0.851313131	0.922424242	100	2487	1	151265328	151298655		RareVariation
RFX5	ENST00000290524	0.952225841	0.982084691	100	1851	1	151314662	151318796		RareVariation
SELENBP1	ENST00000368868	0.985074627	1	100	1419	1	151337019	151345117		RareVariation
PSMB4	ENST00000290541	1	1	100	795	1	151372064	151374305		RareVariation
POGZ	ENST00000271715	0.947093713	0.987663108	100	4233	1	151377278	151414680		RareVariation
CGN	ENST00000271636	0.937082405	0.980512249	100	3612	1	151490996	151509822		RareVariation
TUFT1	ENST00000368849	0.931896552	0.996551724	100	1173	1	151512843	151554183		RareVariation
SNX27	ENST00000368843	0.791111111	0.803174603	100	1587	1	151584678	151666077		RareVariation
CELF3	ENST00000290583	0.694805195	0.847041847	90.13	1398	1	151677517	151688496		RareVariation
AL589765.1	ENST00000442233			0	414	1	151682969	151683382	NotTargeted
RIIAD1	ENST00000479191	0.698181818	0.698181818	100	279	1	151694013	151701312		OnlyRareVariation
MRPL9	ENST00000368830	0.771643664	0.844416562	100	804	1	151732526	151735955		RareVariation
OAZ3	ENST00000321531	0.969957082	1	100	705	1	151739198	151743695		OnlyRareVariation
TDRKH	ENST00000368822	0.994026284	1	100	1686	1	151746928	151755498		RareVariation
LINGO4	ENST00000368820	1	1	100	1782	1	151773399	151775180		RareVariation
RORC	ENST00000318247	0.815006468	0.985122898	100	1557	1	151779948	151804240		NoRareVariation
C2CD4D	ENST00000454109			89.83	1062	1	151810404	151811465	PoorPerformance
THEM5	ENST00000368817	0.799457995	0.871273713	94.09	744	1	151819847	151826041		NoRareVariation
THEM4	ENST00000368814	0.807531381	0.807531381	100	723	1	151847364	151881934		RareVariation
S100A10	ENST00000368811	1	1	100	294	1	151955639	151958706		NoRareVariation
S100A11	ENST00000271638	0.822222222	0.980952381	100	318	1	152005138	152009391		RareVariation
TCHHL1	ENST00000368806	1	1	100	2715	1	152057443	152060619		RareVariation
TCHH	ENST00000368804	0.974271012	0.990909091	100	5832	1	152079861	152086556		RareVariation
RPTN	ENST00000316073	0.964725882	0.975350616	100	2355	1	152127220	152130365		RareVariation
HRNR	ENST00000368801	0.613963279	0.688808327	100	8553	1	152185552	152195729		RareVariation
FLG	ENST00000368799	0.982600131	1	100	12186	1	152275176	152287932		RareVariation
FLG2	ENST00000388718	1	1	100	7176	1	152323086	152331360		RareVariation
CRNN	ENST00000271835	0.948183042	1	100	1488	1	152382070	152384709		RareVariation
LCE5A	ENST00000334269	1	1	100	357	1	152484011	152484367		RareVariation
CRCT1	ENST00000368790			100	300	1	152487860	152488159	PoorPerformance
LCE3E	ENST00000368789	1	1	100	279	1	152538406	152538684		RareVariation
LCE3D	ENST00000368787	1	1	100	279	1	152552134	152552412		RareVariation
LCE3C	ENST00000333881			100	285	1	152573208	152573492	PoorPerformance
LCE3B	ENST00000335633	0	0.567944251	100	288	1	152586287	152586574		OnlyRareVariation
LCE3A	ENST00000335674	0.884758364	1	100	270	1	152595310	152595579		OnlyRareVariation
LCE2D	ENST00000368784	1	1	100	333	1	152636582	152636914		RareVariation
LCE2C	ENST00000368783	1	1	100	333	1	152648492	152648824		NoProteinAlteringVariation
LCE2B	ENST00000368780	1	1	100	333	1	152659320	152659652		RareVariation
LCE2A	ENST00000368779	1	1	100	321	1	152671378	152671698		RareVariation
LCE4A	ENST00000368777	1	1	100	300	1	152681552	152681851		NoRareVariation
C1orf68	ENST00000362017	1	1	100	753	1	152691998	152692750		RareVariation
KPRP	ENST00000368773	0.883266245	0.959171938	100	1740	1	152732065	152733804		RareVariation
LCE1F	ENST00000334371			0	357	1	152748848	152749204	OffTarget
LCE1E	ENST00000368770	1	1	100	357	1	152759776	152760132		RareVariation
LCE1D	ENST00000326233	0	1	100	345	1	152770271	152770615		RareVariation
LCE1C	ENST00000368768	1	1	100	357	1	152777598	152777954		RareVariation
LCE1B	ENST00000360090	1	1	100	357	1	152784923	152785279		NoRareVariation
LCE1A	ENST00000368766	1	1	100	333	1	152799949	152800281		RareVariation
LCE6A	ENST00000431011	1	1	100	243	1	152815997	152816239		OnlyRareVariation
SMCP	ENST00000368765	1	1	100	351	1	152856899	152857249		RareVariation
IVL	ENST00000368764	0.960159363	0.984063745	100	1758	1	152882274	152884031		RareVariation
SPRR4	ENST00000328051	0.920502092	1	100	240	1	152944367	152944606		OnlyRareVariation
SPRR1A	ENST00000307122	1	1	100	270	1	152957707	152957976		RareVariation
SPRR3	ENST00000331860	1	1	100	510	1	152975497	152976006		RareVariation
SPRR1B	ENST00000307098	1	1	100	270	1	153004822	153005091		RareVariation
SPRR2D	ENST00000368757	1	1	100	219	1	153012604	153012822		OnlyRareVariation
SPRR2A	ENST00000392653	1	1	100	219	1	153028993	153029211		OnlyRareVariation
SPRR2B	ENST00000368755	0.944954128	1	100	219	1	153043097	153043315		OnlyRareVariation
SPRR2E	ENST00000368751	1	1	100	219	1	153066009	153066227		RareVariation
SPRR2F	ENST00000468739	1	1	100	219	1	153084991	153085209		RareVariation
SPRR2G	ENST00000368748	1	1	100	222	1	153122365	153122586		OnlyRareVariation
LELP1	ENST00000368747	1	1	100	297	1	153177184	153177480		RareVariation
PRR9	ENST00000368744			0	351	1	153190621	153190971	NotTargeted
LOR	ENST00000368742			100	939	1	153233426	153234364	PoorPerformance
PGLYRP3	ENST00000290722	0.976447498	1	100	1026	1	153270432	153283141		RareVariation
PGLYRP4	ENST00000359650	0.938958707	0.99551167	100	1122	1	153303243	153320408		RareVariation
S100A9	ENST00000368738	0.912536443	1	100	345	1	153330760	153333314		OnlyRareVariation
S100A12	ENST00000368737	0.992779783	1	100	279	1	153346303	153347068		NoProteinAlteringVariation
S100A8	ENST00000368733	1	1	100	282	1	153362579	153363011		OnlyRareVariation
S100A7A	ENST00000368729	1	1	100	306	1	153390559	153391785		RareVariation
S100A7L2	ENST00000453814	0.901785714	0.985119048	100	339	1	153409534	153412425		RareVariation
S100A7	ENST00000368723	0.993421053	1	100	306	1	153430282	153431489		RareVariation
S100A6	ENST00000368719	0.841328413	0.974169742	100	273	1	153507172	153507815		RareVariation
S100A5	ENST00000368718	0.844765343	0.931407942	100	279	1	153509772	153512667		RareVariation
S100A4	ENST00000368716	0.973684211	1	100	306	1	153516235	153517270		RareVariation
S100A3	ENST00000368713	0.9375	1	100	306	1	153520158	153520961		RareVariation
S100A2	ENST00000368708	1	1	100	294	1	153533915	153536350		NoRareVariation
S100A16	ENST00000368705	0.8	0.909677419	100	312	1	153580010	153580627		OnlyRareVariation
S100A14	ENST00000368702	0.955128205	1	100	315	1	153587361	153588334		OnlyRareVariation
S100A13	ENST00000339556	0.823728814	0.928813559	100	297	1	153591371	153598948		RareVariation
S100A1	ENST00000292169	0.784452297	0.865724382	100	285	1	153602998	153604317		OnlyRareVariation
CHTOP	ENST00000368694	0.966307278	1	100	747	1	153609065	153617745		RareVariation
SNAPIN	ENST00000368685	0.651105651	0.651105651	100	411	1	153631220	153633777		OnlyRareVariation
ILF2	ENST00000361891	0.861949957	0.861949957	100	1173	1	153634872	153643398		OnlyRareVariation
NPR1	ENST00000368680	0.649810367	0.780025284	100	3186	1	153651585	153665890		RareVariation
INTS3	ENST00000318967	0.922878348	0.945466279	100	3129	1	153701111	153745746		RareVariation
SLC27A3	ENST00000368661	0.638570774	0.703160788	100	2193	1	153747833	153752478		RareVariation
GATAD2B	ENST00000368655	0.81772009	0.887697517	100	1782	1	153782653	153800823		RareVariation
DENND4B	ENST00000361217	0.702060932	0.890008961	100	4491	1	153902773	153916850		RareVariation
CRTC2	ENST00000368633	0.778529981	0.924564797	100	2082	1	153920585	153930973		RareVariation
SLC39A1	ENST00000368623	0.627572016	0.83127572	100	975	1	153932574	153935191		OnlyRareVariation
CREB3L4	ENST00000368607	0.974554707	1	100	1188	1	153941002	153946541		RareVariation
JTB	ENST00000271843	1	1	100	441	1	153947155	153949728		OnlyRareVariation
RAB13	ENST00000368575	1	1	100	612	1	153954575	153958712		NoRareVariation
RPS27	ENST00000368567	1	1	100	255	1	153963273	153964569		RareVariation
NUP210L	ENST00000368559	0.992002843	1	100	5667	1	153965311	154127520		RareVariation
TPM3	ENST00000368530	0.978773585	0.996462264	100	858	1	154140413	154164494		NoProteinAlteringVariation
C1orf189	ENST00000368525	1	1	100	306	1	154171903	154178783		NoRareVariation
C1orf43	ENST00000368521	1	1	100	762	1	154179929	154192883		RareVariation
UBAP2L	ENST00000428931	0.966337245	0.993205683	100	3264	1	154197600	154242771		RareVariation
HAX1	ENST00000328703	0.923169268	0.991596639	100	840	1	154245200	154248177		RareVariation
AQP10	ENST00000324978	0.941111111	1	100	906	1	154293632	154296956		RareVariation
ATP8B2	ENST00000368489	0.9733809	0.996706915	100	3672	1	154300276	154321594		RareVariation
IL6R	ENST00000368485	0.779527559	0.904795991	100	1407	1	154378106	154437856		RareVariation
SHE	ENST00000304760	0.585695007	0.668690958	100	1488	1	154456625	154474502		RareVariation
TDRD10	ENST00000368480	0.795412844	0.947706422	100	1101	1	154479380	154520033		RareVariation
UBE2Q1	ENST00000292211	0.74044586	0.766719745	100	1269	1	154522914	154531029		NoRareVariation
CHRNB2	ENST00000368476	0.773785762	0.809713906	100	1509	1	154540521	154548408		RareVariation
ADAR	ENST00000368474	0.948172395	0.984724495	100	3681	1	154557282	154580482		RareVariation
KCNN3	ENST00000271915	0.884369287	0.938299817	100	2196	1	154680452	154842440		RareVariation
PMVK	ENST00000368467	0.75087108	0.871080139	100	579	1	154897605	154909161		RareVariation
PBXIP1	ENST00000368463	0.688472095	0.848124428	100	2196	1	154917500	154926197		RareVariation
PYGO2	ENST00000368457	0.692939245	0.860426929	100	1221	1	154931255	154934052		RareVariation
SHC1	ENST00000448116	0.583476764	0.687894435	85.93	1755	1	154936279	154943002		RareVariation
CKS1B	ENST00000308987	1	1	100	240	1	154947222	154951253		NoProteinAlteringVariation
FLAD1	ENST00000292180	0.979510529	1	100	1764	1	154956171	154965513		OnlyRareVariation
LENEP	ENST00000392487	0.945945946	1	100	186	1	154966084	154966269		OnlyRareVariation
ZBTB7B	ENST00000368426	0.932014833	1	100	1620	1	154987137	154989161		RareVariation
DCST2	ENST00000368424	0.971824881	0.994364976	100	2322	1	154991020	155006177		RareVariation
DCST1	ENST00000295542	0.719239905	0.858907363	100	2121	1	155006513	155023344		RareVariation
ADAM15	ENST00000356955	0.86687427	0.949396652	100	2592	1	155023863	155034978		RareVariation
EFNA4	ENST00000427683	0.622580645	0.817741935	100	624	1	155036300	155041649		RareVariation
RP11-540D14.8	ENST00000505139	0.334289813	0.634146341	100	702	1	155036300	155059019		NoRareVariation
EFNA3	ENST00000368408	0.327247191	0.540730337	82.15	717	1	155051418	155059019		NoRareVariation
EFNA1	ENST00000368407	0.76182708	0.918433931	100	618	1	155100454	155106543		RareVariation
SLC50A1	ENST00000368404	0.88030303	0.88030303	100	666	1	155108388	155110757		RareVariation
DPM3	ENST00000368399			100	369	1	155112438	155112806	PoorPerformance
KRTCAP2	ENST00000295682	1	1	100	489	1	155141916	155145778		OnlyRareVariation
TRIM46	ENST00000334634	0.4969163	0.757709251	100	2280	1	155146443	155156666		NoRareVariation
MUC1	ENST00000368395	0.60915493	0.666901408	63.73	1428	1	155158611	155162634		RareVariation
THBS3	ENST00000368378	0.970856742	0.992626404	100	2871	1	155165632	155177667		RareVariation
MTX1	ENST00000368376			73.59	1401	1	155178596	155183489	PoorPerformance
GBAP1	ENST00000368374	0.926168224	0.985981308	99.81	1080	1	155184159	155194669		RareVariation
GBA	ENST00000327247	0.943125	0.99	100	1611	1	155204786	155210903		RareVariation
FAM189B	ENST00000361361	0.440601504	0.650626566	100	2007	1	155217573	155224668		RareVariation
SCAMP3	ENST00000302631	0.933333333	0.953623188	100	1044	1	155226064	155231942		RareVariation
CLK2	ENST00000361168	0.971717172	1	100	1497	1	155233009	155240768		RareVariation
HCN3	ENST00000368358	0.776866638	0.905912818	100	2325	1	155247382	155258254		RareVariation
PKLR	ENST00000342741	0.78588098	0.869311552	100	1725	1	155260363	155271186		RareVariation
FDPS	ENST00000356657	0.8736	0.9912	96.43	1260	1	155279581	155290400		RareVariation
RUSC1	ENST00000368352	0.799259259	0.887037037	100	2709	1	155291565	155300362		RareVariation
ASH1L	ENST00000392403	0.97631935	0.9954894	99.92	8895	1	155307451	155491310		RareVariation
MSTO1	ENST00000245564	0.708652148	0.778693349	100	1713	1	155580040	155584064		RareVariation
YY1AP1	ENST00000368339	0.900263455	0.990214528	93.14	2667	1	155629448	155658255		RareVariation
DAP3	ENST00000368336	0.984810127	1	100	1197	1	155679571	155708033		RareVariation
GON4L	ENST00000437809	0.868350269	0.930364614	91.86	6723	1	155720375	155823571		RareVariation
SYT11	ENST00000368324	0.922600619	0.963622291	100	1296	1	155829553	155851299		RareVariation
RIT1	ENST00000368323	0.99389313	1	100	660	1	155870179	155880552		NoProteinAlteringVariation
KIAA0907	ENST00000368321	0.841616603	0.89240852	90.57	1845	1	155883912	155904164		OnlyRareVariation
RXFP4	ENST00000368318	0.769572954	1	100	1125	1	155911501	155912625		RareVariation
ARHGEF2	ENST00000361247	0.755018714	0.893160939	100	2961	1	155917733	155948218		OnlyRareVariation
SSR2	ENST00000295702	0.782449726	0.835466179	100	552	1	155979331	155989958		OnlyRareVariation
UBQLN4	ENST00000368309	0.697493036	0.850139276	100	1806	1	156006769	156023492		RareVariation
LAMTOR2	ENST00000368305	0.788770053	0.965240642	100	378	1	156024681	156028162		OnlyRareVariation
RAB25	ENST00000361084	0.784929356	0.919937206	100	642	1	156031192	156040078		RareVariation
MEX3A	ENST00000532414	0.454196028	0.563100577	100	1563	1	156046365	156051789		NoProteinAlteringVariation
LMNA	ENST00000368300	0.60110943	0.801815431	100	1995	1	156084710	156108897		RareVariation
SEMA4A	ENST00000368285	0.860915493	0.968309859	100	2286	1	156124370	156146788		RareVariation
SLC25A44	ENST00000359511	0.917197452	0.969214437	100	945	1	156169639	156180222		RareVariation
PMF1	ENST00000368276	0.900914634	0.99847561	100	663	1	156182807	156212874		RareVariation
BGLAP	ENST00000368272	0.829431438	0.996655518	100	303	1	156212023	156212953		OnlyRareVariation
PAQR6	ENST00000335852	0.833491912	0.91056137	100	1056	1	156213652	156215639		RareVariation
SMG5	ENST00000361813	0.908550677	0.939253879	97.57	3051	1	156220378	156252471		RareVariation
TMEM79	ENST00000405535	0.861252115	0.961928934	100	1185	1	156255018	156261389		RareVariation
C1orf85	ENST00000362007	0.734156379	0.930864198	100	1221	1	156262835	156265436		NoRareVariation
CCT3	ENST00000295688	0.926108374	0.977216749	100	1638	1	156278990	156307975		NoRareVariation
C1orf182	ENST00000368255	1	1	100	378	1	156309549	156316773		RareVariation
RHBG	ENST00000368246	0.674247982	0.944974321	100	1374	1	156339041	156354637		RareVariation
C1orf61	ENST00000368243	0.714592275	0.748927039	74.95	471	1	156374346	156386631		OnlyRareVariation
MEF2D	ENST00000348159	0.474598071	0.647588424	84.61	1566	1	156437437	156453084		RareVariation
IQGAP3	ENST00000361170	0.913956361	0.981062166	100	4896	1	156496278	156542321		RareVariation
TTC24	ENST00000368236	0.54226567	0.586543991	59.63	1749	1	156551157	156556342		RareVariation
APOA1BP	ENST00000368235	0.730545877	0.789779326	100	867	1	156561597	156563876		RareVariation
GPATCH4	ENST00000438976	0.901785714	0.945535714	100	1128	1	156565005	156571231		RareVariation
HAPLN2	ENST00000255039			100	1023	1	156593283	156595176	PoorPerformance
BCAN	ENST00000329117	0.640837312	0.743665075	100	2736	1	156615847	156628926		RareVariation
NES	ENST00000368223	0.758741259	0.814068285	100	4866	1	156639114	156647056		RareVariation
CRABP2	ENST00000368222	0.886198547	0.98062954	100	417	1	156669818	156675238		RareVariation
ISG20L2	ENST00000313146	0.911237016	0.948064212	100	1062	1	156693141	156697444		RareVariation
RRNAD1	ENST00000368216	0.892253521	0.985211268	100	1428	1	156698897	156706545		RareVariation
MRPL24	ENST00000361531	1	1	100	651	1	156707190	156708496		RareVariation
HDGF	ENST00000368206	0.581699346	0.616993464	100	771	1	156713241	156722155		RareVariation
PRCC	ENST00000271526	0.704560926	0.853641933	100	1476	1	156737564	156770252		RareVariation
SH2D2A	ENST00000392306	0.599832215	0.790268456	100	1200	1	156776970	156786500		RareVariation
INSRR	ENST00000368195	0.80268595	0.938791322	100	3894	1	156810665	156828413		RareVariation
NTRK1	ENST00000524377	0.656697557	0.796545914	100	2391	1	156830727	156851434		RareVariation
PEAR1	ENST00000338302	0.772639069	0.958279431	100	3114	1	156873719	156884590		RareVariation
LRRC71	ENST00000337428	0.696696697	0.815015015	100	1680	1	156890596	156902761		RareVariation
ARHGEF11	ENST00000368194	0.884251291	0.946213425	100	4689	1	156905792	157014122		RareVariation
ETV3L	ENST00000454449	0.800185014	0.857539315	94.66	1086	1	157062441	157069315		RareVariation
ETV3	ENST00000368192	0.895765472	0.990879479	100	1539	1	157094633	157106144		RareVariation
FCRL5	ENST00000361835	0.721288996	0.87041481	100	2934	1	157485465	157522152		RareVariation
FCRL4	ENST00000271532	0.873697917	0.956380208	100	1548	1	157545314	157567734		RareVariation
FCRL3	ENST00000368184	0.828388864	0.939297125	100	2205	1	157648500	157670279		RareVariation
FCRL2	ENST00000361516	0.810561056	0.935973597	100	1527	1	157716526	157746863		RareVariation
FCRL1	ENST00000368176	0.871774824	0.960906959	100	1290	1	157765889	157789827		RareVariation
CD5L	ENST00000368174	0.743737958	0.833333333	100	1044	1	157801754	157811491		RareVariation
KIRREL	ENST00000359209	0.913678619	0.973882249	100	2274	1	157963467	158064910		RareVariation
CD1D	ENST00000368171	0.639720559	0.814371257	100	1008	1	158150892	158153940		OnlyRareVariation
CD1A	ENST00000289429	0.842535787	0.917177914	100	984	1	158224460	158227480		RareVariation
CD1C	ENST00000368170	0.805220884	0.891566265	100	1002	1	158259855	158263266		RareVariation
CD1B	ENST00000368168	0.854417671	0.96184739	97.8	1002	1	158298026	158301213		RareVariation
CD1E	ENST00000368167	0.775193798	0.913006029	100	1167	1	158323779	158326686		RareVariation
OR10T2	ENST00000334438	1	1	100	945	1	158368312	158369256		RareVariation
OR10K2	ENST00000314902	1	1	100	939	1	158389718	158390656		OnlyRareVariation
OR10K1	ENST00000289451	1	1	100	942	1	158435352	158436293		RareVariation
OR10R2	ENST00000368152	1	1	100	1008	1	158449668	158450675		RareVariation
OR6Y1	ENST00000302617	1	1	100	978	1	158516918	158517895		RareVariation
OR6P1	ENST00000334632	1	1	100	954	1	158532441	158533394		RareVariation
OR10X1	ENST00000368150	0.992857143	1	100	981	1	158548709	158549689		RareVariation
OR10Z1	ENST00000361284	0.995749203	1	100	942	1	158576229	158577170		RareVariation
SPTA1	ENST00000368148	0.892758047	0.951165372	96.69	7260	1	158581054	158656307		RareVariation
OR6K2	ENST00000359610	0.987679671	1	100	975	1	158669468	158670442		RareVariation
OR6K3	ENST00000368145	1	1	100	948	1	158686958	158687905		RareVariation
OR6K6	ENST00000368144	0.978661494	1	100	1032	1	158724606	158725637		RareVariation
OR6N1	ENST00000335094	0.992537313	1	100	939	1	158735534	158736472		RareVariation
OR6N2	ENST00000339258	1	1	100	954	1	158746472	158747425		RareVariation
MNDA	ENST00000368141	0.954022989	0.989326765	100	1224	1	158811944	158819027		RareVariation
PYHIN1	ENST00000368140	0.995244565	1	100	1479	1	158906701	158943556		RareVariation
IFI16	ENST00000368131	0.948165138	0.983027523	92.33	2190	1	158984471	159024691		RareVariation
AIM2	ENST00000368130	0.955209348	1	100	1032	1	159032482	159043289		RareVariation
CADM3	ENST00000368124	0.932505818	0.932505818	100	1299	1	159141556	159170712		RareVariation
DARC	ENST00000368121	0.931102362	0.996062992	100	1017	1	159175224	159176240		RareVariation
FCER1A	ENST00000368115	0.940182055	0.983094928	100	774	1	159272155	159277722		RareVariation
OR10J3	ENST00000332217	1	1	100	990	1	159283460	159284449		RareVariation
OR10J1	ENST00000423932	1	1	100	963	1	159409549	159410511		RareVariation
OR10J5	ENST00000334857	1	1	100	930	1	159504868	159505797		RareVariation
APCS	ENST00000255040	1	1	100	672	1	159557712	159558498		RareVariation
CRP	ENST00000255030	0.817236256	0.881129272	100	675	1	159683315	159684275		NoRareVariation
DUSP23	ENST00000368107			100	453	1	159750891	159752128	PoorPerformance
FCRL6	ENST00000368106	0.833976834	0.954440154	100	1305	1	159772215	159785451		RareVariation
SLAMF8	ENST00000289707	0.835873388	0.978898007	100	858	1	159796689	159805050		RareVariation
C1orf204	ENST00000368102			57.63	708	1	159807708	159825027	PoorPerformance
VSIG8	ENST00000368100	0.535541195	0.608239095	68.76	1245	1	159824543	159832311		NoRareVariation
CCDC19	ENST00000368099	0.870437956	0.955596107	100	1656	1	159842275	159869888		RareVariation
TAGLN2	ENST00000368097	0.765100671	0.848993289	100	600	1	159888590	159890299		RareVariation
IGSF9	ENST00000368094	0.641761364	0.814488636	94.66	3540	1	159897135	159913244		RareVariation
SLAMF9	ENST00000368093	0.732101617	0.830254042	100	870	1	159921451	159923927		RareVariation
PIGM	ENST00000368090	1	1	100	1272	1	160000258	160001529		RareVariation
KCNJ10	ENST00000368089	1	1	100	1140	1	160011183	160012322		RareVariation
KCNJ9	ENST00000368088	0.478813559	0.748305085	100	1182	1	160053821	160057607		NoRareVariation
IGSF8	ENST00000368086	0.831699346	0.955337691	100	1842	1	160061613	160068262		RareVariation
ATP1A2	ENST00000361216	0.925328947	0.971710526	100	3063	1	160085652	160111112		RareVariation
ATP1A4	ENST00000368081	0.863102999	0.893741851	95.11	3090	1	160121831	160156489		RareVariation
CASQ1	ENST00000368078	0.957627119	0.98559322	100	1191	1	160160542	160171166		RareVariation
PEA15	ENST00000360472	0.902564103	1	100	393	1	160181335	160183276		NoRareVariation
DCAF8	ENST00000368073	0.913580247	0.974747475	100	1794	1	160187382	160213798		OnlyRareVariation
RP11-574F21.3	ENST00000556710	0.93125	0.979910714	100	2256	1	160187382	160251981		OnlyRareVariation
PEX19	ENST00000368072	0.911434978	1	100	900	1	160249341	160254914		RareVariation
COPA	ENST00000368069	0.983919324	0.983919324	100	3702	1	160259947	160312960		RareVariation
NCSTN	ENST00000294785	0.94462849	0.989588263	99.81	2130	1	160313187	160328061		RareVariation
NHLH1	ENST00000302101	0.44638404	0.581047382	100	402	1	160340522	160340923		OnlyRareVariation
VANGL2	ENST00000368061	0.771648493	0.865298268	100	1566	1	160385628	160395168		RareVariation
SLAMF6	ENST00000368057	0.87790111	0.949545913	100	999	1	160456497	160492982		RareVariation
CD84	ENST00000311224	0.837864078	0.921359223	96.82	1038	1	160518046	160549227		RareVariation
SLAMF1	ENST00000302035	0.886113886	0.952047952	100	1008	1	160580538	160616735		RareVariation
CD48	ENST00000368046	0.921703297	0.994505495	100	732	1	160648842	160681553		RareVariation
SLAMF7	ENST00000368043	0.837162837	0.923076923	100	1008	1	160709092	160722967		RareVariation
LY9	ENST00000368041	0.882022472	0.972931563	100	1968	1	160765978	160797606		RareVariation
CD244	ENST00000368033	0.890398551	0.946557971	100	1113	1	160801137	160832467		RareVariation
ITLN1	ENST00000326245	0.822459893	0.972192513	100	942	1	160846454	160854667		RareVariation
ITLN2	ENST00000368029	0.905154639	0.981443299	100	978	1	160914930	160924531		NoRareVariation
F11R	ENST00000368026	0.929213483	0.934831461	100	900	1	160968661	160990863		RareVariation
TSTD1	ENST00000423014	0.651162791	1	100	348	1	161007565	161008679		RareVariation
USF1	ENST00000368021	0.97616468	1	100	933	1	161009710	161013065		OnlyRareVariation
ARHGAP30	ENST00000368013	0.882210079	0.938372799	100	3306	1	161017505	161039414		RareVariation
PVRL4	ENST00000368012	0.674540682	0.736220472	100	1533	1	161042451	161059086		RareVariation
KLHDC9	ENST00000368011	0.727533461	0.872848948	100	1050	1	161068326	161070014		NoRareVariation
PFDN2	ENST00000368010	0.839479393	0.963123644	100	465	1	161070473	161087816		OnlyRareVariation
NIT1	ENST00000368009	0.884339816	1	100	984	1	161087967	161090555		RareVariation
DEDD	ENST00000368006	0.972717733	1	100	957	1	161091937	161094252		NoProteinAlteringVariation
UFC1	ENST00000368003	1	1	100	504	1	161123788	161128282		OnlyRareVariation
USP21	ENST00000368002	0.884934757	0.932977461	100	1698	1	161130431	161135237		RareVariation
PPOX	ENST00000367999	0.99718706	1	100	1434	1	161136638	161140966		RareVariation
B4GALT3	ENST00000319769	0.861394558	0.911564626	100	1182	1	161141606	161145850		RareVariation
ADAMTS4	ENST00000367996	0.64510978	0.776447106	100	2514	1	161160928	161168417		RareVariation
NDUFS2	ENST00000367993	0.825108853	0.912191582	97.27	1392	1	161172176	161183983		RareVariation
FCER1G	ENST00000289902	1	1	100	261	1	161185112	161188733		NoRareVariation
APOA2	ENST00000367990	0.99	1	100	303	1	161192195	161193191		OnlyRareVariation
TOMM40L	ENST00000367988	0.992374728	1	100	927	1	161196280	161198885		RareVariation
NR1I3	ENST00000367980	0.894934334	0.9315197	95.44	1074	1	161199587	161206355		OnlyRareVariation
PCP4L1	ENST00000504449	0.960784314	0.960784314	100	207	1	161228765	161254271		NoRareVariation
MPZ	ENST00000533357	0.681511471	0.759784076	100	747	1	161275666	161279695		NoProteinAlteringVariation
SDHC	ENST00000367975			23.92	510	1	161284196	161332223	NotTargeted
C1orf192	ENST00000367974	1	1	100	534	1	161334755	161337658		RareVariation
FCGR2A	ENST00000271450	0.888067582	0.979936642	100	954	1	161475258	161487938		RareVariation
HSPA6	ENST00000309758	0.964785085	1	100	1932	1	161494449	161496380		RareVariation
FCGR3A	ENST00000367969	0.986175115	1	100	873	1	161512802	161519634		RareVariation
FCGR2C	ENST00000543859	0.738636364	1	65.54	177	1	161565345	161565521		NoRareVariation
FCGR3B	ENST00000294800	0.628407461	0.965566714	100	702	1	161594305	161600884		RareVariation
FCGR2B	ENST00000358671	0.625945946	0.701621622	85.74	933	1	161633032	161647343		RareVariation
FCRLA	ENST00000367959	0.845144357	0.933508311	98.43	1149	1	161677004	161683170		RareVariation
FCRLB	ENST00000367948	0.56	0.73254902	100	1281	1	161692463	161697452		RareVariation
DUSP12	ENST00000367943	0.753195674	0.791543756	100	1023	1	161719592	161726737		RareVariation
ATF6	ENST00000367942	0.997996995	1	100	2013	1	161736151	161928444		RareVariation
OLFML2B	ENST00000294794	0.837861915	0.927839644	100	2253	1	161953465	161993220		RareVariation
NOS1AP	ENST00000361897	0.780939775	0.880873594	100	1521	1	162039968	162337257		RareVariation
RP11-565P22.6	ENST00000431696	0.654275093	0.858736059	100	541	1	162335197	162351905		RareVariation
C1orf111	ENST00000367935	1	1	100	786	1	162343838	162346580		RareVariation
C1orf226	ENST00000426197	0.852910053	0.977777778	100	948	1	162348704	162353473		RareVariation
SH2D1B	ENST00000367929	0.82278481	0.908860759	100	399	1	162367070	162381806		RareVariation
UHMK1	ENST00000489294	0.821884984	0.88658147	100	1260	1	162467791	162492340		RareVariation
UAP1	ENST00000367926	0.954274354	0.979456594	100	1518	1	162535859	162569153		RareVariation
DDR2	ENST00000367922	0.890673981	0.961598746	100	2568	1	162688854	162750036		RareVariation
HSD17B7	ENST00000254521	0.880039331	0.880039331	88.01	1026	1	162760591	162782210		RareVariation
C1orf110	ENST00000367910	0.928256071	0.970198675	100	909	1	162824555	162829436		RareVariation
RGS4	ENST00000421743	0.984496124	1	100	909	1	163038725	163044350		RareVariation
RGS5	ENST00000313961	0.92051756	0.992606285	100	546	1	163117132	163172625		NoRareVariation
NUF2	ENST00000271452	1	1	100	1395	1	163295842	163325259		RareVariation
PBX1	ENST00000420696	0.786604361	0.809968847	81.05	1293	1	164529060	164815913		RareVariation
LMX1A	ENST00000342310	0.87028922	0.960560911	100	1149	1	165173117	165324796		OnlyRareVariation
RXRG	ENST00000359842	0.963096961	0.988422576	100	1392	1	165370500	165414130		OnlyRareVariation
LRRC52	ENST00000294818	0.972340426	1	100	942	1	165513534	165533061		RareVariation
MGST3	ENST00000367889	1	1	100	459	1	165619085	165624741		NoProteinAlteringVariation
ALDH9A1	ENST00000354775	0.864812419	0.92626132	100	1557	1	165632287	165667795		RareVariation
TMCO1	ENST00000367881	0.869642857	0.971428571	100	567	1	165697260	165737988		RareVariation
UCK2	ENST00000367879	0.874197689	0.874197689	100	786	1	165797071	165877060		NoProteinAlteringVariation
FAM78B	ENST00000338353	0.878826531	0.969387755	100	786	1	166039478	166135485		RareVariation
POGK	ENST00000367875	0.736035049	0.75958379	100	1830	1	166810194	166819646		RareVariation
TADA1	ENST00000367874	0.869	0.917	100	1008	1	166826804	166845470		RareVariation
ILDR2	ENST00000271417	0.489005236	0.606806283	100	1920	1	166888592	166944505		RareVariation
MAEL	ENST00000367872	0.985305491	1	100	1305	1	166958590	166991092		RareVariation
GPA33	ENST00000367868	0.675760756	0.807974816	100	960	1	167023571	167059524		RareVariation
DUSP27	ENST00000361200	0.958813364	0.997983871	100	3477	1	167064087	167097845		RareVariation
POU2F1	ENST00000367866	0.83107221	0.861269147	100	2301	1	167190135	167385047		RareVariation
CD247	ENST00000362089	0.866529774	0.866529774	100	495	1	167400918	167487702		OnlyRareVariation
CREG1	ENST00000370509			100	663	1	167511535	167522978	PoorPerformance
RCSD1	ENST00000367854	0.851286174	0.970257235	100	1251	1	167599661	167673933		RareVariation
MPZL1	ENST00000359523	0.888059701	0.888059701	100	810	1	167691389	167757158		OnlyRareVariation
ADCY10	ENST00000367851	0.990002083	1	100	4833	1	167778915	167874378		RareVariation
BRP44	ENST00000367846	1	1	100	384	1	167887561	167905079		RareVariation
DCAF6	ENST00000367840	0.776993649	0.821453776	83.4	2856	1	167906150	168044673		RareVariation
AL033532.1	ENST00000440990	1	1	100	423	1	168054035	168054457		RareVariation
GPR161	ENST00000367838	0.800630915	0.983596215	100	1590	1	168054769	168074088		NoProteinAlteringVariation
TIPRL	ENST00000367833	0.996305419	1	100	819	1	168148316	168169284		OnlyRareVariation
SFT2D2	ENST00000271375	0.869473684	0.909473684	100	483	1	168195318	168211778		RareVariation
ANKRD36BP1	ENST00000358576	1	1	100	360	1	168215924	168216283		OnlyRareVariation
TBX19	ENST00000367821	0.929798357	0.993278566	100	1347	1	168250329	168282240		OnlyRareVariation
XCL2	ENST00000367819	1	1	100	345	1	168510190	168513202		RareVariation
XCL1	ENST00000367818	1	1	100	345	1	168545876	168550458		RareVariation
DPT	ENST00000367817	0.860465116	0.905315615	100	606	1	168665787	168698412		RareVariation
ATP1B1	ENST00000367816	0.888520971	0.894039735	100	912	1	169076068	169100793		OnlyRareVariation
NME7	ENST00000367811	0.99821269	1	100	1131	1	169102023	169336948		RareVariation
BLZF1	ENST00000367808	0.999164578	1	100	1203	1	169338761	169356420		RareVariation
C1orf114	ENST00000545005	0.982917214	1	100	1527	1	169364285	169394165		RareVariation
SLC19A2	ENST00000236137	0.706317204	0.762768817	100	1494	1	169435087	169455004		NoProteinAlteringVariation
F5	ENST00000367797	0.975789474	0.98887218	100	6675	1	169483551	169555624		RareVariation
SELP	ENST00000367790	0.993540573	1	100	2493	1	169559386	169599312		RareVariation
SELL	ENST00000236147	0.996518712	1	100	1158	1	169660925	169680678		RareVariation
SELE	ENST00000333360	0.979132345	1	100	1833	1	169694885	169702753		RareVariation
METTL18	ENST00000310392	1	1	100	1119	1	169761718	169762836		RareVariation
C1orf112	ENST00000286031	0.944488189	0.966929134	95.39	2562	1	169770047	169822128		RareVariation
SCYL3	ENST00000367772	0.981498195	0.998646209	100	2229	1	169822854	169857981		RareVariation
KIFAP3	ENST00000361580	1	1	100	2379	1	169890817	170043608		RareVariation
METTL11B	ENST00000439373	0.920990566	0.966981132	100	852	1	170115249	170136898		RareVariation
GORAB	ENST00000367763	0.853389831	0.876271186	100	1185	1	170501290	170521603		RareVariation
PRRX1	ENST00000239461	0.750681199	0.919618529	100	738	1	170633360	170705327		RareVariation
C1orf129	ENST00000367759	1	1	100	2586	1	170914698	171033481		RareVariation
FMO3	ENST00000367755	0.895663105	0.910119422	100	1599	1	171061800	171086582		RareVariation
FMO6P	ENST00000236166	0.746277916	0.782258065	83.15	1620	1	171107351	171130535		RareVariation
FMO2	ENST00000441535	0.877130682	0.909801136	100	1416	1	171154853	171178092		RareVariation
FMO1	ENST00000354841	0.898805783	0.922690132	100	1599	1	171227227	171254683		RareVariation
FMO4	ENST00000367749	0.79089275	0.878370282	100	1677	1	171288965	171310978		RareVariation
PRRC2C	ENST00000338920	0.839092744	0.860230376	100	8454	1	171481228	171560986		RareVariation
MYOC	ENST00000037502	0.835978836	0.898148148	100	1515	1	171605065	171621751		RareVariation
VAMP4	ENST00000236192	0.964200477	1	100	426	1	171673646	171707554		OnlyRareVariation
METTL13	ENST00000361735	0.886711281	0.960325048	100	2100	1	171751108	171765896		RareVariation
DNM3	ENST00000358155	0.916763905	0.957604045	100	2592	1	171810797	172376981		OnlyRareVariation
C1orf105	ENST00000367727	1	1	100	552	1	172390026	172437734		RareVariation
PIGC	ENST00000367728	1	1	100	894	1	172410869	172411762		RareVariation
C1orf9	ENST00000263688	0.975942261	0.975942261	97.58	3765	1	172502576	172579399		RareVariation
FASLG	ENST00000367721	0.996437055	1	100	846	1	172628342	172635156		OnlyRareVariation
TNFSF18	ENST00000404377	1	1	100	600	1	173010507	173020102		RareVariation
TNFSF4	ENST00000281834	0.633879781	0.765027322	100	552	1	173155655	173176315		OnlyRareVariation
PRDX6	ENST00000340385	0.913432836	0.962686567	100	675	1	173446537	173457002		NoRareVariation
SLC9A11	ENST00000367714	0.977897252	1	100	3375	1	173470233	173570915		RareVariation
ANKRD45	ENST00000333279	0.734924623	0.826633166	100	801	1	173579284	173628557		RareVariation
BX248409.1	ENST00000453299			0	264	1	173626484	173644582	NotTargeted
KLHL20	ENST00000209884	0.931280924	0.970313359	100	1830	1	173685183	173754385		RareVariation
CENPL	ENST00000356198	0.86130137	0.882705479	88.24	1173	1	173769586	173780437		NoRareVariation
DARS2	ENST00000361951	0.997397189	1	100	1938	1	173794368	173826843		RareVariation
ZBTB37	ENST00000427304	0.998011928	1	100	1512	1	173839364	173855262		RareVariation
SERPINC1	ENST00000367698	0.99351585	1	100	1395	1	173873027	173886397		RareVariation
RC3H1	ENST00000367696	0.967780077	0.992905705	100	3402	1	173907859	173962123		RareVariation
RABGAP1L	ENST00000251507	0.994233937	0.994233937	100	2448	1	174188296	174927042		RareVariation
GPR52	ENST00000367685	1	1	100	1086	1	174417250	174418335		RareVariation
CACYBP	ENST00000367679	0.957415565	0.979441997	100	687	1	174969317	174979215		RareVariation
MRPS14	ENST00000476371	0.716145833	0.8125	100	387	1	174983805	174992544		OnlyRareVariation
TNN	ENST00000239462	0.805512622	0.918341061	100	3900	1	175046555	175116207		RareVariation
TNR	ENST00000367674	0.834319527	0.937623274	100	4077	1	175292493	175375850		RareVariation
RFWD2	ENST00000367669	0.805606618	0.829503676	100	2196	1	175914289	176176114		RareVariation
PAPPA2	ENST00000367662	0.895592081	0.957415017	100	5376	1	176525459	176811590		RareVariation
ASTN1	ENST00000361833	0.870274469	0.946659762	100	3885	1	176833420	177133812		RareVariation
FAM5B	ENST00000361539	0.746268657	0.839232409	100	2352	1	177199013	177250664		RareVariation
SEC16B	ENST00000308284	0.746675111	0.841038632	100	3183	1	177898993	177937116		RareVariation
RASAL2	ENST00000367649	0.865620915	0.920522876	100	3843	1	178063628	178442374		RareVariation
C1orf49	ENST00000319416	0.80952381	0.834054834	83.48	702	1	178482324	178491575		RareVariation
C1orf220	ENST00000319387	0	0.542319749	66.36	321	1	178514056	178514560		NoProteinAlteringVariation
AL513013.1	ENST00000367636	1	1	100	405	1	178514615	178515019		RareVariation
RALGPS2	ENST00000367635	1	1	100	1752	1	178745900	178885494		RareVariation
ANGPTL1	ENST00000234816	0.938179348	0.957880435	100	1476	1	178820264	178834911		RareVariation
FAM20B	ENST00000263733	0.99427637	1	100	1230	1	179012983	179041279		OnlyRareVariation
TOR3A	ENST00000367627	0.674242424	0.762626263	100	1194	1	179051264	179064353		RareVariation
ABL2	ENST00000502732	0.834888323	0.896239751	98.22	3549	1	179076853	179198532		RareVariation
SOAT1	ENST00000367619	0.985958486	1	100	1653	1	179271820	179322776		RareVariation
AXDND1	ENST00000367618	0.99800929	1	100	3039	1	179335645	179523654		RareVariation
NPHS2	ENST00000367615	0.759615385	0.761363636	76.22	1152	1	179520308	179544999		RareVariation
TDRD5	ENST00000444136	0.93626658	0.947913297	94.79	3108	1	179561751	179660078		RareVariation
FAM163A	ENST00000341785	0.922310757	0.980079681	100	504	1	179782233	179783324		NoRareVariation
TOR1AIP2	ENST00000367612	1	1	100	1413	1	179815206	179821800		OnlyRareVariation
AL359853.3	ENST00000553856	1	1	100	396	1	179833916	179834311		NoRareVariation
TOR1AIP1	ENST00000435319	0.979908152	1	100	1752	1	179851638	179887374		RareVariation
CEP350	ENST00000367607	0.987120318	0.994526135	100	9354	1	179955317	180080296		RareVariation
QSOX1	ENST00000367602	0.522849462	0.609767025	84.05	2244	1	180124043	180166172		RareVariation
LHX4	ENST00000263726	0.89545844	0.994858612	100	1173	1	180199665	180243714		RareVariation
ACBD6	ENST00000367595	0.965517241	1	100	849	1	180257498	180471401		OnlyRareVariation
XPR1	ENST00000367590	0.95327553	0.967244701	100	2091	1	180601338	180853202		RareVariation
KIAA1614	ENST00000367588	0.627946128	0.804994388	100	3573	1	180882380	180914724		RareVariation
AL162431.1	ENST00000457152			0	168	1	180941695	180949868	NotTargeted
STX6	ENST00000258301	0.855263158	0.855263158	100	768	1	180945706	180991809		OnlyRareVariation
MR1	ENST00000367580	0.798039216	0.926470588	100	1026	1	181003144	181024401		RareVariation
IER5	ENST00000367577			100	984	1	181058039	181059022	PoorPerformance
CACNA1E	ENST00000367573	0.899187699	0.940237888	95.84	6942	1	181452881	181767970		RareVariation
ZNF648	ENST00000339948	0.853458382	0.946658851	100	1707	1	182025439	182027145		RareVariation
GLUL	ENST00000311223	0.955197133	0.993727599	100	1122	1	182353540	182357872		OnlyRareVariation
TEDDM1	ENST00000367565	1	1	100	822	1	182368799	182369620		RareVariation
RNASEL	ENST00000367559	0.907657658	0.907657658	90.75	2226	1	182544527	182555941		RareVariation
RGS16	ENST00000367558	0.584437086	0.685430464	100	609	1	182569427	182573394		RareVariation
RGS8	ENST00000258302	0.959390863	0.991539763	98.99	597	1	182615870	182641959		RareVariation
NPL	ENST00000367553	1	1	100	963	1	182763507	182798043		RareVariation
DHX9	ENST00000367549	0.999471738	1	97.35	3813	1	182811702	182856569		RareVariation
SHCBP1L	ENST00000367547	0.793032787	0.793032787	100	1962	1	182869118	182922268		RareVariation
LAMC1	ENST00000258341	0.911078717	0.944189921	100	4830	1	182992852	183111925		RareVariation
LAMC2	ENST00000264144	0.922450126	0.986513065	100	3582	1	183155488	183212535		RareVariation
NMNAT2	ENST00000287713	0.898138007	0.926615553	92.64	924	1	183221776	183387402		RareVariation
SMG7	ENST00000507469	0.940808196	0.940808196	94.85	3537	1	183441756	183522336		RareVariation
NCF2	ENST00000367535	0.986590038	1	100	1581	1	183525253	183559464		RareVariation
ARPC5	ENST00000359856	0.853982301	0.951327434	100	456	1	183596667	183604794		OnlyRareVariation
APOBEC4	ENST00000308641	1	1	100	1104	1	183616813	183617916		RareVariation
RGL1	ENST00000304685	0.931077694	0.952380952	100	2412	1	183711293	183895426		RareVariation
GLT25D2	ENST00000361927	0.773675762	0.820759765	100	1881	1	183907895	184006491		RareVariation
TSEN15	ENST00000361641	0.73776908	0.73776908	100	516	1	184020890	184041981		RareVariation
C1orf21	ENST00000235307	0.977839335	1	100	366	1	184446644	184588690		OnlyRareVariation
EDEM3	ENST00000318130	0.943504858	0.943504858	100	2799	1	184663197	184723780		RareVariation
FAM129A	ENST00000367511	0.94626758	0.980165885	100	2787	1	184764111	184943488		RareVariation
RNF2	ENST00000367510	0.990049751	1	100	1011	1	185056686	185069433		OnlyRareVariation
TRMT1L	ENST00000367506	0.877000457	0.899862826	100	2202	1	185089151	185125844		RareVariation
SWT1	ENST00000367500	0.994785847	1	100	2703	1	185129974	185259935		RareVariation
IVNS1ABP	ENST00000367498	1	1	100	1929	1	185267167	185278625		RareVariation
HMCN1	ENST00000271588	0.947741206	0.98428665	100	16908	1	185703912	186159010		RareVariation
PRG4	ENST00000445192	0.891506067	0.921008803	95.63	4215	1	186266008	186282910		RareVariation
TPR	ENST00000367478	0.971452919	0.981110638	98.14	7092	1	186283103	186344160		RareVariation
C1orf27	ENST00000287859	1	1	100	1365	1	186348918	186388208		RareVariation
PDC	ENST00000391997	1	1	100	741	1	186413111	186418591		OnlyRareVariation
PTGS2	ENST00000367468	0.953462604	0.971745152	100	1815	1	186643485	186649422		OnlyRareVariation
PLA2G4A	ENST00000367466	1	1	100	2250	1	186823487	186957640		RareVariation
FAM5C	ENST00000367462	0.959459459	0.996948561	100	2301	1	190067148	190424020		RareVariation
RGS18	ENST00000367460	0.913229018	0.972972973	100	708	1	192127768	192153684		OnlyRareVariation
RGS21	ENST00000417209	1	1	100	459	1	192312167	192335254		RareVariation
RGS1	ENST00000367459	1	1	100	630	1	192544923	192548452		OnlyRareVariation
RGS13	ENST00000391995	1	1	100	480	1	192613465	192628653		OnlyRareVariation
RGS2	ENST00000235382	1	1	100	636	1	192778202	192780726		RareVariation
UCHL5	ENST00000367455	0.878447395	0.916241062	100	990	1	192985481	193028390		NoProteinAlteringVariation
TROVE2	ENST00000367446	0.940335612	0.957116221	100	1617	1	193038185	193053861		RareVariation
GLRX2	ENST00000367440	0.967611336	1	100	498	1	193065755	193074768		RareVariation
CDC73	ENST00000367435	1	1	100	1596	1	193091331	193219842		OnlyRareVariation
B3GALT2	ENST00000367434	1	1	100	1269	1	193149424	193150692		RareVariation
KCNT2	ENST00000294725	0.968343195	0.992307692	100	3408	1	196197354	196577439		RareVariation
CFH	ENST00000367429	0.94474687	0.984485574	100	3696	1	196621248	196716443		RareVariation
CFHR3	ENST00000367425			17.82	993	1	196744017	196762643	OffTarget
CFHR1	ENST00000320493			18.43	993	1	196788975	196801129	OffTarget
CFHR4	ENST00000367416			46.71	1734	1	196857281	196887536	OffTarget
CFHR2	ENST00000367415	0.912128713	0.929455446	100	813	1	196913011	196928210		RareVariation
CFHR5	ENST00000256785	0.994705882	1	100	1710	1	196946795	196977813		RareVariation
F13B	ENST00000367412	0.994934144	1	100	1986	1	197008508	197036353		RareVariation
ASPM	ENST00000367409	0.979050548	0.989813569	100	10434	1	197053454	197115567		RareVariation
ZBTB41	ENST00000367405	0.973161765	0.983455882	100	2730	1	197128489	197169603		RareVariation
CRB1	ENST00000367400	0.918983131	0.945592777	100	4221	1	197237543	197447009		RareVariation
DENND1B	ENST00000367396	0.883794466	0.883794466	100	1281	1	197522111	197744285		OnlyRareVariation
C1orf53	ENST00000367393			100	438	1	197871780	197876350	PoorPerformance
LHX9	ENST00000367387	0.761143818	0.887300252	100	1194	1	197886954	197898389		NoProteinAlteringVariation
NEK7	ENST00000367385	1	1	100	909	1	198201711	198288652		RareVariation
ATP6V1G3	ENST00000281087	1	1	100	357	1	198492521	198509780		RareVariation
PTPRC	ENST00000442510	0.993304146	0.993304146	100	3915	1	198608405	198725310		RareVariation
NR5A2	ENST00000367362	0.984548826	1	100	1626	1	199996976	200143338		RareVariation
C1orf98	ENST00000367355			0	276	1	200312374	200337903	NotTargeted
ZNF281	ENST00000294740	0.84369185	0.917007815	100	2688	1	200376146	200378833		RareVariation
KIF14	ENST00000367350	0.996339976	1	100	4947	1	200522516	200587851		RareVariation
DDX59	ENST00000331314	0.962763087	0.983270372	100	1860	1	200613382	200635868		RareVariation
CAMSAP2	ENST00000358823	1	1	100	4437	1	200708956	200827187		RareVariation
GPR25	ENST00000304244			100	1086	1	200842166	200843251	PoorPerformance
C1orf106	ENST00000367342	0.473763875	0.682139253	100	1992	1	200860669	200882757		RareVariation
KIF21B	ENST00000332129	0.845279901	0.950010328	100	4875	1	200943223	200992511		RareVariation
CACNA1S	ENST00000362061	0.899964145	0.955360344	97.69	5622	1	201008959	201081467		RareVariation
TMEM9	ENST00000367330	0.87202925	0.994515539	100	552	1	201104791	201123051		OnlyRareVariation
IGFN1	ENST00000335211	0.864193084	0.9245317	100	11127	1	201162422	201197527		RareVariation
PKP1	ENST00000263946	0.710762332	0.915246637	100	2244	1	201252831	201297964		RareVariation
TNNT2	ENST00000509001	0.947183099	0.985915493	98.96	867	1	201328338	201342382		RareVariation
LAD1	ENST00000391967	0.812176166	0.937823834	97.55	1554	1	201351016	201368434		RareVariation
TNNI1	ENST00000361379	0.953321364	0.994614004	99.29	564	1	201379456	201386921		OnlyRareVariation
PHLDA3	ENST00000367311	0.422976501	0.532637076	100	384	1	201437531	201437914		RareVariation
CSRP1	ENST00000367306	0.795493934	0.932409012	100	582	1	201453841	201465431		RareVariation
NAV1	ENST00000367296	0.851891506	0.912740899	99.84	5634	1	201617797	201789060		RareVariation
IPO9	ENST00000361565	0.884912959	0.950999355	96.64	3126	1	201798338	201845182		RareVariation
SHISA4	ENST00000362011	0.741935484	0.845500849	100	594	1	201858123	201860974		RareVariation
LMOD1	ENST00000367288	0.853333333	0.915	100	1803	1	201867500	201915468		RareVariation
TIMM17A	ENST00000367287	1	1	100	516	1	201924655	201938682		RareVariation
RNPEP	ENST00000295640	0.717301751	0.751287333	100	1953	1	201951795	201974844		RareVariation
ELF3	ENST00000359651	0.883574007	0.892599278	100	1116	1	201980265	201984451		RareVariation
GPR37L1	ENST00000367282	0.797783934	0.855263158	100	1446	1	202092092	202097684		RareVariation
ARL8A	ENST00000272217	0.779783394	0.779783394	100	561	1	202103595	202113700		OnlyRareVariation
PTPN7	ENST00000309017	0.66426513	0.770172911	81.19	1398	1	202117734	202129935		RareVariation
LGR6	ENST00000367278	0.89015939	0.914067914	92.7	2904	1	202163118	202288335		RareVariation
UBE2T	ENST00000367274	0.974489796	1	100	594	1	202300963	202304882		NoRareVariation
PPP1R12B	ENST00000406302	0.937777778	0.973333333	100	2949	1	202317980	202549688		RareVariation
SYT2	ENST00000367267	0.988817891	1	100	1260	1	202565885	202574900		RareVariation
KDM5B	ENST00000367265	0.875217014	0.917751736	95.6	4635	1	202698164	202777433		RareVariation
RP11-480I12.4	ENST00000330493			0	618	1	202794635	202795252	NotTargeted
RABIF	ENST00000367262	0.605405405	0.891891892	100	372	1	202850106	202858226		OnlyRareVariation
KLHL12	ENST00000367261	0.997051887	1	100	1707	1	202861661	202894290		OnlyRareVariation
ADIPOR1	ENST00000340990	0.835860839	0.872435326	100	1128	1	202910701	202920198		NoProteinAlteringVariation
CYB5R1	ENST00000367249	0.917491749	0.98459846	100	918	1	202931655	202936333		RareVariation
TMEM183A	ENST00000367242			1.95	1131	1	202976594	202992168	NotTargeted
PPFIA4	ENST00000272198	0.83963619	0.894207755	100	2106	1	203020904	203045518		RareVariation
MYOG	ENST00000241651	0.901785714	0.958333333	100	675	1	203053038	203055089		RareVariation
ADORA1	ENST00000367236	0.941777324	0.982635342	100	981	1	203097970	203135028		OnlyRareVariation
MYBPH	ENST00000255416	0.894662921	1	100	1434	1	203137787	203144883		RareVariation
CHI3L1	ENST00000255409	0.978108581	1	100	1152	1	203148573	203155751		RareVariation
CHIT1	ENST00000367229	0.756115108	0.805755396	100	1401	1	203186017	203198764		RareVariation
BTG2	ENST00000290551	0.4	0.934736842	100	477	1	203274735	203276566		NoRareVariation
FMOD	ENST00000354955	0.857395926	0.883968113	100	1131	1	203311471	203317398		RareVariation
PRELP	ENST00000343110	0.829991282	1	100	1149	1	203452313	203456009		RareVariation
OPTC	ENST00000367222	0.973816717	1	100	999	1	203465134	203472848		RareVariation
ATP2B4	ENST00000357681	0.945525292	0.986103391	100	3618	1	203652334	203708982		RareVariation
LAX1	ENST00000442561	0.889261745	0.926174497	92.56	1197	1	203734694	203743809		RareVariation
ZBED6	ENST00000550078			0	2940	1	203766651	203769590	NotTargeted
ZC3H11A	ENST00000545588	0.928423666	0.971452213	100	2433	1	203786199	203821527		RareVariation
SNRPE	ENST00000414487	1	1	100	279	1	203830788	203839060		OnlyRareVariation
SOX13	ENST00000367204	0.820581897	0.948275862	100	1869	1	204082044	204095262		RareVariation
ETNK2	ENST00000367202	0.601040763	0.714657415	100	1161	1	204101312	204120980		RareVariation
REN	ENST00000272190	0.853839802	0.867052023	100	1221	1	204124144	204135421		OnlyRareVariation
KISS1	ENST00000367194			100	417	1	204159612	204162004	PoorPerformance
GOLT1A	ENST00000308302	0.829949239	0.903553299	100	399	1	204167586	204183034		RareVariation
PLEKHA6	ENST00000272203	0.656220019	0.876878798	100	3147	1	204192598	204242855		RareVariation
PPP1R15B	ENST00000367188	0.969158879	1	100	2142	1	204375220	204380539		RareVariation
PIK3C2B	ENST00000367187	0.963472194	0.996100964	100	4905	1	204393980	204438930		RareVariation
MDM4	ENST00000367182	1	1	100	1473	1	204494647	204518810		RareVariation
LRRN2	ENST00000367175	0.971508641	1	100	2142	1	204586979	204589120		RareVariation
NFASC	ENST00000339876	0.841948579	0.882002706	93.63	3723	1	204913444	204985667		RareVariation
CNTN2	ENST00000331830	0.841019026	0.953885843	100	3123	1	205022314	205042893		RareVariation
TMEM81	ENST00000367167	1	1	100	768	1	205052681	205053448		RareVariation
RBBP5	ENST00000264515	0.98003743	1	100	1617	1	205057915	205091001		OnlyRareVariation
DSTYK	ENST00000367162	0.880806626	0.898811667	100	2790	1	205116686	205180663		RareVariation
TMCC2	ENST00000358024	0.520941176	0.699764706	100	2130	1	205197693	205241252		RareVariation
NUAK2	ENST00000367157	0.773404255	0.937765957	100	1887	1	205272578	205290756		RareVariation
KLHDC8A	ENST00000367156	0.601145038	0.765267176	100	1053	1	205306527	205312732		OnlyRareVariation
LEMD1	ENST00000367153	0.741219963	0.741219963	73.99	546	1	205350786	205389664		RareVariation
CDK18	ENST00000506784	0.88	0.978	100	1515	1	205492296	205500506		RareVariation
MFSD4	ENST00000367147	0.59218241	0.859283388	100	1545	1	205538198	205569589		RareVariation
ELK4	ENST00000357992	0.985294118	1	100	1296	1	205585674	205593010		RareVariation
SLC45A3	ENST00000367145	0.699034982	0.863691194	100	1662	1	205628362	205633784		RareVariation
NUCKS1	ENST00000367142	0.977931034	0.977931034	100	732	1	205687408	205719101		RareVariation
RAB7L1	ENST00000367139	0.899505766	0.945634267	100	612	1	205739470	205744084		RareVariation
SLC41A1	ENST00000367137	0.746083551	0.873368146	100	1542	1	205760661	205779569		OnlyRareVariation
PM20D1	ENST00000367136	0.929144385	0.984625668	100	1509	1	205797748	205819200		RareVariation
SLC26A9	ENST00000367134	0.85773742	0.929625426	100	2664	1	205884020	205904948		RareVariation
FAM72A	ENST00000367128			100	450	1	206139305	206154051	PoorPerformance
AVPR1B	ENST00000367126	0.697564808	0.903377848	100	1275	1	206224441	206231142		RareVariation
C1orf186	ENST00000331555	0.988326848	1	100	519	1	206239379	206243502		OnlyRareVariation
CTSE	ENST00000358184	0.894247039	0.997461929	100	1191	1	206317577	206331185		RareVariation
IKBKE	ENST00000367120	0.900046926	0.977944627	100	2151	1	206646571	206669478		RareVariation
C1orf147	ENST00000367119			16.61	813	1	206665721	206671050	NotTargeted
RASSF5	ENST00000355294	0.514788169	0.585931255	100	1257	1	206680936	206760310		OnlyRareVariation
EIF2D	ENST00000271764	0.968390805	0.988505747	100	1755	1	206765107	206785695		RareVariation
DYRK3	ENST00000367109	0.9569161	0.9569161	100	1767	1	206809049	206822310		OnlyRareVariation
MAPKAPK2	ENST00000367103	0.766974015	0.766974015	76.81	1203	1	206858575	206906063		OnlyRareVariation
IL10	ENST00000423557	0.652255639	0.719924812	88.83	537	1	206941981	206945780		NoRareVariation
IL19	ENST00000340758	1	1	100	648	1	206972240	207015967		RareVariation
IL20	ENST00000367098	1	1	100	531	1	207039198	207041909		RareVariation
IL24	ENST00000391929	0.904530744	0.988673139	100	624	1	207071178	207076404		NoRareVariation
FAIM3	ENST00000367091	0.667811159	0.776824034	100	1173	1	207078364	207095199		RareVariation
PIGR	ENST00000356495	0.653391685	0.712472648	100	2295	1	207103663	207113876		RareVariation
FCAMR	ENST00000324852	0.742757822	0.837195829	96.02	1734	1	207131861	207143470		RareVariation
C1orf116	ENST00000359470	0.8718802	0.988907377	100	1806	1	207195303	207200943		RareVariation
YOD1	ENST00000315927	0.866028708	0.93492823	100	1047	1	207222365	207224375		RareVariation
PFKFB2	ENST00000367080	0.988031915	1	100	1518	1	207228063	207245716		RareVariation
C4BPB	ENST00000243611	0.924302789	0.924302789	100	759	1	207262877	207273274		OnlyRareVariation
C4BPA	ENST00000367070	1	1	100	1794	1	207286371	207318062		RareVariation
CD55	ENST00000314754	0.835365854	0.835365854	91.08	1323	1	207495111	207533014		OnlyRareVariation
CR2	ENST00000367057	0.981595092	0.982515337	100	3279	1	207627764	207658899		RareVariation
CR1	ENST00000367049	0.578472316	0.610669541	71.91	7470	1	207669613	207812754		RareVariation
CR1L	ENST00000508064	0.959952886	0.99352179	100	1710	1	207818579	207897030		RareVariation
CD46	ENST00000322875	0.9789385	1	100	1200	1	207925558	207966936		RareVariation
CD34	ENST00000310833	0.900869565	0.932173913	100	1158	1	208061083	208084425		RareVariation
PLXNA2	ENST00000367033	0.900601344	0.970817121	100	5685	1	208200588	208391267		RareVariation
CAMK1G	ENST00000009105	0.961971831	0.999295775	100	1431	1	209768329	209786220		RareVariation
LAMB3	ENST00000391911	0.760651987	0.936517015	100	3519	1	209788616	209824289		RareVariation
G0S2	ENST00000367029	0.916398714	1	100	312	1	209849030	209849341		RareVariation
HSD11B1	ENST00000261465	1	1	100	879	1	209878288	209907866		OnlyRareVariation
TRAF3IP3	ENST00000367024	0.87202925	0.924436319	100	1656	1	209933385	209955493		RareVariation
C1orf74	ENST00000294811	1	1	100	810	1	209956170	209956979		RareVariation
IRF6	ENST00000367021	0.931997137	1	100	1404	1	209961765	209974758		RareVariation
DIEXF	ENST00000491415	0.87959274	0.8937583	89.39	2271	1	210001409	210024792		RareVariation
SYT14	ENST00000422431	0.883783784	0.921081081	93.49	1860	1	210111596	210334387		RareVariation
C1orf133	ENST00000437764			100	303	1	210405114	210407279	PoorPerformance
SERTAD4	ENST00000367012	0.705992509	0.826779026	100	1071	1	210411306	210415682		RareVariation
HHAT	ENST00000545154	0.836499322	0.918588874	100	1485	1	210502355	210847721		RareVariation
KCNH1	ENST00000271751	0.881716796	0.921257181	100	2970	1	210856623	211307287		RareVariation
RCOR3	ENST00000419091	0.866060606	0.866060606	86.58	1662	1	211432903	211487110		NoProteinAlteringVariation
TRAF5	ENST00000261464	1	1	100	1674	1	211526582	211546044		RareVariation
RD3	ENST00000367002	0.351535836	0.648464164	100	588	1	211652378	211654757		RareVariation
SLC30A1	ENST00000367001	0.684625493	0.750985545	100	1524	1	211748730	211751954		NoVariation
NEK2	ENST00000366999	0.880451128	0.907518797	100	1338	1	211836768	211848821		RareVariation
LPGAT1	ENST00000366997	0.940325497	0.999095841	100	1113	1	211923241	212002638		OnlyRareVariation
INTS7	ENST00000366994	0.97908679	1	100	2889	1	212115166	212208779		RareVariation
DTL	ENST00000366991	0.914141414	0.947658402	100	2193	1	212209233	212276282		RareVariation
PPP2R5A	ENST00000261461	0.875	0.875690608	100	1461	1	212459453	212534112		RareVariation
TMEM206	ENST00000535273	0.821515892	0.823145884	85.19	1236	1	212538557	212588099		RareVariation
NENF	ENST00000366988	0.586407767	0.644660194	100	519	1	212606286	212619348		OnlyRareVariation
ATF3	ENST00000341491	0.939226519	0.983425414	100	546	1	212788364	212792897		OnlyRareVariation
FAM71A	ENST00000294829	1	1	100	1785	1	212798220	212800004		RareVariation
BATF3	ENST00000243440	0.530183727	0.632545932	100	384	1	212860133	212873104		NoProteinAlteringVariation
NSL1	ENST00000366977	1	1	100	846	1	212911750	212965105		RareVariation
TATDN3	ENST00000532324	0.997607656	1	100	846	1	212965264	212988498		OnlyRareVariation
C1orf227	ENST00000332912	0.962711864	1	100	297	1	213003584	213009491		RareVariation
FLVCR1	ENST00000366971	0.791917973	0.852834741	100	1668	1	213031795	213068632		RareVariation
VASH2	ENST00000366965	0.566058002	0.711063373	100	936	1	213124885	213161926		NoRareVariation
ANGEL2	ENST00000366962	0.973554736	0.996924969	100	1635	1	213168383	213189013		RareVariation
RPS6KC1	ENST00000366960	0.914940364	0.939736347	100	3201	1	213224747	213445977		RareVariation
PROX1	ENST00000498508	0.978733032	0.994117647	100	2214	1	214169879	214209177		OnlyRareVariation
SMYD2	ENST00000366957	0.865116279	0.866666667	100	1302	1	214454598	214510127		RareVariation
PTPN14	ENST00000366956	0.967287084	0.992667795	100	3564	1	214531265	214638146		RareVariation
CENPF	ENST00000366955	0.970190864	0.989491744	100	9345	1	214787098	214837137		RareVariation
KCNK2	ENST00000444842	0.871271586	0.946624804	96.57	1281	1	215256729	215408488		OnlyRareVariation
KCTD3	ENST00000259154	0.966255144	0.966255144	100	2448	1	215741029	215793960		RareVariation
USH2A	ENST00000307340	0.930042477	0.971424894	100	15609	1	215799123	216595678		RareVariation
ESRRG	ENST00000408911	0.997080292	1	100	1377	1	216680281	216896641		OnlyRareVariation
GPATCH2	ENST00000366935	0.93785669	0.967660114	100	1587	1	217604487	217804313		RareVariation
SPATA17	ENST00000366933	1	1	100	1086	1	217804721	218036196		RareVariation
RRP15	ENST00000366932	0.978672986	1	100	849	1	218458659	218504433		RareVariation
TGFB2	ENST00000366929	0.931869796	0.962906889	100	1329	1	218520044	218614704		RareVariation
C1orf143	ENST00000443836			0	312	1	218683438	218698870	NotTargeted
LYPLAL1	ENST00000366928	0.873060649	0.894217207	100	714	1	219347233	219385070		RareVariation
SLC30A10	ENST00000366926	0.560522696	0.597661623	100	1458	1	220088791	220101782		OnlyRareVariation
EPRS	ENST00000366923	0.906367872	0.962280896	98.99	4539	1	220142148	220219730		RareVariation
BPNT1	ENST00000469520	1	1	100	927	1	220232186	220253188		RareVariation
IARS2	ENST00000302637	0.911803714	0.940318302	100	3039	1	220267559	220320977		RareVariation
RAB3GAP2	ENST00000358951	0.933204726	0.961659031	100	4182	1	220324593	220445679		RareVariation
AC096644.1	ENST00000416839			0	153	1	220603286	220608023	NotTargeted
MARK1	ENST00000366917	0.944303797	0.97721519	100	2388	1	220702165	220835508		OnlyRareVariation
C1orf115	ENST00000294889			100	429	1	220863745	220870073	PoorPerformance
MOSC2	ENST00000366913	0.723276723	0.729270729	100	1008	1	220921874	220955243		RareVariation
MOSC1	ENST00000366910	0.680238332	0.727904667	100	1014	1	220960287	220986760		RareVariation
HLX	ENST00000366903			100	1467	1	221053200	221058046	PoorPerformance
DUSP10	ENST00000366899	0.935684647	0.961964039	100	1449	1	221875754	221913086		RareVariation
HHIPL2	ENST00000343410	0.822714681	0.914589104	100	2175	1	222695943	222721386		RareVariation
TAF1A	ENST00000350027	1	1	100	1353	1	222732002	222761905		RareVariation
MIA3	ENST00000344922	0.957865169	0.968574438	100	5724	1	222791453	222838961		RareVariation
AIDA	ENST00000340020	0.908891328	0.954994512	100	921	1	222843235	222885659		OnlyRareVariation
BROX	ENST00000340934	1	1	100	1236	1	222889042	222906056		OnlyRareVariation
FAM177B	ENST00000445590	1	1	100	477	1	222919888	222923400		RareVariation
DISP1	ENST00000284476	0.950087566	0.972197898	100	4575	1	223116166	223179314		RareVariation
TLR5	ENST00000540964	0.967003106	0.977872671	100	2577	1	223283797	223286373		RareVariation
SUSD4	ENST00000343846	0.899658703	0.899658703	89.95	1473	1	223395534	223536767		RareVariation
C1orf65	ENST00000366875	0.687332977	0.822554784	100	1872	1	223566818	223568689		RareVariation
CAPN8	ENST00000366872	0.843534057	0.907206318	90.47	2046	1	223715199	223853348		RareVariation
CAPN2	ENST00000295006	0.8117195	0.886167147	100	2103	1	223900343	223962559		RareVariation
TP53BP2	ENST00000343537	0.940950694	0.973723059	99.21	3405	1	223968555	224033382		RareVariation
FBXO28	ENST00000366862	0.75862069	0.75862069	100	1107	1	224301832	224345448		NoProteinAlteringVariation
DEGS1	ENST00000323699	0.897832817	0.916408669	100	972	1	224371039	224380180		RareVariation
NVL	ENST00000281701	0.973704867	0.998822606	100	2571	1	224415328	224517829		RareVariation
CNIH4	ENST00000465271	0.836144578	1	100	420	1	224544627	224563524		RareVariation
WDR26	ENST00000414423	0.836206897	0.87525355	100	1986	1	224577537	224621807		OnlyRareVariation
CNIH3	ENST00000272133	0.865828092	0.935010482	100	483	1	224804877	224927058		NoRareVariation
DNAH14	ENST00000400952	0.982248521	1	100	1362	1	225140405	225211571		RareVariation
LBR	ENST00000338179	0.996185286	1	100	1848	1	225591005	225611777		RareVariation
AC092811.1	ENST00000366845			0	348	1	225601576	225601923	NotTargeted
ENAH	ENST00000366844	0.747870528	0.777967064	82.83	1776	1	225685477	225840392		RareVariation
SRP9	ENST00000304786	1	1	100	261	1	225965643	225977061		OnlyRareVariation
EPHX1	ENST00000366837	0.844852941	0.951470588	100	1368	1	226016431	226033048		RareVariation
TMEM63A	ENST00000366835	0.960449625	1	100	2424	1	226034741	226065280		RareVariation
LEFTY1	ENST00000272134	0.493163172	0.775752051	100	1101	1	226074427	226076766		RareVariation
RP4-559A3.7	ENST00000432920	0.512126866	0.776119403	100	1080	1	226074773	226111810		RareVariation
PYCR2	ENST00000343818	0.802301255	0.914225941	100	963	1	226108155	226111810		OnlyRareVariation
LEFTY2	ENST00000366820	0.498632634	0.784867821	100	1101	1	226125141	226128840		RareVariation
C1orf55	ENST00000272091	0.920681987	0.981467754	100	1356	1	226173003	226187013		RareVariation
H3F3A	ENST00000366813			0	411	1	226252053	226259180	OffTarget
ACBD3	ENST00000366812	0.63521216	0.679544015	71.96	1587	1	226334311	226374376		RareVariation
MIXL1	ENST00000366810			100	699	1	226411383	226413513	PoorPerformance
LIN9	ENST00000328205	0.953068592	0.974729242	100	1677	1	226420202	226496888		RareVariation
PARP1	ENST00000366794	0.922236929	0.958636664	100	3045	1	226549161	226595630		RareVariation
C1orf95	ENST00000366788			50.47	426	1	226736606	226789741	PoorPerformance
ITPKB	ENST00000429204	0.747000706	0.892025406	100	2841	1	226822372	226925159		RareVariation
PSEN2	ENST00000366783	0.750934929	0.940912491	100	1347	1	227069609	227083280		RareVariation
ADCK3	ENST00000366779	0.897927461	0.998963731	100	1944	1	227149087	227174438		RareVariation
CDC42BPA	ENST00000366769	0.955698673	0.969945355	100	5160	1	227181969	227504883		RareVariation
ZNF678	ENST00000397097	0.947096032	0.947096032	94.66	1743	1	227751396	227843529		RareVariation
JMJD4	ENST00000366758			66.02	1392	1	227920093	227923112	PoorPerformance
SNAP47	ENST00000366759	0.863309353	0.907194245	100	1395	1	227923111	227968374		RareVariation
PRSS38	ENST00000366757	0.579918033	0.87192623	100	981	1	228003418	228033909		RareVariation
WNT9A	ENST00000272164	0.450639854	0.63345521	100	1098	1	228109219	228135588		RareVariation
WNT3A	ENST00000284523	0.381990521	0.591469194	100	1059	1	228194830	228247166		RareVariation
ARF1	ENST00000541182	1	1	100	546	1	228284816	228285714		NoProteinAlteringVariation
C1orf35	ENST00000272139			82.95	792	1	228288832	228290928	PoorPerformance
MRPL55	ENST00000366731	0.99592668	1	100	495	1	228294461	228295961		OnlyRareVariation
GUK1	ENST00000366728	0.845618915	0.90403338	100	726	1	228328004	228336553		RareVariation
GJC2	ENST00000366714			100	1320	1	228345460	228346779	PoorPerformance
C1orf148	ENST00000366713			0	333	1	228351818	228352150	NotTargeted
IBA57	ENST00000366711			100	1071	1	228353518	228363214	PoorPerformance
C1orf145	ENST00000295012			69.88	342	1	228391754	228401361	PoorPerformance
OBSCN	ENST00000422127	0.558290972	0.746880645	100	23907	1	228399485	228566496		RareVariation
TRIM11	ENST00000284551			100	1407	1	228582406	228594262	PoorPerformance
TRIM17	ENST00000366697	0.868347339	0.961484594	100	1434	1	228595902	228602773		RareVariation
HIST3H3	ENST00000366696	1	1	100	411	1	228612616	228613026		OnlyRareVariation
HIST3H2A	ENST00000366695	0.591836735	0.826530612	100	393	1	228645126	228645518		OnlyRareVariation
HIST3H2BB	ENST00000369160	1	1	100	381	1	228645831	228646211		OnlyRareVariation
RNF187	ENST00000305943	0.535809019	0.75066313	100	381	1	228675517	228681586		NoVariation
RP5-915N17.9	ENST00000400948			0	693	1	228698126	228700004	NotTargeted
RHOU	ENST00000366691	0.618863049	0.662790698	100	777	1	228871490	228879487		OnlyRareVariation
TMEM78	ENST00000323223			0	411	1	229385442	229385852	NotTargeted
RAB4A	ENST00000366690	0.953846154	0.953846154	100	657	1	229407087	229438724		RareVariation
SPHAR	ENST00000366688	1	1	100	192	1	229440882	229441073		NoVariation
C1orf96	ENST00000284617	0.492592593	0.528395062	100	813	1	229460982	229478212		NoRareVariation
ACTA1	ENST00000366684	0.679964539	0.978723404	100	1134	1	229567246	229568862		OnlyRareVariation
NUP133	ENST00000261396	0.958780842	0.979680697	100	3471	1	229577651	229643996		RareVariation
ABCB10	ENST00000344517	0.751361162	0.765880218	100	2217	1	229653926	229694399		RareVariation
TAF5L	ENST00000258281	0.91619479	0.963193658	100	1770	1	229730044	229750229		RareVariation
URB2	ENST00000258243	0.950065703	0.991896627	100	4575	1	229763381	229795044		RareVariation
GALNT2	ENST00000366672	0.878823529	0.922941176	100	1716	1	230203028	230415204		RareVariation
PGBD5	ENST00000525115	0.907421014	0.9808964	100	1368	1	230459171	230513367		RareVariation
COG2	ENST00000366669	0.934515689	0.984083674	100	2217	1	230778353	230829139		RareVariation
AGT	ENST00000366667	0.801237964	0.898211829	100	1458	1	230838887	230846596		RareVariation
CAPN9	ENST00000271971	0.932294204	0.976132489	100	2073	1	230883243	230937342		RareVariation
C1orf198	ENST00000366663			66.16	984	1	230975598	231004258	PoorPerformance
TTC13	ENST00000366661	0.89453125	0.89453125	100	2583	1	231042651	231114576		RareVariation
ARV1	ENST00000310256	1	1	100	816	1	231114852	231133009		RareVariation
FAM89A	ENST00000366654			100	555	1	231155609	231175957	PoorPerformance
TRIM67	ENST00000366653	0.341161401	0.52177626	100	2352	1	231298716	231351186		RareVariation
C1orf131	ENST00000366649	0.917714286	0.989714286	100	882	1	231360025	231376887		RareVariation
GNPAT	ENST00000366647	0.950666009	0.962012827	100	2043	1	231377125	231413288		RareVariation
EXOC8	ENST00000360394	0.782728525	0.849793294	100	2178	1	231471314	231473491		RareVariation
C1orf124	ENST00000295050	0.958361775	1	100	1470	1	231474130	231489107		RareVariation
EGLN1	ENST00000366641	0.472570533	0.547021944	100	1281	1	231502157	231557634		RareVariation
TSNAX	ENST00000366639			43.3	873	1	231664557	231700651	NotTargeted
DISC1	ENST00000366633			29.98	2268	1	231762614	231990771	NotTargeted
SIPA1L2	ENST00000366630	0.841103341	0.932400932	100	5169	1	232534873	232651085		RareVariation
KIAA1383	ENST00000418460	0.810690423	0.886096087	100	3144	1	232940770	232943913		RareVariation
NTPCR	ENST00000366628	0.911971831	0.950704225	100	573	1	233086457	233113977		NoRareVariation
PCNXL2	ENST00000258229	0.862382445	0.94984326	100	6414	1	233120050	233431224		RareVariation
RP5-862P8.2	ENST00000366624	0.715253144	0.740728797	100	3111	1	233463775	233518457		RareVariation
KCNK1	ENST00000366621	0.676587302	0.806547619	100	1011	1	233749918	233807276		RareVariation
SLC35F3	ENST00000366618	0.659385666	0.795904437	100	1473	1	234040824	234458989		OnlyRareVariation
C1orf31	ENST00000366613	0.930666667	1	100	378	1	234509465	234519564		OnlyRareVariation
TARBP1	ENST00000040877	0.798800662	0.806658395	100	4866	1	234527323	234614849		RareVariation
IRF2BP2	ENST00000366609			100	1764	1	234742883	234745240	PoorPerformance
TOMM20	ENST00000366607	0.976905312	1	100	438	1	235275379	235292030		NoProteinAlteringVariation
RBM34	ENST00000408888	0.991419657	1	100	1293	1	235295028	235324541		RareVariation
ARID4B	ENST00000264183	0.998723187	1	100	3939	1	235331840	235490234		RareVariation
GGPS1	ENST00000282841	1	1	100	903	1	235498580	235506087		OnlyRareVariation
TBCE	ENST00000366601	0.920280612	0.966836735	99.18	1584	1	235543365	235612077		RareVariation
B3GALNT2	ENST00000366600	0.862508384	0.891348089	100	1503	1	235613521	235667552		OnlyRareVariation
GNG4	ENST00000391854	0.712389381	0.82300885	100	228	1	235715409	235747138		OnlyRareVariation
LYST	ENST00000389794	0.976486129	0.98564509	100	11406	1	235826240	235993717		RareVariation
NID1	ENST00000264187	0.805585392	0.936895811	100	3744	1	236141167	236228379		RareVariation
GPR137B	ENST00000366592	0.792958927	0.858340319	100	1200	1	236305923	236371458		RareVariation
ERO1LB	ENST00000354619	0.912824207	0.927233429	100	1404	1	236381816	236445083		RareVariation
EDARADD	ENST00000334232	1	1	100	648	1	236557745	236645949		RareVariation
LGALS8	ENST00000526589	0.976635514	1	100	1080	1	236689371	236711461		RareVariation
HEATR1	ENST00000366582	0.979345955	0.99937412	100	6435	1	236714202	236767395		RareVariation
ACTN2	ENST00000366578	0.889264264	0.982357357	100	2685	1	236849974	236925919		RareVariation
MTR	ENST00000366577	0.922177955	0.97689243	100	3798	1	236959004	237060944		RareVariation
RYR2	ENST00000366574	0.928305967	0.969389824	99.22	14904	1	237205822	237995947		RareVariation
ZP4	ENST00000366570	0.994413408	1	100	1623	1	238045722	238053935		RareVariation
CHRM3	ENST00000255380	0.963318284	1	100	1773	1	240070752	240072524		RareVariation
FMN2	ENST00000319653	0.558726461	0.595612502	100	5169	1	240255410	240637454		RareVariation
GREM2	ENST00000318160	0.288537549	0.685770751	100	507	1	240656269	240656775		NoRareVariation
RGS7	ENST00000366565	0.97650311	0.99861783	100	1464	1	240939463	241519076		RareVariation
FH	ENST00000366560	0.824031517	0.907419567	100	1533	1	241661128	241683022		RareVariation
KMO	ENST00000366559	1	1	100	1461	1	241695745	241755455		RareVariation
OPN3	ENST00000366554	0.512033195	0.634854772	84.86	1209	1	241757730	241803556		RareVariation
CHML	ENST00000366553	1	1	100	1971	1	241797098	241799068		RareVariation
WDR64	ENST00000366552	0.674122398	0.677228953	67.31	3246	1	241815787	241964517		RareVariation
EXO1	ENST00000366548	0.930379747	0.952927215	100	2541	1	242013728	242052902		RareVariation
MAP1LC3C	ENST00000357246	1	1	100	444	1	242159465	242162310		RareVariation
PLD5	ENST00000536534	0.870705809	0.882573392	100	1611	1	242253156	242687578		RareVariation
CEP170	ENST00000366542	0.945523649	0.982896959	99.41	4755	1	243289751	243388582		RareVariation
SDCCAG8	ENST00000366541	0.949152542	1	100	2142	1	243419476	243663087		RareVariation
AKT3	ENST00000366539	0.988787666	1	100	1440	1	243668551	244006472		NoProteinAlteringVariation
ZNF238	ENST00000358704	0.729611041	0.783563363	100	1596	1	244214734	244218672		OnlyRareVariation
C1orf100	ENST00000308105	1	1	100	444	1	244528003	244552371		RareVariation
ADSS	ENST00000366535	0.971281296	1	100	1371	1	244572888	244615119		RareVariation
C1orf101	ENST00000366534	0.967184192	0.977417078	100	2856	1	244624732	244803383		RareVariation
PPPDE1	ENST00000302550	0.929310345	0.929310345	100	585	1	244816616	244869091		NoRareVariation
FAM36A	ENST00000411948	0.798866856	0.883852691	84.31	357	1	244999017	245006478		RareVariation
HNRNPU	ENST00000283179	0.808035714	0.881899351	100	2478	1	245017752	245027609		RareVariation
EFCAB2	ENST00000366523	0.950207469	0.950207469	100	489	1	245133721	245250662		RareVariation
KIF26B	ENST00000407071	0.610741445	0.780893536	100	6327	1	245318727	245865908		RareVariation
SMYD3	ENST00000388985	0.85254902	0.872156863	87.26	1287	1	245912865	246670519		RareVariation
TFB2M	ENST00000366514	1	1	100	1191	1	246704333	246729440		RareVariation
CNST	ENST00000366513	0.996309963	1	100	2178	1	246754865	246829207		RareVariation
SCCPDH	ENST00000366510	0.852112676	0.852112676	100	1290	1	246887725	246930602		RareVariation
RP11-439E19.8	ENST00000451123			0	809	1	246939531	246943826	NotTargeted
AHCTF1	ENST00000326225	0.955830389	0.9848351	99.71	6828	1	247004108	247094629		RareVariation
ZNF695	ENST00000339986	1	1	100	1548	1	247150269	247171210		RareVariation
ZNF670	ENST00000366503	0.998284734	1	100	1170	1	247200751	247241898		OnlyRareVariation
ZNF669	ENST00000343381	0.6930266	0.767792955	100	1395	1	247263676	247267501		RareVariation
C1orf229	ENST00000408893			100	714	1	247274813	247275526	PoorPerformance
ZNF124	ENST00000340684	0.966512702	0.966512702	96.55	870	1	247319868	247335179		RareVariation
ZNF496	ENST00000294753	0.669322709	0.926010245	100	1764	1	247463821	247492880		OnlyRareVariation
NLRP3	ENST00000336119	0.949065119	0.981624758	100	3111	1	247582097	247611806		RareVariation
OR2B11	ENST00000318749	1	1	100	954	1	247614331	247615284		RareVariation
OR2C3	ENST00000366487	1	1	100	963	1	247694851	247695813		RareVariation
C1orf150	ENST00000366488	0.980148883	1	100	408	1	247712494	247737684		RareVariation
OR2G2	ENST00000320065	0.971668416	1	100	954	1	247751662	247752615		RareVariation
OR2G3	ENST00000320002	1	1	100	930	1	247768888	247769817		RareVariation
OR13G1	ENST00000359688	1	1	100	924	1	247835420	247836343		RareVariation
OR6F1	ENST00000302084	1	1	100	927	1	247875131	247876057		RareVariation
OR14A2	ENST00000366485			0	945	1	247886401	247887345	NotTargeted
OR14K1	ENST00000283225			0	945	1	247901917	247902861	NotTargeted
OR1C1	ENST00000408896	1	1	100	945	1	247920764	247921708		OnlyRareVariation
OR14A16	ENST00000357627	1	1	100	930	1	247978102	247979031		RareVariation
OR11L1	ENST00000355784	1	1	100	969	1	248004230	248005198		RareVariation
TRIM58	ENST00000366481	0.597938144	0.737457045	100	1461	1	248020549	248039791		RareVariation
OR2W3	ENST00000537741	0.898305085	1	100	945	1	248058889	248059833		RareVariation
OR2T8	ENST00000319968	0.426439232	0.685501066	100	939	1	248084320	248085258		RareVariation
OR2AJ1	ENST00000318244			0	987	1	248097071	248098057	NotTargeted
OR2L8	ENST00000357191	1	1	100	939	1	248112160	248113098		RareVariation
OR2AK2	ENST00000366480	0.958291956	0.999006951	100	1008	1	248128634	248129641		RareVariation
OR2L5	ENST00000355281			0	939	1	248185250	248186188	OffTarget
OR2L2	ENST00000366479	1	1	100	939	1	248201570	248202508		RareVariation
OR2L3	ENST00000359959	1	1	100	939	1	248223984	248224922		RareVariation
OR2L13	ENST00000366478	0.996801706	1	100	939	1	248262678	248263616		RareVariation
OR2M5	ENST00000366476	1	1	100	939	1	248308450	248309388		RareVariation
OR2M2	ENST00000359682	1	1	100	1044	1	248343288	248344331		RareVariation
OR2M3	ENST00000456743	1	1	100	939	1	248366370	248367308		RareVariation
OR2M4	ENST00000306687	1	1	100	936	1	248402231	248403166		RareVariation
OR2T33	ENST00000318021	1	1	100	963	1	248436154	248437116		RareVariation
OR2T12	ENST00000317996	0.986486486	1	100	963	1	248457918	248458880		RareVariation
OR2M7	ENST00000317965	1	1	100	939	1	248486932	248487870		RareVariation
OR14C36	ENST00000317861	0.984008529	1	100	939	1	248512077	248513015		RareVariation
OR2T4	ENST00000366475	1	1	100	1047	1	248524883	248525929		RareVariation
[truncated: 17,923 more rows]
