# Supplementary material for: The ICR1000 UK exome series: a resource of gene variation in an outbred population
Source: F1000Res. 2015 Sep 22;4:883. [Version 1] doi: 10.12688/f1000research.7049.1 (PMC4706061; doi:10.12688/f1000research.7049.1)
Supplement: Supplementary file 2 [file f1000research-4-7589-s0001.tgz › 278fd22c-ac55-4d0a-9e76-8efe15017b2b.txt]

CHR	POS	REF	ALT	GENE	CSN	CLASS	TRANS	LOC	Type	AlternateAnnotation	IDLength	VarFreq	MostSevere	GenePosition	FType	PTV	PTVStringent	controlhom	controlhet	controlmulti	LQHom	LQHet	dbSNP138	EMAF	AMAF	ETotalIndiv	ATotalIndiv	TRINFO	IMPACT	ALTANN	ALTCLASS
10	52573772	C	T	A1CF	c.1192G>A_p.Gly398Ser	NSY	ENST00000373995	Ex10	bs	None	0	18	NSY	0	low	0	0	0	18	0	0	0	rs41274050	0.0083	0.002	4300	2203	-/79.1kb/13/2.2kb	2	.	.
10	52573698	G	A	A1CF	c.1266C>T_p.=	SY	ENST00000373995	Ex10	bs	None	0	143	SY	0	common	0	0	3	140	0	0	0	rs41274048	0.0751	0.1273	4300	2203	-/79.1kb/13/2.2kb	3	.	.
10	52603874	T	C	A1CF	c.132A>G_p.=	SY	ENST00000373995	Ex4	bs	None	0	17	SY	0	low	0	0	0	17	0	0	0	.	0.0093	0.0023	4300	2203	-/79.1kb/13/2.2kb	3	.	.
10	52566594	G	C	A1CF	c.1680C>G_p.=	SY	ENST00000373995	Ex13	bs	None	0	11	SY	0	low	0	0	0	11	0	0	0	rs34190540	0.0057	0.0077	4300	2203	-/79.1kb/13/2.2kb	3	.	.
10	52566515	G	A	A1CF	c.1759C>T_p.Arg587X	SG	ENST00000373995	Ex13	bs	None	0	1	SG	0.985434174	rare	1	0	0	1	0	0	0	.					-/79.1kb/13/2.2kb	1	.	.
10	52603754	A	G	A1CF	c.252T>C_p.=	SY	ENST00000373995	Ex4	bs	None	0	17	SY	0	low	0	0	0	17	0	0	0	rs35967725	0.0086	0.0018	4300	2202	-/79.1kb/13/2.2kb	3	.	.
10	52601759	G	A	A1CF	c.259-7C>T	SS	ENST00000373995	In4/5	bs	None	0	1	SS	0	rare	0	0	0	1	0	0	0	.					-/79.1kb/13/2.2kb	3	.	.
10	52601702	A	G	A1CF	c.309T>C_p.=	SY	ENST00000373995	Ex5	bs	None	0	3	SY	0	low	0	0	0	3	0	0	0	.	0.0016	5e-04	4299	2202	-/79.1kb/13/2.2kb	3	.	.
10	52601648	G	T	A1CF	c.363C>A_p.=	SY	ENST00000373995	Ex5	bs	None	0	1	SY	0	rare	0	0	0	1	0	0	0	.					-/79.1kb/13/2.2kb	3	.	.
10	52601613	G	A	A1CF	c.389+9C>T	SS	ENST00000373995	In5/6	bs	None	0	2	SS	0	low	0	0	0	2	0	0	0	.	3e-04	0	4298	2202	-/79.1kb/13/2.2kb	3	.	.
10	52595978	A	G	A1CF	c.484T>C_p.Ser162Pro	NSY	ENST00000373995	Ex6	bs	None	0	3	NSY	0	low	0	0	0	3	0	0	0	.	6e-04	0	4300	2203	-/79.1kb/13/2.2kb	2	.	.
10	52610500	C	T	A1CF	c.48G>A_p.Met16Ile	NSY	ENST00000373995	Ex3	bs	None	0	1	NSY	0	rare	0	0	0	1	0	0	0	.	0	2e-04	4300	2203	-/79.1kb/13/2.2kb	2	.	.
10	52587964	G	A	A1CF	c.720C>T_p.=	SY	ENST00000373995	Ex7	bs	None	0	2	SY	0	low	0	0	0	2	0	0	0	.	0.001	2e-04	4300	2203	-/79.1kb/13/2.2kb	3	.	.
10	52576025	G	A	A1CF	c.906C>T_p.=	SY	ENST00000373995	Ex9	bs	None	0	14	SY	0	low	0	0	0	6	0	0	8	.	0.0056	0.0018	4300	2203	-/79.1kb/13/2.2kb	3	.	.
10	52575941	C	T	A1CF	c.990G>A_p.Met330Ile	NSY	ENST00000373995	Ex9	bs	None	0	2	NSY	0	low	0	0	0	2	0	0	0	.					-/79.1kb/13/2.2kb	2	.	.
12	9254241	G	A	A2M	c.1296C>T_p.=	SY	ENST00000318602	Ex12	bs	None	0	108	SY	0	common	0	0	3	105	0	0	0	.	0.064	0.0092	4128	1893	-/48.4kb/36/4.8kb	3	.	.
12	9253792	C	T	A2M	c.1506G>A_p.=	SY	ENST00000318602	Ex13	bs	None	0	2	SY	0	low	0	0	0	2	0	0	0	.					-/48.4kb/36/4.8kb	3	.	.
12	9251328	G	A	A2M	c.1726C>T_p.Gln576X	SG	ENST00000318602	Ex15	bs	None	0	1	SG	0.390056497	rare	1	1	0	1	0	0	0	.					-/48.4kb/36/4.8kb	1	.	.
12	9251288	G	A	A2M	c.1766C>T_p.Ala589Val	NSY	ENST00000318602	Ex15	bs	None	0	1	NSY	0	rare	0	0	0	1	0	0	0	.	1e-04	0	4300	2203	-/48.4kb/36/4.8kb	2	.	.
12	9248233	T	C	A2M	c.1915A>G_p.Asn639Asp	NSY	ENST00000318602	Ex16	bs	None	0	993	NSY	0	common	0	0	993	0	0	0	0	.	1	0.9925	4102	1863	-/48.4kb/36/4.8kb	2	.	.
12	9246176	CTATGG	C	A2M	c.2126-6_2126-2del5	ESS	ENST00000318602	In17/18	del	HGVSAndClass	5	276	ESS	0.480451977	common	1	0	21	255	0	0	0	.					-/48.4kb/36/4.8kb	1	c.2126-7_2126-3del5	SS
12	9243018	C	T	A2M	c.2530G>A_p.Ala844Thr	NSY	ENST00000318602	Ex20	bs	None	0	1	NSY	0	rare	0	0	0	1	0	0	0	.					-/48.4kb/36/4.8kb	2	.	.
12	9243017	G	A	A2M	c.2531C>T_p.Ala844Val	NSY	ENST00000318602	Ex20	bs	None	0	57	NSY	0	common	0	0	1	56	0	0	0	rs55761427	0.0221	0.0054	4260	2124	-/48.4kb/36/4.8kb	2	.	.
12	9243016	C	T	A2M	c.2532G>A_p.=	SY	ENST00000318602	Ex20	bs	None	0	1	SY	0	rare	0	0	0	1	0	0	0	rs114155623	4e-04	0.0346	4254	2112	-/48.4kb/36/4.8kb	3	.	.
12	9242623	A	T	A2M	c.2597-4T>A	SS	ENST00000318602	In20/21	bs	None	0	276	SS	0	common	0	0	21	254	0	0	1	rs11609582	0.1653	0.1843	4110	1883	-/48.4kb/36/4.8kb	3	.	.
12	9265958	C	T	A2M	c.268G>A_p.Ala90Thr	EE	ENST00000318602	Ex2	bs	None	0	1	EE	0	rare	0	0	0	1	0	0	0	.	2e-04	0	4300	2203	-/48.4kb/36/4.8kb	2	.	.
12	9232325	C	A	A2M	c.2941G>T_p.Ala981Ser	NSY	ENST00000318602	Ex24	bs	None	0	2	NSY	0	low	0	0	0	2	0	0	0	.	2e-04	0	4257	2087	-/48.4kb/36/4.8kb	2	.	.
12	9232304	C	T	A2M	c.2962G>A_p.Asp988Asn	NSY	ENST00000318602	Ex24	bs	None	0	1	NSY	0	rare	0	0	0	1	0	0	0	.					-/48.4kb/36/4.8kb	2	.	.
12	9232268	T	C	A2M	c.2998A>G_p.Ile1000Val	NSY	ENST00000318602	Ex24	bs	None	0	585	NSY	0	common	0	0	130	455	0	0	0	.	0.3282	0.302	4229	2045	-/48.4kb/36/4.8kb	2	.	.
12	9231867	C	T	A2M	c.3092G>A_p.Arg1031Gln	NSY	ENST00000318602	Ex25	bs	None	0	1	NSY	0	rare	0	0	0	1	0	0	0	.	7e-04	0	4300	2203	-/48.4kb/36/4.8kb	2	.	.
12	9230398	C	T	A2M	c.3175G>A_p.Asp1059Asn	NSY	ENST00000318602	Ex26	bs	None	0	1	NSY	0	rare	0	0	0	1	0	0	0	.					-/48.4kb/36/4.8kb	2	.	.
12	9265081	T	C	A2M	c.322A>G_p.Lys108Glu	NSY	ENST00000318602	Ex3	bs	None	0	1	NSY	0	rare	0	0	0	1	0	0	0	.					-/48.4kb/36/4.8kb	2	.	.
12	9230025	A	C	A2M	c.3277-9T>G	SS	ENST00000318602	In26/27	bs	None	0	4	SS	0	low	0	0	0	4	0	0	0	.	0.0024	0.0011	4299	2192	-/48.4kb/36/4.8kb	3	.	.
12	9229986	C	T	A2M	c.3307G>A_p.Ala1103Thr	NSY	ENST00000318602	Ex27	bs	None	0	1	NSY	0	rare	0	0	0	1	0	0	0	rs113563450	7e-04	0	4300	2193	-/48.4kb/36/4.8kb	2	.	.
12	9227321	G	A	A2M	c.3591C>T_p.=	SY	ENST00000318602	Ex29	bs	None	0	1	SY	0	rare	0	0	0	1	0	0	0	.					-/48.4kb/36/4.8kb	3	.	.
12	9265043	C	T	A2M	c.360G>A_p.=	SY	ENST00000318602	Ex3	bs	None	0	1	SY	0	rare	0	0	0	1	0	0	0	.	5e-04	3e-04	4153	1939	-/48.4kb/36/4.8kb	3	.	.
12	9227238	G	A	A2M	c.3674C>T_p.Ser1225Leu	NSY	ENST00000318602	Ex29	bs	None	0	1	NSY	0	rare	0	0	0	1	0	0	0	.					-/48.4kb/36/4.8kb	2	.	.
12	9227210	G	A	A2M	c.3702C>T_p.=	SY	ENST00000318602	Ex29	bs	None	0	3	SY	0	low	0	0	0	3	0	0	0	.	0.0014	5e-04	4300	2203	-/48.4kb/36/4.8kb	3	.	.
12	9265016	G	C	A2M	c.387C>G_p.=	SY	ENST00000318602	Ex3	bs	None	0	19	SY	0	low	0	0	0	19	0	0	0	rs56202499	0.0079	0.0018	4167	1934	-/48.4kb/36/4.8kb	3	.	.
12	9223137	C	T	A2M	c.4141G>A_p.Val1381Ile	NSY	ENST00000318602	Ex32	bs	None	0	1	NSY	0	rare	0	0	0	1	0	0	0	.					-/48.4kb/36/4.8kb	2	.	.
12	9220823	GA	G	A2M	c.4367-4delT	SS	ENST00000318602	In34/35	del	HGVSAndClass	1	4	SS	0	low	0	0	0	3	0	0	1	.					-/48.4kb/36/4.8kb	3	c.4367-15delT	INT
12	9220823	G	GA	A2M	c.4367-4dupT	SS	ENST00000318602	In34/35	ins	HGVSAndClass	1	1	SS	0	rare	0	0	0	1	0	0	0	.					-/48.4kb/36/4.8kb	3	c.4367-16_4367-15insT	INT
12	9262910	C	T	A2M	c.504G>A_p.=	EE	ENST00000318602	Ex5	bs	None	0	1	EE	0	rare	0	0	0	1	0	0	0	.					-/48.4kb/36/4.8kb	2	.	.
12	9268393	A	C	A2M	c.53T>G_p.Leu18Arg	NSY	ENST00000318602	Ex1	bs	None	0	11	NSY	0	low	0	0	0	11	0	0	0	.	0.0029	5e-04	4132	1936	-/48.4kb/36/4.8kb	2	.	.
12	9262559	G	A	A2M	c.577C>T_p.Pro193Ser	NSY	ENST00000318602	Ex6	bs	None	0	1	NSY	0	rare	0	0	0	1	0	0	0	.					-/48.4kb/36/4.8kb	2	.	.
12	9262475	C	T	A2M	c.661G>A_p.Val221Met	NSY	ENST00000318602	Ex6	bs	None	0	1	NSY	0	rare	0	0	0	1	0	0	0	.					-/48.4kb/36/4.8kb	2	.	.
12	9268379	C	T	A2M	c.67G>A_p.Ala23Thr	NSY	ENST00000318602	Ex1	bs	None	0	1	NSY	0	rare	0	0	0	1	0	0	0	.	2e-04	0	4121	1926	-/48.4kb/36/4.8kb	2	.	.
12	9268370	A	C	A2M	c.76T>G_p.Ser26Ala	NSY	ENST00000318602	Ex1	bs	None	0	1	NSY	0	rare	0	0	0	1	0	0	0	.					-/48.4kb/36/4.8kb	2	.	.
12	9260177	G	A	A2M	c.822C>T_p.=	SY	ENST00000318602	Ex8	bs	None	0	2	SY	0	low	0	0	0	2	0	0	0	.	0.001	8e-04	4170	1948	-/48.4kb/36/4.8kb	3	.	.
12	9259087	C	G	A2M	c.994G>C_p.Val332Leu	EE	ENST00000318602	Ex9	bs	None	0	1	EE	0	rare	0	0	0	1	0	0	0	.					-/48.4kb/36/4.8kb	2	.	.
12	8991788	T	C	A2ML1	c.1050T>C_p.=	SY	ENST00000299698	Ex10	bs	None	0	4	SY	0	low	0	0	0	4	0	0	0	.	0.0018	5e-04	4104	1866	+/54.3kb/36/5.3kb	3	.	.
12	8975820	C	T	A2ML1	c.105C>T_p.=	SY	ENST00000299698	Ex2	bs	None	0	1	SY	0	rare	0	0	0	1	0	0	0	.	0.0011	0	4098	1868	+/54.3kb/36/5.3kb	3	.	.
12	8994121	G	A	A2ML1	c.1237G>A_p.Val413Ile	NSY	ENST00000299698	Ex11	bs	None	0	3	NSY	0	low	0	0	0	3	0	0	0	.	9e-04	0	4112	1893	+/54.3kb/36/5.3kb	2	.	.
12	8994122	T	A	A2ML1	c.1238T>A_p.Val413Asp	NSY	ENST00000299698	Ex11	bs	None	0	1	NSY	0	rare	0	0	0	1	0	0	0	.	1e-04	0	4110	1893	+/54.3kb/36/5.3kb	2	.	.
12	8995756	A	G	A2ML1	c.1275A>G_p.=	SY	ENST00000299698	Ex12	bs	None	0	193	SY	0	common	0	0	10	180	0	0	3	rs7308106	0.1047	0.017	4137	1936	+/54.3kb/36/5.3kb	3	.	.
12	8995779	G	A	A2ML1	c.1298G>A_p.Arg433His	NSY	ENST00000299698	Ex12	bs	None	0	1	NSY	0	rare	0	0	0	1	0	0	0	.	1e-04	0	4167	1996	+/54.3kb/36/5.3kb	2	.	.
12	8995946	T	G	A2ML1	c.1465T>G_p.Phe489Val	NSY	ENST00000299698	Ex12	bs	None	0	2	NSY	0	low	0	0	0	2	0	0	0	.					+/54.3kb/36/5.3kb	2	.	.
12	8995966	G	A	A2ML1	c.1476+9G>A	SS	ENST00000299698	In12/13	bs	None	0	583	SS	0	common	0	0	135	379	0	0	69	rs7136813	0.3629	0.3052	4139	1935	+/54.3kb/36/5.3kb	3	.	.
12	8975873	C	G	A2ML1	c.158C>G_p.Thr53Arg	NSY	ENST00000299698	Ex2	bs	None	0	13	NSY	0	low	0	0	0	13	0	0	0	rs79149293	0.0039	3e-04	4111	1891	+/54.3kb/36/5.3kb	2	.	.
12	9000231	G	A	A2ML1	c.1770G>A_p.=	SY	ENST00000299698	Ex15	bs	None	0	2	SY	0	low	0	0	0	2	0	0	0	.	1e-04	0	4137	1952	+/54.3kb/36/5.3kb	3	.	.
12	9000236	G	A	A2ML1	c.1775G>A_p.Arg592Gln	NSY	ENST00000299698	Ex15	bs	None	0	3	NSY	0	low	0	0	0	3	0	0	0	.					+/54.3kb/36/5.3kb	2	.	.
12	9000236	G	T	A2ML1	c.1775G>T_p.Arg592Leu	NSY	ENST00000299698	Ex15	bs	None	0	3	NSY	0	low	0	0	0	3	0	0	0	.	6e-04	3e-04	4140	1947	+/54.3kb/36/5.3kb	2	.	.
12	9000295	G	A	A2ML1	c.1833+1G>A	ESS	ENST00000299698	In15/16	bs	None	0	1	ESS	0.419931271	rare	1	0	0	1	0	0	0	.					+/54.3kb/36/5.3kb	1	.	.
12	9001338	G	C	A2ML1	c.1856G>C_p.Trp619Ser	NSY	ENST00000299698	Ex16	bs	None	0	1	NSY	0	rare	0	0	0	1	0	0	0	.	4e-04	0	4150	1938	+/54.3kb/36/5.3kb	2	.	.
12	8975901	C	T	A2ML1	c.186C>T_p.=	SY	ENST00000299698	Ex2	bs	None	0	83	SY	0	common	0	0	0	82	0	0	1	rs17792974	0.047	0.0424	4121	1920	+/54.3kb/36/5.3kb	3	.	.
12	8975911	C	T	A2ML1	c.196C>T_p.=	SY	ENST00000299698	Ex2	bs	None	0	2	SY	0	low	0	0	0	2	0	0	0	.	0.0025	3e-04	4131	1929	+/54.3kb/36/5.3kb	3	.	.
12	9001508	C	T	A2ML1	c.2026C>T_p.Arg676Trp	EE	ENST00000299698	Ex16	bs	None	0	1	EE	0	rare	0	0	0	1	0	0	0	.	1e-04	0	4124	1909	+/54.3kb/36/5.3kb	2	.	.
12	9002311	TA	T	A2ML1	c.2076delA	FS	ENST00000299698	Ex17	del	None	1	1	FS	0.475601375	rare	1	1	0	1	0	0	0	.					+/54.3kb/36/5.3kb	1	.	.
12	8975931	G	A	A2ML1	c.216G>A_p.=	SY	ENST00000299698	Ex2	bs	None	0	2	SY	0	low	0	0	0	2	0	0	0	.					+/54.3kb/36/5.3kb	3	.	.
12	9002809	G	A	A2ML1	c.2173G>A_p.Glu725Lys	NSY	ENST00000299698	Ex18	bs	None	0	1	NSY	0	rare	0	0	0	1	0	0	0	.	0.0012	0	4105	1857	+/54.3kb/36/5.3kb	2	.	.
12	9004397	C	T	A2ML1	c.2252C>T_p.Ala751Val	NSY	ENST00000299698	Ex19	bs	None	0	1	NSY	0	rare	0	0	0	1	0	0	0	rs61741216	1e-04	0.0288	4203	2069	+/54.3kb/36/5.3kb	2	.	.
12	9004473	C	T	A2ML1	c.2328C>T_p.=	SY	ENST00000299698	Ex19	bs	None	0	1	SY	0	rare	0	0	0	1	0	0	0	.	0	3e-04	4163	1996	+/54.3kb/36/5.3kb	3	.	.
12	9004512	G	A	A2ML1	c.2367G>A_p.=	SY	ENST00000299698	Ex19	bs	None	0	962	SY	0	common	0	0	674	286	0	0	2	.	0.8409	0.7382	4160	1975	+/54.3kb/36/5.3kb	3	.	.
12	9004586	A	G	A2ML1	c.2441A>G_p.Asn814Ser	NSY	ENST00000299698	Ex19	bs	None	0	1	NSY	0	rare	0	0	0	1	0	0	0	.					+/54.3kb/36/5.3kb	2	.	.
12	9004826	A	G	A2ML1	c.2484A>G_p.=	SY	ENST00000299698	Ex20	bs	None	0	1	SY	0	rare	0	0	0	1	0	0	0	.	2e-04	0	4163	1941	+/54.3kb/36/5.3kb	3	.	.
12	9004829	G	A	A2ML1	c.2487G>A_p.=	SY	ENST00000299698	Ex20	bs	None	0	1	SY	0	rare	0	0	0	1	0	0	0	.					+/54.3kb/36/5.3kb	3	.	.
12	9004829	G	T	A2ML1	c.2487G>T_p.=	SY	ENST00000299698	Ex20	bs	None	0	1	SY	0	rare	0	0	0	1	0	0	0	.					+/54.3kb/36/5.3kb	3	.	.
12	9004892	C	A	A2ML1	c.2550C>A_p.Asp850Glu	NSY	ENST00000299698	Ex20	bs	None	0	993	NSY	0	common	0	0	993	0	0	0	0	.	0.9998	0.8904	4177	1971	+/54.3kb/36/5.3kb	2	.	.
12	9006803	A	T	A2ML1	c.2670A>T_p.Gln890His	NSY	ENST00000299698	Ex21	bs	None	0	1	NSY	0	rare	0	0	0	1	0	0	0	.					+/54.3kb/36/5.3kb	2	.	.
12	9006810	C	T	A2ML1	c.2677C>T_p.Arg893X	SG	ENST00000299698	Ex21	bs	None	0	1	SG	0.613287514	rare	1	1	0	1	0	0	0	.	1e-04	0	4138	1943	+/54.3kb/36/5.3kb	1	.	.
12	9006811	G	A	A2ML1	c.2678G>A_p.Arg893Gln	NSY	ENST00000299698	Ex21	bs	None	0	1	NSY	0	rare	0	0	0	1	0	0	0	.					+/54.3kb/36/5.3kb	2	.	.
12	9007368	C	A	A2ML1	c.2713-8C>A	SS	ENST00000299698	In21/22	bs	None	0	3	SS	0	low	0	0	0	3	0	0	0	.	0.0014	0	4147	1942	+/54.3kb/36/5.3kb	3	.	.
12	9007412	T	C	A2ML1	c.2749T>C_p.=	SY	ENST00000299698	Ex22	bs	None	0	2	SY	0	low	0	0	0	2	0	0	0	.	7e-04	3e-04	4150	1944	+/54.3kb/36/5.3kb	3	.	.
12	9009779	C	T	A2ML1	c.2868C>T_p.=	SY	ENST00000299698	Ex24	bs	None	0	111	SY	0	common	0	0	1	107	0	0	3	rs56179521	0.0471	0.0123	4141	1948	+/54.3kb/36/5.3kb	3	.	.
12	8976358	C	G	A2ML1	c.289C>G_p.Arg97Gly	NSY	ENST00000299698	Ex3	bs	None	0	1	NSY	0	rare	0	0	0	1	0	0	0	.	0.0011	3e-04	4090	1876	+/54.3kb/36/5.3kb	2	.	.
12	9009820	G	A	A2ML1	c.2909G>A_p.Cys970Tyr	NSY	ENST00000299698	Ex24	bs	None	0	434	NSY	0	common	0	0	64	370	0	0	0	.	0.2585	0.0468	4191	2020	+/54.3kb/36/5.3kb	2	.	.
12	8976359	G	A	A2ML1	c.290G>A_p.Arg97Gln	NSY	ENST00000299698	Ex3	bs	None	0	1	NSY	0	rare	0	0	0	1	0	0	0	.					+/54.3kb/36/5.3kb	2	.	.
12	9009835	T	C	A2ML1	c.2924T>C_p.Met975Thr	NSY	ENST00000299698	Ex24	bs	None	0	2	NSY	0	low	0	0	0	2	0	0	0	.	0.001	0	4198	2028	+/54.3kb/36/5.3kb	2	.	.
12	9009856	T	C	A2ML1	c.2945T>C_p.Ile982Thr	NSY	ENST00000299698	Ex24	bs	None	0	1	NSY	0	rare	0	0	0	1	0	0	0	.					+/54.3kb/36/5.3kb	2	.	.
12	9010538	G	GT	A2ML1	c.3108-3dupT	SS	ENST00000299698	In25/26	ins	HGVSNotClass	1	1	SS	0	rare	0	0	0	1	0	0	0	.					+/54.3kb/36/5.3kb	3	c.3108-4_3108-3insT	.
12	9010588	A	G	A2ML1	c.3154A>G_p.Ile1052Val	NSY	ENST00000299698	Ex26	bs	None	0	1	NSY	0	rare	0	0	0	1	0	0	0	.					+/54.3kb/36/5.3kb	2	.	.
12	9010668	C	T	A2ML1	c.3234C>T_p.=	SY	ENST00000299698	Ex26	bs	None	0	1	SY	0	rare	0	0	0	1	0	0	0	.					+/54.3kb/36/5.3kb	3	.	.
12	9010671	G	A	A2ML1	c.3237G>A_p.=	SY	ENST00000299698	Ex26	bs	None	0	574	SY	0	common	0	0	135	427	0	0	12	rs11612600	0.3532	0.2085	4165	1983	+/54.3kb/36/5.3kb	3	.	.
12	9010686	C	T	A2ML1	c.3252C>T_p.=	SY	ENST00000299698	Ex26	bs	None	0	13	SY	0	low	0	0	0	12	0	0	1	rs61745125	0.0046	8e-04	4164	1980	+/54.3kb/36/5.3kb	3	.	.
12	9013481	G	A	A2ML1	c.3269G>A_p.Gly1090Asp	NSY	ENST00000299698	Ex27	bs	None	0	6	NSY	0	low	0	0	0	6	0	0	0	.	0.0019	0	4264	2150	+/54.3kb/36/5.3kb	2	.	.
12	9013484	T	C	A2ML1	c.3272T>C_p.Val1091Ala	NSY	ENST00000299698	Ex27	bs	None	0	1	NSY	0	rare	0	0	0	1	0	0	0	rs61736726	0	0.0401	4263	2147	+/54.3kb/36/5.3kb	2	.	.
12	9013755	C	T	A2ML1	c.3364C>T_p.Arg1122Trp	NSY	ENST00000299698	Ex28	bs	None	0	583	NSY	0	common	0	0	152	428	0	0	3	.	0.3727	0.1519	4154	1969	+/54.3kb/36/5.3kb	2	.	.
12	9013771	C	T	A2ML1	c.3380C>T_p.Ser1127Leu	NSY	ENST00000299698	Ex28	bs	None	0	1	NSY	0	rare	0	0	0	1	0	0	0	rs61749078	0	0.04	4153	1964	+/54.3kb/36/5.3kb	2	.	.
12	9013783	C	T	A2ML1	c.3392C>T_p.Thr1131Met	NSY	ENST00000299698	Ex28	bs	None	0	4	NSY	0	low	0	0	0	4	0	0	0	rs7959680	0.0013	0.0371	4151	1967	+/54.3kb/36/5.3kb	2	.	.
12	9016456	C	T	A2ML1	c.3569C>T_p.Ala1190Val	NSY	ENST00000299698	Ex29	bs	None	0	164	NSY	0	common	0	0	11	147	0	0	6	rs73040625	0.0824	0.015	4152	1934	+/54.3kb/36/5.3kb	2	.	.
12	9016562	GGC	G	A2ML1	c.3676_3677delGC	FS	ENST00000299698	Ex29	del	None	2	104	FS	0.842153494	common	1	1	2	100	0	0	2	.					+/54.3kb/36/5.3kb	1	.	.
12	9016573	A	G	A2ML1	c.3686A>G_p.His1229Arg	NSY	ENST00000299698	Ex29	bs	None	0	993	NSY	0	common	0	0	990	0	0	3	0	rs10219561	0.9995	0.9009	4126	1927	+/54.3kb/36/5.3kb	2	.	.
12	9020489	A	G	A2ML1	c.3769A>G_p.Met1257Val	NSY	ENST00000299698	Ex30	bs	None	0	960	NSY	0	common	0	0	667	293	0	0	0	rs7308811	0.8393	0.6457	4140	1942	+/54.3kb/36/5.3kb	2	.	.
12	9020540	C	T	A2ML1	c.3820C>T_p.Arg1274Cys	NSY	ENST00000299698	Ex30	bs	None	0	1	NSY	0	rare	0	0	0	1	0	0	0	.	0	8e-04	4142	1966	+/54.3kb/36/5.3kb	2	.	.
12	9020563	T	C	A2ML1	c.3843T>C_p.=	SY	ENST00000299698	Ex30	bs	None	0	179	SY	0	common	0	0	4	175	0	0	0	rs61749073	0.0772	0.173	4154	1980	+/54.3kb/36/5.3kb	3	.	.
12	9020598	A	G	A2ML1	c.3878A>G_p.Asn1293Ser	NSY	ENST00000299698	Ex30	bs	None	0	1	NSY	0	rare	0	0	0	1	0	0	0	.	0.0012	0	4150	1978	+/54.3kb/36/5.3kb	2	.	.
12	9020857	C	A	A2ML1	c.3965C>A_p.Thr1322Lys	NSY	ENST00000299698	Ex31	bs	None	0	1	NSY	0	rare	0	0	0	1	0	0	0	.					+/54.3kb/36/5.3kb	2	.	.
12	9020912	A	G	A2ML1	c.4020A>G_p.=	SY	ENST00000299698	Ex31	bs	None	0	946	SY	0	common	0	0	595	351	0	0	0	.	0.7944	0.645	4153	1959	+/54.3kb/36/5.3kb	3	.	.
12	9020954	G	A	A2ML1	c.4061+1G>A	ESS	ENST00000299698	In31/32	bs	None	0	1	ESS	0.930355097	rare	1	0	0	1	0	0	0	.	8e-04	0	4170	2019	+/54.3kb/36/5.3kb	1	.	.
12	9021147	G	A	A2ML1	c.4076G>A_p.Arg1359His	NSY	ENST00000299698	Ex32	bs	None	0	1	NSY	0	rare	0	0	0	1	0	0	0	.	5e-04	0	4166	2001	+/54.3kb/36/5.3kb	2	.	.
12	9021161	A	G	A2ML1	c.4090A>G_p.Met1364Val	NSY	ENST00000299698	Ex32	bs	None	0	1	NSY	0	rare	0	0	0	1	0	0	0	rs34274721	1e-04	0	4148	1980	+/54.3kb/36/5.3kb	2	.	.
12	9021165	C	T	A2ML1	c.4094C>T_p.Ala1365Val	NSY	ENST00000299698	Ex32	bs	None	0	3	NSY	0	low	0	0	0	3	0	0	0	.					+/54.3kb/36/5.3kb	2	.	.
12	9021796	T	A	A2ML1	c.4218T>A_p.Asp1406Glu	NSY	ENST00000299698	Ex33	bs	None	0	1	NSY	0	rare	0	0	0	1	0	0	0	.					+/54.3kb/36/5.3kb	2	.	.
12	9027018	C	T	A2ML1	c.4222-3C>T	SS	ENST00000299698	In33/34	bs	None	0	1	SS	0	rare	0	0	0	1	0	0	0	.					+/54.3kb/36/5.3kb	3	.	.
12	9027032	C	T	A2ML1	c.4233C>T_p.=	SY	ENST00000299698	Ex34	bs	None	0	1	SY	0	rare	0	0	0	1	0	0	0	.	1e-04	3e-04	4165	1996	+/54.3kb/36/5.3kb	3	.	.
12	9027033	A	G	A2ML1	c.4234A>G_p.Thr1412Ala	NSY	ENST00000299698	Ex34	bs	None	0	1	NSY	0	rare	0	0	0	1	0	0	0	rs7315591	2e-04	0.0793	4167	1999	+/54.3kb/36/5.3kb	2	.	.
12	9027080	C	T	A2ML1	c.4281C>T_p.=	SY	ENST00000299698	Ex34	bs	None	0	1	SY	0	rare	0	0	0	1	0	0	0	.					+/54.3kb/36/5.3kb	3	.	.
12	8987285	G	A	A2ML1	c.483+7G>A	SS	ENST00000299698	In5/6	bs	None	0	18	SS	0	low	0	0	0	18	0	0	0	rs73037000	0.0088	0.0013	4127	1897	+/54.3kb/36/5.3kb	3	.	.
12	8988184	C	G	A2ML1	c.565C>G_p.Pro189Ala	NSY	ENST00000299698	Ex6	bs	None	0	1	NSY	0	rare	0	0	0	1	0	0	0	.					+/54.3kb/36/5.3kb	2	.	.
12	8975774	A	G	A2ML1	c.63-4A>G	SS	ENST00000299698	In1/2	bs	None	0	1	SS	0	rare	0	0	0	1	0	0	0	.	6e-04	0	4112	1870	+/54.3kb/36/5.3kb	3	.	.
12	8988900	G	A	A2ML1	c.693G>A_p.=	SY	ENST00000299698	Ex7	bs	None	0	1	SY	0	rare	0	0	0	1	0	0	0	.	5e-04	5e-04	4110	1887	+/54.3kb/36/5.3kb	3	.	.
12	8990121	C	T	A2ML1	c.814C>T_p.Arg272Trp	NSY	ENST00000299698	Ex8	bs	None	0	1	NSY	0	rare	0	0	0	1	0	0	0	.	4e-04	0	4230	2090	+/54.3kb/36/5.3kb	2	.	.
12	8990937	C	A	A2ML1	c.861C>A_p.Asp287Glu	NSY	ENST00000299698	Ex9	bs	None	0	31	NSY	0	low	0	0	0	31	0	0	0	rs61921916	0.0142	0.0015	4164	1952	+/54.3kb/36/5.3kb	2	.	.
12	8975801	C	A	A2ML1	c.86C>A_p.Ala29Asp	NSY	ENST00000299698	Ex2	bs	None	0	2	NSY	0	low	0	0	0	2	0	0	0	.	2e-04	0	4097	1864	+/54.3kb/36/5.3kb	2	.	.
12	8990963	T	C	A2ML1	c.887T>C_p.Val296Ala	NSY	ENST00000299698	Ex9	bs	None	0	1	NSY	0	rare	0	0	0	1	0	0	0	.					+/54.3kb/36/5.3kb	2	.	.
12	8990978	T	C	A2ML1	c.902T>C_p.Phe301Ser	NSY	ENST00000299698	Ex9	bs	None	0	1	NSY	0	rare	0	0	0	1	0	0	0	.					+/54.3kb/36/5.3kb	2	.	.
12	8991710	T	G	A2ML1	c.972T>G_p.=	EE	ENST00000299698	Ex10	bs	None	0	1	EE	0	rare	0	0	0	1	0	0	0	.					+/54.3kb/36/5.3kb	2	.	.
22	43088924	G	A	A4GALT	c.1034C>T_p.Thr345Met	NSY	ENST00000401850	Ex2	bs	None	0	1	NSY	0	rare	0	0	0	1	0	0	0	.					-/2.9kb/2/2.3kb	2	.	.
22	43089849	T	C	A4GALT	c.109A>G_p.Met37Val	NSY	ENST00000401850	Ex2	bs	None	0	633	NSY	0	common	0	0	164	467	0	0	2	rs11541159	0.3702	0.4712	4299	2202	-/2.9kb/2/2.3kb	2	.	.
22	43089930	G	A	A4GALT	c.28C>T_p.Arg10Trp	NSY	ENST00000401850	Ex2	bs	None	0	1	NSY	0	rare	0	0	0	1	0	0	0	.					-/2.9kb/2/2.3kb	2	.	.
22	43089658	C	G	A4GALT	c.300G>C_p.=	SY	ENST00000401850	Ex2	bs	None	0	1	SY	0	rare	0	0	0	1	0	0	0	rs28915381	0.0017	0.0474	4300	2203	-/2.9kb/2/2.3kb	3	.	.
22	43089605	G	A	A4GALT	c.353C>T_p.Pro118Leu	NSY	ENST00000401850	Ex2	bs	None	0	1	NSY	0	rare	0	0	0	1	0	0	0	.					-/2.9kb/2/2.3kb	2	.	.
22	43089582	G	A	A4GALT	c.376C>T_p.Arg126Trp	NSY	ENST00000401850	Ex2	bs	None	0	1	NSY	0	rare	0	0	0	1	0	0	0	.	1e-04	0	4300	2203	-/2.9kb/2/2.3kb	2	.	.
22	43089433	G	A	A4GALT	c.525C>T_p.=	SY	ENST00000401850	Ex2	bs	None	0	2	SY	0	low	0	0	0	2	0	0	0	.					-/2.9kb/2/2.3kb	3	.	.
22	43089402	A	ACTT	A4GALT	c.553_555dupAAG_p.Lys185dup	IF	ENST00000401850	Ex2	ins	HGVSNotClass	3	1	IF	0	rare	0	0	0	1	0	0	0	.					-/2.9kb/2/2.3kb	2	c.551_552insGAA_p.Lys185dup	.
22	43089400	G	A	A4GALT	c.558C>T_p.=	SY	ENST00000401850	Ex2	bs	None	0	14	SY	0	low	0	0	0	14	0	0	0	.	0.0087	0.0014	4300	2203	-/2.9kb/2/2.3kb	3	.	.
22	43089321	G	A	A4GALT	c.637C>T_p.Arg213Cys	NSY	ENST00000401850	Ex2	bs	None	0	1	NSY	0	rare	0	0	0	1	0	0	0	.					-/2.9kb/2/2.3kb	2	.	.
22	43089283	G	A	A4GALT	c.675C>T_p.=	SY	ENST00000401850	Ex2	bs	None	0	2	SY	0	low	0	0	0	2	0	0	0	.	2e-04	0	4300	2203	-/2.9kb/2/2.3kb	3	.	.
22	43089055	G	C	A4GALT	c.903C>G_p.=	SY	ENST00000401850	Ex2	bs	None	0	792	SY	0	common	0	0	354	329	0	2	107	rs6002904	0.568	0.8197	4300	2202	-/2.9kb/2/2.3kb	3	.	.
22	43088971	C	T	A4GALT	c.987G>A_p.=	SY	ENST00000401850	Ex2	bs	None	0	625	SY	0	common	0	0	161	377	0	2	85	rs9623659	0.3708	0.4694	4300	2203	-/2.9kb/2/2.3kb	3	.	.
3	137843106	T	C	A4GNT	c.1023A>G_p.=	SY	ENST00000236709	Ex3	bs	None	0	888	SY	0	common	0	0	455	424	0	0	9	.	0.6694	0.6437	4300	2203	-/8.7kb/3/1.8kb	3	.	.
3	137849908	G	A	A4GNT	c.191C>T_p.Pro64Leu	NSY	ENST00000236709	Ex2	bs	None	0	1	NSY	0	rare	0	0	0	1	0	0	0	.	2e-04	0	4300	2203	-/8.7kb/3/1.8kb	2	.	.
3	137849906	G	A	A4GNT	c.193C>T_p.His65Tyr	NSY	ENST00000236709	Ex2	bs	None	0	1	NSY	0	rare	0	0	0	1	0	0	0	.					-/8.7kb/3/1.8kb	2	.	.
3	137849905	T	C	A4GNT	c.194A>G_p.His65Arg	NSY	ENST00000236709	Ex2	bs	None	0	1	NSY	0	rare	0	0	0	1	0	0	0	.					-/8.7kb/3/1.8kb	2	.	.
3	137849888	C	T	A4GNT	c.211G>A_p.Val71Ile	NSY	ENST00000236709	Ex2	bs	None	0	61	NSY	0	common	0	0	1	60	0	0	0	rs79791762	0.0277	0.0077	4300	2203	-/8.7kb/3/1.8kb	2	.	.
3	137849861	C	T	A4GNT	c.238G>A_p.Glu80Lys	NSY	ENST00000236709	Ex2	bs	None	0	1	NSY	0	rare	0	0	0	1	0	0	0	.	1e-04	0	4300	2203	-/8.7kb/3/1.8kb	2	.	.
3	137849815	G	A	A4GNT	c.284C>T_p.Pro95Leu	NSY	ENST00000236709	Ex2	bs	None	0	1	NSY	0	rare	0	0	0	1	0	0	0	.	0.001	0	4300	2203	-/8.7kb/3/1.8kb	2	.	.
3	137849808	G	T	A4GNT	c.291C>A_p.=	SY	ENST00000236709	Ex2	bs	None	0	11	SY	0	low	0	0	0	11	0	0	0	.	0.0073	0.0011	4300	2203	-/8.7kb/3/1.8kb	3	.	.
3	137849702	A	G	A4GNT	c.397T>C_p.Trp133Arg	NSY	ENST00000236709	Ex2	bs	None	0	1	NSY	0	rare	0	0	0	1	0	0	0	.	9e-04	0	4300	2203	-/8.7kb/3/1.8kb	2	.	.
3	137843567	G	A	A4GNT	c.562C>T_p.Arg188Trp	NSY	ENST00000236709	Ex3	bs	None	0	1	NSY	0	rare	0	0	0	1	0	0	0	.	0	5e-04	4300	2203	-/8.7kb/3/1.8kb	2	.	.
3	137843487	G	T	A4GNT	c.642C>A_p.His214Gln	NSY	ENST00000236709	Ex3	bs	None	0	6	NSY	0	low	0	0	0	6	0	0	0	.	0.0037	7e-04	4300	2203	-/8.7kb/3/1.8kb	2	.	.
3	137843476	G	T	A4GNT	c.653C>A_p.Ala218Asp	NSY	ENST00000236709	Ex3	bs	None	0	889	NSY	0	common	0	0	455	434	0	0	0	rs2246945	0.6693	0.6434	4300	2203	-/8.7kb/3/1.8kb	2	.	.
3	137843333	G	A	A4GNT	c.796C>T_p.Arg266X	SG	ENST00000236709	Ex3	bs	None	0	6	SG	0.778103617	low	1	1	0	6	0	0	0	rs113881039	0.0027	7e-04	4300	2203	-/8.7kb/3/1.8kb	1	.	.
3	137843320	C	T	A4GNT	c.809G>A_p.Arg270His	NSY	ENST00000236709	Ex3	bs	None	0	1	NSY	0	rare	0	0	0	1	0	0	0	.					-/8.7kb/3/1.8kb	2	.	.
3	137850003	A	G	A4GNT	c.96T>C_p.=	SY	ENST00000236709	Ex2	bs	None	0	888	SY	0	common	0	0	453	432	0	0	3	rs2724691	0.6691	0.601	4300	2203	-/8.7kb/3/1.8kb	3	.	.
12	53702252	TCAGA	T	AAAS	c.1144_1147delTCTG	FS	ENST00000209873	Ex12	del	HGVSNotClass	4	1	FS	0.697135893	rare	1	1	0	1	0	0	0	.					-/14.2kb/16/1.8kb	1	c.1140_1143delTCTG	.
12	53714480	T	C	AAAS	c.124-4A>G	SS	ENST00000209873	In1/2	bs	None	0	1	SS	0	rare	0	0	0	1	0	0	0	.					-/14.2kb/16/1.8kb	3	.	.
12	53702071	A	G	AAAS	c.1244T>C_p.Met415Thr	NSY	ENST00000209873	Ex13	bs	None	0	1	NSY	0	rare	0	0	0	1	0	0	0	.	0	5e-04	4300	2203	-/14.2kb/16/1.8kb	2	.	.
12	53701872	C	T	AAAS	c.1295G>A_p.Arg432His	NSY	ENST00000209873	Ex14	bs	None	0	1	NSY	0	rare	0	0	0	1	0	0	0	rs61739860					-/14.2kb/16/1.8kb	2	.	.
12	53701866	C	T	AAAS	c.1301G>A_p.Arg434Gln	NSY	ENST00000209873	Ex14	bs	None	0	1	NSY	0	rare	0	0	0	1	0	0	0	rs112579822	7e-04	0	4300	2203	-/14.2kb/16/1.8kb	2	.	.
12	53701856	A	G	AAAS	c.1311T>C_p.=	SY	ENST00000209873	Ex14	bs	None	0	2	SY	0	low	0	0	0	2	0	0	0	.					-/14.2kb/16/1.8kb	3	.	.
12	53701367	G	A	AAAS	c.1547C>T_p.Pro516Leu	NSY	ENST00000209873	Ex16	bs	None	0	1	NSY	0	rare	0	0	0	1	0	0	0	.					-/14.2kb/16/1.8kb	2	.	.
12	53714388	TG	T	AAAS	c.211delC	FS	ENST00000209873	Ex2	del	HGVSNotClass	1	2	FS	0.128580134	low	1	1	0	2	0	0	0	.					-/14.2kb/16/1.8kb	1	c.210delC	.
12	53709156	G	A	AAAS	c.362C>T_p.Ala121Val	NSY	ENST00000209873	Ex4	bs	None	0	1	NSY	0	rare	0	0	0	1	0	0	0	.	0	2e-04	4300	2202	-/14.2kb/16/1.8kb	2	.	.
12	53708910	A	G	AAAS	c.414T>C_p.=	SY	ENST00000209873	Ex5	bs	None	0	222	SY	0	common	0	0	15	207	0	0	0	rs11540353	0.1024	0.0236	4300	2203	-/14.2kb/16/1.8kb	3	.	.
12	53715207	G	T	AAAS	c.43C>A_p.Gln15Lys	NSY	ENST00000209873	Ex1	bs	None	0	2	NSY	0	low	0	0	0	2	0	0	0	.	2e-04	0	4300	2203	-/14.2kb/16/1.8kb	2	.	.
12	53708133	C	G	AAAS	c.638G>C_p.Cys213Ser	NSY	ENST00000209873	Ex7	bs	None	0	1	NSY	0	rare	0	0	0	1	0	0	0	.	5e-04	0	4300	2203	-/14.2kb/16/1.8kb	2	.	.
12	53708092	A	G	AAAS	c.679T>C_p.=	SY	ENST00000209873	Ex7	bs	None	0	17	SY	0	low	0	0	0	17	0	0	0	.	0.0067	0.0014	4300	2203	-/14.2kb/16/1.8kb	3	.	.
12	53708084	G	A	AAAS	c.687C>T_p.=	EE	ENST00000209873	Ex7	bs	None	0	1	EE	0	rare	0	0	0	1	0	0	0	.					-/14.2kb/16/1.8kb	2	.	.
12	53703429	C	G	AAAS	c.766G>C_p.Gly256Arg	NSY	ENST00000209873	Ex8	bs	None	0	1	NSY	0	rare	0	0	0	1	0	0	0	.					-/14.2kb/16/1.8kb	2	.	.
12	53703403	G	A	AAAS	c.792C>T_p.=	SY	ENST00000209873	Ex8	bs	None	0	1	SY	0	rare	0	0	0	1	0	0	0	.	1e-04	2e-04	4300	2203	-/14.2kb/16/1.8kb	3	.	.
12	53703057	A	G	AAAS	c.819T>C_p.=	SY	ENST00000209873	Ex9	bs	None	0	1	SY	0	rare	0	0	0	1	0	0	0	.	1e-04	0	4300	2203	-/14.2kb/16/1.8kb	3	.	.
12	53703021	G	A	AAAS	c.855C>T_p.=	SY	ENST00000209873	Ex9	bs	None	0	993	SY	0	common	0	0	992	1	0	0	0	.	0.9985	0.7263	4300	2203	-/14.2kb/16/1.8kb	3	.	.
12	53702981	C	T	AAAS	c.895G>A_p.Gly299Ser	NSY	ENST00000209873	Ex9	bs	None	0	1	NSY	0	rare	0	0	0	1	0	0	0	.	1e-04	0	4300	2203	-/14.2kb/16/1.8kb	2	.	.
12	53702748	C	G	AAAS	c.992G>C_p.Cys331Ser	NSY	ENST00000209873	Ex10	bs	None	0	1	NSY	0	rare	0	0	0	1	0	0	0	.					-/14.2kb/16/1.8kb	2	.	.
12	125609245	C	T	AACS	c.1122-6C>T	SS	ENST00000316519	In10/11	bs	None	0	39	SS	0	low	0	0	0	39	0	0	0	rs116873665	0.0158	0.0025	4300	2203	+/77.9kb/18/3.3kb	3	.	.
12	125609534	T	C	AACS	c.1273T>C_p.Cys425Arg	NSY	ENST00000316519	Ex12	bs	None	0	1	NSY	0	rare	0	0	0	1	0	0	0	.	3e-04	2e-04	4300	2203	+/77.9kb/18/3.3kb	2	.	.
12	125609551	C	T	AACS	c.1290C>T_p.=	SY	ENST00000316519	Ex12	bs	None	0	4	SY	0	low	0	0	0	4	0	0	0	.	0.0026	0.0032	4300	2203	+/77.9kb/18/3.3kb	3	.	.
12	125612751	C	T	AACS	c.1354C>T_p.Leu452Phe	NSY	ENST00000316519	Ex13	bs	None	0	1	NSY	0	rare	0	0	0	1	0	0	0	.					+/77.9kb/18/3.3kb	2	.	.
12	125612813	C	T	AACS	c.1416C>T_p.=	SY	ENST00000316519	Ex13	bs	None	0	1	SY	0	rare	0	0	0	1	0	0	0	.					+/77.9kb/18/3.3kb	3	.	.
12	125613903	C	T	AACS	c.1446C>T_p.=	SY	ENST00000316519	Ex14	bs	None	0	2	SY	0	low	0	0	0	2	0	0	0	.	2e-04	0	4300	2203	+/77.9kb/18/3.3kb	3	.	.
12	125618592	C	T	AACS	c.1593C>T_p.=	SY	ENST00000316519	Ex15	bs	None	0	1	SY	0	rare	0	0	0	1	0	0	0	.					+/77.9kb/18/3.3kb	3	.	.
12	125621419	A	G	AACS	c.1881+9A>G	SS	ENST00000316519	In17/18	bs	None	0	459	SS	0	common	0	0	102	106	0	32	219	rs41473449	0.3291	0.2742	4299	2203	+/77.9kb/18/3.3kb	3	.	.
12	125626670	C	T	AACS	c.1914C>T_p.=	SY	ENST00000316519	Ex18	bs	None	0	1	SY	0	rare	0	0	0	1	0	0	0	.	0	2e-04	4300	2203	+/77.9kb/18/3.3kb	3	.	.
12	125626685	C	T	AACS	c.1929C>T_p.=	SY	ENST00000316519	Ex18	bs	None	0	21	SY	0	low	0	0	0	20	0	0	1	rs3751180	0.0145	0.1089	4300	2203	+/77.9kb/18/3.3kb	3	.	.
12	125626720	C	T	AACS	c.1964C>T_p.Ser655Leu	NSY	ENST00000316519	Ex18	bs	None	0	1	NSY	0	rare	0	0	0	1	0	0	0	.	0	0.0032	4300	2203	+/77.9kb/18/3.3kb	2	.	.
12	125626725	C	T	AACS	c.1969C>T_p.Pro657Ser	NSY	ENST00000316519	Ex18	bs	None	0	1	NSY	0	rare	0	0	0	1	0	0	0	.					+/77.9kb/18/3.3kb	2	.	.
12	125626728	G	A	AACS	c.1972G>A_p.Glu658Lys	NSY	ENST00000316519	Ex18	bs	None	0	1	NSY	0	rare	0	0	0	1	0	0	0	.					+/77.9kb/18/3.3kb	2	.	.
12	125626742	G	GTA	AACS	c.1987_1988dupTA	FS	ENST00000316519	Ex18	ins	HGVSNotClass	2	1	FS	0.98415057	rare	1	0	0	1	0	0	0	.					+/77.9kb/18/3.3kb	1	c.1986_1987insTA	.
12	125626744	ACCGGGACAT	A	AACS	c.1991_1999del9_p.Arg664_Ile666del	IF	ENST00000316519	Ex18	del	HGVSNotClass	9	1	IF	0	rare	0	0	0	1	0	0	0	.					+/77.9kb/18/3.3kb	2	c.1989_1997del9_p.Arg664_Ile666del	.
12	125561050	C	A	AACS	c.251C>A_p.Ser84X	SG	ENST00000316519	Ex3	bs	None	0	1	SG	0.12431897	rare	1	1	0	1	0	0	0	.					+/77.9kb/18/3.3kb	1	.	.
12	125561050	C	T	AACS	c.251C>T_p.Ser84Leu	NSY	ENST00000316519	Ex3	bs	None	0	1	NSY	0	rare	0	0	0	1	0	0	0	.	0	2e-04	4300	2203	+/77.9kb/18/3.3kb	2	.	.
12	125561051	G	A	AACS	c.252G>A_p.=	SY	ENST00000316519	Ex3	bs	None	0	1	SY	0	rare	0	0	0	1	0	0	0	.	0	2e-04	4300	2203	+/77.9kb/18/3.3kb	3	.	.
12	125561151	A	G	AACS	c.352A>G_p.Ile118Val	NSY	ENST00000316519	Ex3	bs	None	0	256	NSY	0	common	0	0	11	244	0	0	1	rs11549081	0.1429	0.2932	4300	2203	+/77.9kb/18/3.3kb	2	.	.
12	125570998	T	C	AACS	c.472+9T>C	SS	ENST00000316519	In4/5	bs	None	0	1	SS	0	rare	0	0	0	1	0	0	0	.	0	0.0059	4300	2203	+/77.9kb/18/3.3kb	3	.	.
12	125587278	G	A	AACS	c.624G>A_p.=	SY	ENST00000316519	Ex6	bs	None	0	7	SY	0	low	0	0	0	7	0	0	0	rs3763984	0.0064	0.074	4300	2203	+/77.9kb/18/3.3kb	3	.	.
12	125587298	A	G	AACS	c.644A>G_p.Lys215Arg	NSY	ENST00000316519	Ex6	bs	None	0	1	NSY	0	rare	0	0	0	1	0	0	0	.					+/77.9kb/18/3.3kb	2	.	.
12	125587637	C	T	AACS	c.767+10C>T	SS	ENST00000316519	In7/8	bs	None	0	1	SS	0	rare	0	0	0	1	0	0	0	.	5e-04	0.0048	4300	2203	+/77.9kb/18/3.3kb	3	.	.
12	125591657	C	T	AACS	c.768-10C>T	SS	ENST00000316519	In7/8	bs	None	0	1	SS	0	rare	0	0	0	1	0	0	0	.	1e-04	5e-04	4300	2203	+/77.9kb/18/3.3kb	3	.	.
12	125591695	G	A	AACS	c.796G>A_p.Gly266Ser	NSY	ENST00000316519	Ex8	bs	None	0	1	NSY	0	rare	0	0	0	1	0	0	0	.	0	2e-04	4300	2203	+/77.9kb/18/3.3kb	2	.	.
12	125591715	G	A	AACS	c.816G>A_p.=	SY	ENST00000316519	Ex8	bs	None	0	1	SY	0	rare	0	0	0	1	0	0	0	.	1e-04	9e-04	4300	2203	+/77.9kb/18/3.3kb	3	.	.
12	125591734	C	G	AACS	c.835C>G_p.Leu279Val	NSY	ENST00000316519	Ex8	bs	None	0	3	NSY	0	low	0	0	0	2	0	0	1	.	8e-04	0	4300	2203	+/77.9kb/18/3.3kb	2	.	.
3	151545760	CT	C	AADAC	c.1001delT	FS	ENST00000232892	Ex5	del	None	1	1	FS	0.834166667	rare	1	1	0	1	0	0	0	.					+/14.4kb/5/1.6kb	1	.	.
3	151545773	T	C	AADAC	c.1013T>C_p.Ile338Thr	NSY	ENST00000232892	Ex5	bs	None	0	1	NSY	0	rare	0	0	0	1	0	0	0	.					+/14.4kb/5/1.6kb	2	.	.
3	151545830	G	A	AADAC	c.1070G>A_p.Arg357His	NSY	ENST00000232892	Ex5	bs	None	0	1	NSY	0	rare	0	0	0	1	0	0	0	.	3e-04	0	4299	2203	+/14.4kb/5/1.6kb	2	.	.
3	151545958	T	C	AADAC	c.1198T>C_p.X400GlnextX1	SL	ENST00000232892	Ex5	bs	None	0	15	SL	0	low	0	0	0	15	0	0	0	rs61733692	0.0061	5e-04	4252	2119	+/14.4kb/5/1.6kb	2	.	.
3	151535146	A	T	AADAC	c.139-8A>T	SS	ENST00000232892	In1/2	bs	None	0	1	SS	0	rare	0	0	0	1	0	0	0	rs73869697	2e-04	0.0556	4300	2203	+/14.4kb/5/1.6kb	3	.	.
3	151535373	G	T	AADAC	c.358G>T_p.Ala120Ser	NSY	ENST00000232892	Ex2	bs	None	0	1	NSY	0	rare	0	0	0	1	0	0	0	.	2e-04	0	4300	2203	+/14.4kb/5/1.6kb	2	.	.
3	151531989	C	A	AADAC	c.39C>A_p.=	SY	ENST00000232892	Ex1	bs	None	0	31	SY	0	low	0	0	1	30	0	0	0	rs35544417	0.0149	0.0039	4300	2203	+/14.4kb/5/1.6kb	3	.	.
3	151542469	G	T	AADAC	c.450G>T_p.Lys150Asn	NSY	ENST00000232892	Ex4	bs	None	0	2	NSY	0	low	0	0	0	2	0	0	0	.					+/14.4kb/5/1.6kb	2	.	.
3	151545601	G	A	AADAC	c.841G>A_p.Val281Ile	NSY	ENST00000232892	Ex5	bs	None	0	945	NSY	0	common	0	0	595	350	0	0	0	.	0.7852	0.7642	4298	2203	+/14.4kb/5/1.6kb	2	.	.
3	151475222	T	C	AADACL2	c.1046T>C_p.Met349Thr	NSY	ENST00000356517	Ex5	bs	None	0	1	NSY	0	rare	0	0	0	1	0	0	0	.					+/23.8kb/5/1.5kb	2	.	.
3	151458424	G	A	AADACL2	c.139-10G>A	SS	ENST00000356517	In1/2	bs	None	0	1	SS	0	rare	0	0	0	1	0	0	0	.					+/23.8kb/5/1.5kb	3	.	.
3	151458626	C	G	AADACL2	c.331C>G_p.His111Asp	NSY	ENST00000356517	Ex2	bs	None	0	1	NSY	0	rare	0	0	0	1	0	0	0	rs34754709	5e-04	0	4300	2203	+/23.8kb/5/1.5kb	2	.	.
3	151458636	G	GT	AADACL2	c.346dupT	FS	ENST00000356517	Ex2	ins	HGVSNotClass	1	1	FS	0.286898839	rare	1	1	0	1	0	0	0	.					+/23.8kb/5/1.5kb	1	c.341_342insT	.
3	151463421	G	T	AADACL2	c.556G>T_p.Ala186Ser	NSY	ENST00000356517	Ex4	bs	None	0	869	NSY	0	common	0	0	409	457	0	0	3	.	0.6449	0.8021	4299	2203	+/23.8kb/5/1.5kb	2	.	.
3	151463477	T	G	AADACL2	c.603+9T>G	SS	ENST00000356517	In4/5	bs	None	0	1	SS	0	rare	0	0	0	1	0	0	0	.					+/23.8kb/5/1.5kb	3	.	.
3	151451883	C	T	AADACL2	c.60C>T_p.=	SY	ENST00000356517	Ex1	bs	None	0	1	SY	0	rare	0	0	0	1	0	0	0	.					+/23.8kb/5/1.5kb	3	.	.
3	151474954	C	T	AADACL2	c.778C>T_p.Leu260Phe	NSY	ENST00000356517	Ex5	bs	None	0	3	NSY	0	low	0	0	0	3	0	0	0	rs35709499	0.001	0	4298	2203	+/23.8kb/5/1.5kb	2	.	.
3	151474981	C	T	AADACL2	c.805C>T_p.His269Tyr	NSY	ENST00000356517	Ex5	bs	None	0	1	NSY	0	rare	0	0	0	1	0	0	0	.	1e-04	0	4298	2203	+/23.8kb/5/1.5kb	2	.	.
1	12785911	C	T	AADACL3	c.1001C>T_p.Pro334Leu	NSY	ENST00000359318	Ex4	bs	None	0	1	NSY	0	rare	0	0	0	1	0	0	0	.	5e-04	0	4172	1970	+/9.8kb/4/1.3kb	2	.	.
1	12779618	T	C	AADACL3	c.139T>C_p.Ser47Pro	NSY	ENST00000359318	Ex2	bs	None	0	965	NSY	0	common	0	0	674	291	0	0	0	rs3010877	0.8295	0.9158	4168	1996	+/9.8kb/4/1.3kb	2	.	.
1	12779654	G	A	AADACL3	c.175G>A_p.Val59Met	NSY	ENST00000359318	Ex2	bs	None	0	1	NSY	0	rare	0	0	0	1	0	0	0	.	0	0.0015	4151	1959	+/9.8kb/4/1.3kb	2	.	.
1	12780915	G	A	AADACL3	c.245G>A_p.Cys82Tyr	NSY	ENST00000359318	Ex3	bs	None	0	1	NSY	0	rare	0	0	0	1	0	0	0	.					+/9.8kb/4/1.3kb	2	.	.
1	12785200	T	C	AADACL3	c.290T>C_p.Leu97Ser	NSY	ENST00000359318	Ex4	bs	None	0	4	NSY	0	low	0	0	0	3	0	0	1	rs41279482	0.0014	0	4157	1964	+/9.8kb/4/1.3kb	2	.	.
1	12785295	C	T	AADACL3	c.385C>T_p.Arg129Trp	NSY	ENST00000359318	Ex4	bs	None	0	23	NSY	0	low	0	0	0	23	0	0	0	rs17038445	0.0083	0.0015	4160	1953	+/9.8kb/4/1.3kb	2	.	.
1	12785321	C	T	AADACL3	c.411C>T_p.=	SY	ENST00000359318	Ex4	bs	None	0	1	SY	0	rare	0	0	0	1	0	0	0	.	1e-04	3e-04	4144	1945	+/9.8kb/4/1.3kb	3	.	.
1	12785489	C	T	AADACL3	c.579C>T_p.=	SY	ENST00000359318	Ex4	bs	None	0	1	SY	0	rare	0	0	0	1	0	0	0	.					+/9.8kb/4/1.3kb	3	.	.
1	12785494	G	T	AADACL3	c.584G>T_p.Cys195Phe	NSY	ENST00000359318	Ex4	bs	None	0	920	NSY	0	common	0	0	522	397	0	0	1	rs7513079	0.732	0.5237	4094	1854	+/9.8kb/4/1.3kb	2	.	.
1	12785721	G	A	AADACL3	c.811G>A_p.Ala271Thr	NSY	ENST00000359318	Ex4	bs	None	0	1	NSY	0	rare	0	0	0	1	0	0	0	.	6e-04	0	4215	2073	+/9.8kb/4/1.3kb	2	.	.
1	12779560	T	C	AADACL3	c.81T>C_p.=	SY	ENST00000359318	Ex2	bs	None	0	966	SY	0	common	0	0	680	286	0	0	0	rs3010876	0.8294	0.9149	4155	1957	+/9.8kb/4/1.3kb	3	.	.
1	12785749	C	T	AADACL3	c.839C>T_p.Pro280Leu	NSY	ENST00000359318	Ex4	bs	None	0	114	NSY	0	common	0	0	3	111	0	0	0	rs11121969	0.0593	0.1516	4209	2055	+/9.8kb/4/1.3kb	2	.	.
1	12785750	G	A	AADACL3	c.840G>A_p.=	SY	ENST00000359318	Ex4	bs	None	0	6	SY	0	low	0	0	0	6	0	0	0	.	0.0014	0	4209	2055	+/9.8kb/4/1.3kb	3	.	.
1	12779563	C	T	AADACL3	c.84C>T_p.=	SY	ENST00000359318	Ex2	bs	None	0	57	SY	0	common	0	0	1	44	0	0	12	rs78912772					+/9.8kb/4/1.3kb	3	.	.
1	12726598	G	C	AADACL4	c.1076G>C_p.Arg359Pro	NSY	ENST00000376221	Ex4	bs	None	0	1	NSY	0	rare	0	0	0	1	0	0	0	.					+/22.5kb/4/1.6kb	2	.	.
1	12726618	C	T	AADACL4	c.1096C>T_p.Arg366Cys	NSY	ENST00000376221	Ex4	bs	None	0	1	NSY	0	rare	0	0	0	1	0	0	0	.	2e-04	0	4300	2203	+/22.5kb/4/1.6kb	2	.	.
1	12711182	A	C	AADACL4	c.209A>C_p.Lys70Thr	NSY	ENST00000376221	Ex2	bs	None	0	1	NSY	0	rare	0	0	0	1	0	0	0	.					+/22.5kb/4/1.6kb	2	.	.
1	12704586	G	A	AADACL4	c.21G>A_p.=	SY	ENST00000376221	Ex1	bs	None	0	18	SY	0	low	0	0	0	17	0	0	1	rs114844302	0.0088	0.0011	4300	2203	+/22.5kb/4/1.6kb	3	.	.
1	12711197	T	C	AADACL4	c.224T>C_p.Leu75Ser	NSY	ENST00000376221	Ex2	bs	None	0	1	NSY	0	rare	0	0	0	1	0	0	0	.					+/22.5kb/4/1.6kb	2	.	.
1	12726036	C	G	AADACL4	c.514C>G_p.His172Asp	NSY	ENST00000376221	Ex4	bs	None	0	6	NSY	0	low	0	0	0	6	0	0	0	.	0.0037	2e-04	4300	2203	+/22.5kb/4/1.6kb	2	.	.
1	12726169	G	A	AADACL4	c.647G>A_p.Arg216Gln	NSY	ENST00000376221	Ex4	bs	None	0	15	NSY	0	low	0	0	0	15	0	0	0	.	0.0063	0.0018	4300	2203	+/22.5kb/4/1.6kb	2	.	.
1	12726212	G	A	AADACL4	c.690G>A_p.=	SY	ENST00000376221	Ex4	bs	None	0	2	SY	0	low	0	0	0	2	0	0	0	.	1e-04	0	4300	2203	+/22.5kb/4/1.6kb	3	.	.
1	12726317	C	T	AADACL4	c.795C>T_p.=	SY	ENST00000376221	Ex4	bs	None	0	1	SY	0	rare	0	0	0	1	0	0	0	rs58218425	0.0013	0.1223	4300	2203	+/22.5kb/4/1.6kb	3	.	.
4	171010792	G	C	AADAT	c.50C>G_p.Ser17Cys	NSY	ENST00000337664	Ex1	bs	None	0	1	NSY	0	rare	0	0	0	1	0	0	0	.					-/29.7kb/13/2.3kb	2	.	.
4	170991811	AGGTT	A	AADAT	c.655-12_655-9delAACC	SS	ENST00000337664	In5/6	del	HGVSNotClass	4	473	SS	0	common	0	0	84	386	0	0	3	.					-/29.7kb/13/2.3kb	3	c.655-13_655-10delCAAC	.
4	170990375	C	T	AADAT	c.727G>A_p.Val243Ile	NSY	ENST00000337664	Ex7	bs	None	0	21	NSY	0	low	0	0	0	21	0	0	0	rs56350236	0.0084	0.0018	4300	2203	-/29.7kb/13/2.3kb	2	.	.
4	170990329	G	T	AADAT	c.773C>A_p.Ala258Asp	NSY	ENST00000337664	Ex7	bs	None	0	1	NSY	0	rare	0	0	0	1	0	0	0	.					-/29.7kb/13/2.3kb	2	.	.
4	170987636	A	T	AADAT	c.963-7T>A	SS	ENST00000337664	In9/10	bs	None	0	2	SS	0	low	0	0	0	2	1	0	0	.					-/29.7kb/13/2.3kb	3	.	.
4	170987636	A	G	AADAT	c.963-7T>C	SS	ENST00000337664	In9/10	bs	None	0	719	SS	0	common	0	0	241	478	1	0	0	.	0.4835	0.8382	4300	2203	-/29.7kb/13/2.3kb	3	.	.
15	67529118	G	A	AAGAB	c.114C>T_p.=	SY	ENST00000261880	Ex2	bs	None	0	5	SY	0	low	0	0	0	5	0	0	0	.	0.0032	0	4097	1861	-/53.7kb/10/2.8kb	3	.	.
15	67529056	T	C	AAGAB	c.176A>G_p.Asn59Ser	NSY	ENST00000261880	Ex2	bs	None	0	1	NSY	0	rare	0	0	0	1	0	0	0	.					-/53.7kb/10/2.8kb	2	.	.
15	67528803	C	T	AAGAB	c.304G>A_p.Ala102Thr	NSY	ENST00000261880	Ex3	bs	None	0	1	NSY	0	rare	0	0	0	1	0	0	0	.					-/53.7kb/10/2.8kb	2	.	.
15	67528778	A	T	AAGAB	c.329T>A_p.Met110Lys	NSY	ENST00000261880	Ex3	bs	None	0	14	NSY	0	low	0	0	0	14	0	0	0	.	0.0059	0.002	4159	1990	-/53.7kb/10/2.8kb	2	.	.
15	67528374	T	G	AAGAB	c.394A>C_p.Ile132Leu	NSY	ENST00000261880	Ex4	bs	None	0	541	NSY	0	common	0	0	112	429	0	0	0	rs7173826	0.3213	0.1053	4107	1862	-/53.7kb/10/2.8kb	2	.	.
15	67524220	G	C	AAGAB	c.467C>G_p.Ser156Cys	NSY	ENST00000261880	Ex5	bs	None	0	1	NSY	0	rare	0	0	0	1	0	0	0	.	1e-04	0	4127	1893	-/53.7kb/10/2.8kb	2	.	.
15	67500993	G	A	AAGAB	c.622C>T_p.Pro208Ser	NSY	ENST00000261880	Ex7	bs	None	0	1	NSY	0	rare	0	0	0	1	0	0	0	.	4e-04	3e-04	4129	1912	-/53.7kb/10/2.8kb	2	.	.
15	67500978	C	G	AAGAB	c.637G>C_p.Ala213Pro	NSY	ENST00000261880	Ex7	bs	None	0	1	NSY	0	rare	0	0	0	1	0	0	0	.					-/53.7kb/10/2.8kb	2	.	.
15	67500977	G	A	AAGAB	c.638C>T_p.Ala213Val	NSY	ENST00000261880	Ex7	bs	None	0	1	NSY	0	rare	0	0	0	1	0	0	0	.					-/53.7kb/10/2.8kb	2	.	.
15	67500947	C	T	AAGAB	c.668G>A_p.Arg223Gln	NSY	ENST00000261880	Ex7	bs	None	0	1	NSY	0	rare	0	0	0	1	0	0	0	.	5e-04	0	4144	1931	-/53.7kb/10/2.8kb	2	.	.
15	67500919	G	A	AAGAB	c.696C>T_p.=	SY	ENST00000261880	Ex7	bs	None	0	1	SY	0	rare	0	0	0	1	0	0	0	.	5e-04	3e-04	4142	1929	-/53.7kb/10/2.8kb	3	.	.
2	69752170	C	T	AAK1	c.1050G>A_p.=	SY	ENST00000409085	Ex10	bs	None	0	1	SY	0	rare	0	0	0	1	0	0	0	.					-/168.0kb/22/3.4kb	3	.	.
2	69870066	C	T	AAK1	c.107G>A_p.Gly36Glu	NSY	ENST00000409085	Ex2	bs	None	0	1	NSY	0	rare	0	0	0	1	0	0	0	.					-/168.0kb/22/3.4kb	2	.	.
2	69746296	C	T	AAK1	c.1287G>A_p.=	SY	ENST00000409085	Ex12	bs	None	0	189	SY	0	common	0	0	6	142	0	1	40	rs7603932	0.0864	0.1228	4213	2057	-/168.0kb/22/3.4kb	3	.	.
2	69741854	T	G	AAK1	c.1525A>C_p.Lys509Gln	NSY	ENST00000409085	Ex13	bs	None	0	37	NSY	0	low	0	0	1	0	0	36	0	rs6715776					-/168.0kb/22/3.4kb	2	.	.
2	69741753	CTGT	C	AAK1	c.1623_1625delACA_p.Gln546del	IF	ENST00000409085	Ex13	del	HGVSNotClass	3	33	IF	0	low	0	0	25	8	0	0	0	.					-/168.0kb/22/3.4kb	2	c.1615_1617delCAA_p.Gln546del	.
2	69741609	C	T	AAK1	c.1770G>A_p.=	SY	ENST00000409085	Ex13	bs	None	0	42	SY	0	low	0	0	1	0	0	38	3	rs2276689	0.3486	0.1038	3822	1961	-/168.0kb/22/3.4kb	3	.	.
2	69736561	A	G	AAK1	c.1808T>C_p.Val603Ala	NSY	ENST00000409085	Ex14	bs	None	0	82	NSY	0	common	0	0	5	77	0	0	0	rs56038532	0.0433	0.0106	4112	1891	-/168.0kb/22/3.4kb	2	.	.
2	69734636	G	A	AAK1	c.2081C>T_p.Thr694Met	NSY	ENST00000409085	Ex15	bs	None	0	19	NSY	0	low	0	0	1	18	0	0	0	rs55889248	0.0096	0.0011	4107	1896	-/168.0kb/22/3.4kb	2	.	.
2	69732797	G	T	AAK1	c.2173C>A_p.Pro725Thr	NSY	ENST00000409085	Ex16	bs	None	0	6	NSY	0	low	0	0	0	6	0	0	0	rs35285785	0.0011	0	4124	1932	-/168.0kb/22/3.4kb	2	.	.
2	69732723	C	T	AAK1	c.2247G>A_p.=	SY	ENST00000409085	Ex16	bs	None	0	1	SY	0	rare	0	0	0	1	0	0	0	.					-/168.0kb/22/3.4kb	3	.	.
2	69723160	G	A	AAK1	c.2322C>T_p.=	SY	ENST00000409085	Ex17	bs	None	0	1	SY	0	rare	0	0	0	1	0	0	0	rs61734090	2e-04	0.0175	4071	1919	-/168.0kb/22/3.4kb	3	.	.
2	69723159	C	T	AAK1	c.2323G>A_p.Val775Met	NSY	ENST00000409085	Ex17	bs	None	0	1	NSY	0	rare	0	0	0	1	0	0	0	.					-/168.0kb/22/3.4kb	2	.	.
2	69709919	A	G	AAK1	c.2391T>C_p.=	SY	ENST00000409085	Ex18	bs	None	0	328	SY	0	common	0	0	29	299	0	0	0	rs6721259	0.1706	0.1843	4133	1913	-/168.0kb/22/3.4kb	3	.	.
2	69709850	A	G	AAK1	c.2460T>C_p.=	SY	ENST00000409085	Ex18	bs	None	0	2	SY	0	low	0	0	0	2	0	0	0	.	2e-04	0	4153	1941	-/168.0kb/22/3.4kb	3	.	.
2	69708033	C	T	AAK1	c.2528G>A_p.Arg843His	NSY	ENST00000409085	Ex19	bs	None	0	1	NSY	0	rare	0	0	0	1	0	0	0	rs114213708	0	0.0013	4130	1929	-/168.0kb/22/3.4kb	2	.	.
2	69708021	T	C	AAK1	c.2540A>G_p.Gln847Arg	NSY	ENST00000409085	Ex19	bs	None	0	1	NSY	0	rare	0	0	0	1	0	0	0	.	1e-04	0	4136	1938	-/168.0kb/22/3.4kb	2	.	.
2	69771644	A	T	AAK1	c.315T>A_p.=	SY	ENST00000409085	Ex4	bs	None	0	2	SY	0	low	0	0	0	2	0	0	0	.	2e-04	0	4144	1929	-/168.0kb/22/3.4kb	3	.	.
2	69769699	G	A	AAK1	c.490C>T_p.Arg164Cys	NSY	ENST00000409085	Ex5	bs	None	0	1	NSY	0	rare	0	0	0	1	0	0	0	.	0	3e-04	4189	1981	-/168.0kb/22/3.4kb	2	.	.
2	219129905	G	A	AAMP	c.1075-8C>T	SS	ENST00000248450	In9/10	bs	None	0	56	SS	0	common	0	0	0	35	0	1	20	rs115942379	0.0283	0.0048	4300	2202	-/6.1kb/11/1.9kb	3	.	.
2	219129307	C	T	AAMP	c.1254G>A_p.=	SY	ENST00000248450	Ex11	bs	None	0	1	SY	0	rare	0	0	0	1	0	0	0	.	9e-04	0	4300	2203	-/6.1kb/11/1.9kb	3	.	.
2	219129289	C	T	AAMP	c.1272G>A_p.=	SY	ENST00000248450	Ex11	bs	None	0	3	SY	0	low	0	0	0	3	0	0	0	.	0.0024	5e-04	4300	2203	-/6.1kb/11/1.9kb	3	.	.
2	219134221	T	C	AAMP	c.158A>G_p.Glu53Gly	NSY	ENST00000248450	Ex2	bs	None	0	1	NSY	0	rare	0	0	0	1	0	0	0	.	8e-04	5e-04	4300	2203	-/6.1kb/11/1.9kb	2	.	.
2	219134766	G	T	AAMP	c.44C>A_p.Pro15Gln	NSY	ENST00000248450	Ex1	bs	None	0	1	NSY	0	rare	0	0	0	1	0	0	0	.	1e-04	0	4300	2203	-/6.1kb/11/1.9kb	2	.	.
2	219130802	T	C	AAMP	c.748A>G_p.Ile250Val	NSY	ENST00000248450	Ex6	bs	None	0	1	NSY	0	rare	0	0	0	1	0	0	0	rs2305835	8e-04	0.0032	4300	2203	-/6.1kb/11/1.9kb	2	.	.
2	219130676	T	C	AAMP	c.764-7A>G	SS	ENST00000248450	In6/7	bs	None	0	3	SS	0	low	0	0	0	3	0	0	0	.	0.0021	0	4300	2203	-/6.1kb/11/1.9kb	3	.	.
2	219130567	G	A	AAMP	c.866C>T_p.Ala289Val	NSY	ENST00000248450	Ex7	bs	None	0	1	NSY	0	rare	0	0	0	1	0	0	0	.					-/6.1kb/11/1.9kb	2	.	.
17	74464837	G	A	AANAT	c.144G>A_p.=	SY	ENST00000250615	Ex5	bs	None	0	2	SY	0	low	0	0	0	2	0	0	0	rs72466443	7e-04	2e-04	4298	2199	+/16.8kb/7/1.9kb	3	.	.
17	74464865	G	T	AANAT	c.172G>T_p.Ala58Ser	NSY	ENST00000250615	Ex5	bs	None	0	2	NSY	0	low	0	0	0	1	0	0	1	.	3e-04	2e-04	4300	2203	+/16.8kb/7/1.9kb	2	.	.
17	74464892	G	A	AANAT	c.199G>A_p.Glu67Lys	NSY	ENST00000250615	Ex5	bs	None	0	1	NSY	0	rare	0	0	0	1	0	0	0	.					+/16.8kb/7/1.9kb	2	.	.
17	74465382	G	A	AANAT	c.426G>A_p.=	SY	ENST00000250615	Ex6	bs	None	0	1	SY	0	rare	0	0	0	1	0	0	0	.					+/16.8kb/7/1.9kb	3	.	.
17	74465898	C	T	AANAT	c.605C>T_p.Ala202Val	NSY	ENST00000250615	Ex7	bs	None	0	1	NSY	0	rare	0	0	0	1	0	0	0	.					+/16.8kb/7/1.9kb	2	.	.
17	74465915	G	C	AANAT	c.622G>C_p.Ala208Pro	NSY	ENST00000250615	Ex7	bs	None	0	1	NSY	0	rare	0	0	0	1	0	0	0	.					+/16.8kb/7/1.9kb	2	.	.
17	74465916	C	T	AANAT	c.623C>T_p.Ala208Val	NSY	ENST00000250615	Ex7	bs	None	0	9	NSY	0	low	0	0	0	7	0	0	2	rs72466448	0.0056	7e-04	4297	2201	+/16.8kb/7/1.9kb	2	.	.
6	44275017	C	CA	AARS2	c.1008dupT	FS	ENST00000244571	Ex6	ins	HGVSNotClass	1	1	FS	0.340770791	rare	1	1	0	1	0	0	0	.					-/13.7kb/22/3.9kb	1	c.1007_1008insT	.
6	44275011	T	C	AARS2	c.1015A>G_p.Ile339Val	NSY	ENST00000244571	Ex6	bs	None	0	992	NSY	0	common	0	0	951	41	0	0	0	.	0.9659	0.7317	4300	2203	-/13.7kb/22/3.9kb	2	.	.
6	44274126	G	A	AARS2	c.1191C>T_p.=	EE	ENST00000244571	Ex9	bs	None	0	1	EE	0	rare	0	0	0	1	0	0	0	.					-/13.7kb/22/3.9kb	2	.	.
6	44274055	C	A	AARS2	c.1262G>T_p.Arg421Leu	NSY	ENST00000244571	Ex9	bs	None	0	1	NSY	0	rare	0	0	0	1	0	0	0	.					-/13.7kb/22/3.9kb	2	.	.
6	44272836	C	G	AARS2	c.1534G>C_p.Asp512His	NSY	ENST00000244571	Ex11	bs	None	0	1	NSY	0	rare	0	0	0	1	0	0	0	.	2e-04	0	4300	2203	-/13.7kb/22/3.9kb	2	.	.
6	44272513	C	T	AARS2	c.1621G>A_p.Glu541Lys	NSY	ENST00000244571	Ex12	bs	None	0	1	NSY	0	rare	0	0	0	1	0	0	0	.	0.0022	2e-04	4300	2203	-/13.7kb/22/3.9kb	2	.	.
6	44272485	C	G	AARS2	c.1649G>C_p.Gly550Ala	NSY	ENST00000244571	Ex12	bs	None	0	1	NSY	0	rare	0	0	0	1	0	0	0	.	0.0022	2e-04	4300	2203	-/13.7kb/22/3.9kb	2	.	.
6	44272474	G	A	AARS2	c.1660C>T_p.Arg554Cys	NSY	ENST00000244571	Ex12	bs	None	0	2	NSY	0	low	0	0	0	2	0	0	0	.	8e-04	0	4300	2203	-/13.7kb/22/3.9kb	2	.	.
6	44272382	C	T	AARS2	c.1752G>A_p.=	EE	ENST00000244571	Ex12	bs	None	0	8	EE	0	low	0	0	0	6	0	0	2	rs78525157	0.0055	0.0043	4300	2203	-/13.7kb/22/3.9kb	2	.	.
6	44272267	C	T	AARS2	c.1756G>A_p.Val586Met	NSY	ENST00000244571	Ex13	bs	None	0	1	NSY	0	rare	0	0	0	1	0	0	0	.	0	2e-04	4300	2203	-/13.7kb/22/3.9kb	2	.	.
6	44270914	T	C	AARS2	c.2146-2A>G	ESS	ENST00000244571	In15/16	bs	None	0	2	ESS	0.725490196	low	1	0	0	1	0	0	1	.	1e-04	0	4300	2203	-/13.7kb/22/3.9kb	1	.	.
6	44270870	C	T	AARS2	c.2188G>A_p.Val730Met	NSY	ENST00000244571	Ex16	bs	None	0	97	NSY	0	common	0	0	1	94	0	0	2	rs35623954	0.0419	0.0095	4300	2203	-/13.7kb/22/3.9kb	2	.	.
6	44270805	C	T	AARS2	c.2253G>A_p.=	EE	ENST00000244571	Ex16	bs	None	0	16	EE	0	low	0	0	0	14	0	0	2	.	0.0049	0.0014	4300	2203	-/13.7kb/22/3.9kb	2	.	.
6	44270575	G	T	AARS2	c.2328C>A_p.=	SY	ENST00000244571	Ex17	bs	None	0	2	SY	0	low	0	0	0	1	0	0	1	.					-/13.7kb/22/3.9kb	3	.	.
6	44270574	G	A	AARS2	c.2329C>T_p.Arg777Cys	NSY	ENST00000244571	Ex17	bs	None	0	1	NSY	0	rare	0	0	0	1	0	0	0	.					-/13.7kb/22/3.9kb	2	.	.
6	44280812	C	T	AARS2	c.243+6G>A	SS	ENST00000244571	In1/2	bs	None	0	622	SS	0	common	0	0	201	49	0	115	257	.	0.5641	0.3672	4299	2203	-/13.7kb/22/3.9kb	3	.	.
6	44269917	G	A	AARS2	c.2488-10C>T	SS	ENST00000244571	In18/19	bs	None	0	1	SS	0	rare	0	0	0	1	0	0	0	.					-/13.7kb/22/3.9kb	3	.	.
6	44269192	TC	T	AARS2	c.2607delG	FS	ENST00000244571	Ex20	del	None	1	1	FS	0.881338742	rare	1	1	0	1	0	0	0	.					-/13.7kb/22/3.9kb	1	.	.
6	44269193	C	T	AARS2	c.2607G>A_p.=	SY	ENST00000244571	Ex20	bs	None	0	942	SY	0	common	0	0	582	360	0	0	0	.	0.7641	0.5129	4300	2203	-/13.7kb/22/3.9kb	3	.	.
6	44269121	G	A	AARS2	c.2679C>T_p.=	SY	ENST00000244571	Ex20	bs	None	0	1	SY	0	rare	0	0	0	1	0	0	0	.					-/13.7kb/22/3.9kb	3	.	.
6	44269013	G	A	AARS2	c.2683-10C>T	SS	ENST00000244571	In20/21	bs	None	0	2	SS	0	low	0	0	0	2	0	0	0	.	3e-04	0	4300	2203	-/13.7kb/22/3.9kb	3	.	.
6	44268372	G	A	AARS2	c.2870C>T_p.Ser957Leu	NSY	ENST00000244571	Ex22	bs	None	0	1	NSY	0	rare	0	0	0	1	0	0	0	.					-/13.7kb/22/3.9kb	2	.	.
6	44268371	T	C	AARS2	c.2871A>G_p.=	SY	ENST00000244571	Ex22	bs	None	0	992	SY	0	common	0	0	951	41	0	0	0	.	0.966	0.6859	4300	2203	-/13.7kb/22/3.9kb	3	.	.
6	44279904	G	A	AARS2	c.340C>T_p.His114Tyr	NSY	ENST00000244571	Ex2	bs	None	0	1	NSY	0	rare	0	0	0	1	0	0	0	.					-/13.7kb/22/3.9kb	2	.	.
6	44279876	C	A	AARS2	c.368G>T_p.Arg123Leu	NSY	ENST00000244571	Ex2	bs	None	0	2	NSY	0	low	0	0	0	2	0	0	0	.					-/13.7kb/22/3.9kb	2	.	.
6	44279276	C	A	AARS2	c.436-4G>T	SS	ENST00000244571	In2/3	bs	None	0	1	SS	0	rare	0	0	0	1	0	0	0	.					-/13.7kb/22/3.9kb	3	.	.
6	44278885	G	A	AARS2	c.595C>T_p.Arg199Cys	NSY	ENST00000244571	Ex4	bs	None	0	1	NSY	0	rare	0	0	0	1	0	0	0	.	1e-04	0	4300	2203	-/13.7kb/22/3.9kb	2	.	.
6	44278832	G	GC	AARS2	c.647dupG	FS	ENST00000244571	Ex4	ins	HGVSNotClass	1	1	FS	0.218728871	rare	1	1	0	1	0	0	0	.					-/13.7kb/22/3.9kb	1	c.645_646insG	.
6	44278802	G	A	AARS2	c.678C>T_p.=	SY	ENST00000244571	Ex4	bs	None	0	1	SY	0	rare	0	0	0	1	0	0	0	rs78135749	2e-04	7e-04	4300	2203	-/13.7kb/22/3.9kb	3	.	.
6	44278753	G	A	AARS2	c.727C>T_p.=	SY	ENST00000244571	Ex4	bs	None	0	1	SY	0	rare	0	0	0	1	0	0	0	.					-/13.7kb/22/3.9kb	3	.	.
16	70302226	T	C	AARS	c.1019A>G_p.Asn340Ser	NSY	ENST00000261772	Ex8	bs	None	0	1	NSY	0	rare	0	0	0	1	0	0	0	.	2e-04	0	4300	2198	-/37.1kb/21/3.3kb	2	.	.
16	70302202	G	A	AARS	c.1043C>T_p.Thr348Met	NSY	ENST00000261772	Ex8	bs	None	0	1	NSY	0	rare	0	0	0	1	0	0	0	.					-/37.1kb/21/3.3kb	2	.	.
16	70301637	G	A	AARS	c.1147C>T_p.Leu383Phe	NSY	ENST00000261772	Ex9	bs	None	0	1	NSY	0	rare	0	0	0	1	0	0	0	.					-/37.1kb/21/3.3kb	2	.	.
16	70299486	C	T	AARS	c.1302G>A_p.=	SY	ENST00000261772	Ex10	bs	None	0	1	SY	0	rare	0	0	0	1	0	0	0	.					-/37.1kb/21/3.3kb	3	.	.
16	70299456	C	T	AARS	c.1332G>A_p.=	SY	ENST00000261772	Ex10	bs	None	0	2	SY	0	low	0	0	0	2	0	0	0	.	0.0012	0	4300	2198	-/37.1kb/21/3.3kb	3	.	.
16	70299014	A	G	AARS	c.1348-9T>C	SS	ENST00000261772	In10/11	bs	None	0	1	SS	0	rare	0	0	0	1	0	0	0	.					-/37.1kb/21/3.3kb	3	.	.
16	70298949	G	A	AARS	c.1404C>T_p.=	SY	ENST00000261772	Ex11	bs	None	0	13	SY	0	low	0	0	0	13	0	0	0	rs117598688	0.0088	0.0023	4300	2198	-/37.1kb/21/3.3kb	3	.	.
16	70298948	C	T	AARS	c.1405G>A_p.Ala469Thr	NSY	ENST00000261772	Ex11	bs	None	0	2	NSY	0	low	0	0	0	2	0	0	0	.	3e-04	0	4300	2198	-/37.1kb/21/3.3kb	2	.	.
16	70298925	C	G	AARS	c.1428G>C_p.=	SY	ENST00000261772	Ex11	bs	None	0	2	SY	0	low	0	0	0	2	0	0	0	.	2e-04	7e-04	4300	2198	-/37.1kb/21/3.3kb	3	.	.
16	70296434	A	G	AARS	c.1493-7T>C	SS	ENST00000261772	In11/12	bs	None	0	1	SS	0	rare	0	0	0	1	0	0	0	.	1e-04	0	4300	2198	-/37.1kb/21/3.3kb	3	.	.
16	70296263	C	T	AARS	c.1657G>A_p.Asp553Asn	NSY	ENST00000261772	Ex12	bs	None	0	1	NSY	0	rare	0	0	0	1	0	0	0	.					-/37.1kb/21/3.3kb	2	.	.
16	70295064	A	T	AARS	c.1672-4T>A	SS	ENST00000261772	In12/13	bs	None	0	6	SS	0	low	0	0	0	6	0	0	0	.	0.0042	0.0014	4300	2198	-/37.1kb/21/3.3kb	3	.	.
16	70295047	G	A	AARS	c.1685C>T_p.Thr562Ile	NSY	ENST00000261772	Ex13	bs	None	0	12	NSY	0	low	0	0	0	12	0	0	0	.	0.0088	0.0014	4300	2198	-/37.1kb/21/3.3kb	2	.	.
16	70294995	G	A	AARS	c.1737C>T_p.=	SY	ENST00000261772	Ex13	bs	None	0	3	SY	0	low	0	0	0	3	0	0	0	.	0.0022	7e-04	4300	2198	-/37.1kb/21/3.3kb	3	.	.
16	70292960	T	A	AARS	c.1915A>T_p.Thr639Ser	NSY	ENST00000261772	Ex14	bs	None	0	1	NSY	0	rare	0	0	0	1	0	0	0	.					-/37.1kb/21/3.3kb	2	.	.
16	70292020	G	A	AARS	c.2093C>T_p.Ser698Phe	NSY	ENST00000261772	Ex15	bs	None	0	1	NSY	0	rare	0	0	0	1	0	0	0	.					-/37.1kb/21/3.3kb	2	.	.
16	70289732	G	A	AARS	c.2185C>T_p.Arg729Trp	NSY	ENST00000261772	Ex16	bs	None	0	5	NSY	0	low	0	0	0	4	0	0	1	.	7e-04	2e-04	4300	2198	-/37.1kb/21/3.3kb	2	.	.
16	70289700	G	A	AARS	c.2217C>T_p.=	SY	ENST00000261772	Ex16	bs	None	0	1	SY	0	rare	0	0	0	1	0	0	0	.					-/37.1kb/21/3.3kb	3	.	.
16	70289695	G	A	AARS	c.2222C>T_p.Thr741Met	NSY	ENST00000261772	Ex16	bs	None	0	1	NSY	0	rare	0	0	0	1	0	0	0	.	1e-04	7e-04	4300	2198	-/37.1kb/21/3.3kb	2	.	.
16	70288636	G	A	AARS	c.2288C>T_p.Ala763Val	EE	ENST00000261772	Ex17	bs	None	0	1	EE	0	rare	0	0	0	1	0	0	0	.					-/37.1kb/21/3.3kb	2	.	.
16	70288604	G	C	AARS	c.2320C>G_p.Leu774Val	NSY	ENST00000261772	Ex17	bs	None	0	1	NSY	0	rare	0	0	0	1	0	0	0	.					-/37.1kb/21/3.3kb	2	.	.
16	70287883	T	C	AARS	c.2459A>G_p.Lys820Arg	NSY	ENST00000261772	Ex18	bs	None	0	8	NSY	0	low	0	0	0	8	0	0	0	.	0.0016	5e-04	4300	2198	-/37.1kb/21/3.3kb	2	.	.
16	70287819	C	T	AARS	c.2520+3G>A	SS	ENST00000261772	In18/19	bs	None	0	1	SS	0	rare	0	0	0	1	0	0	0	.					-/37.1kb/21/3.3kb	3	.	.
16	70287706	G	A	AARS	c.2521-3C>T	SS	ENST00000261772	In18/19	bs	None	0	3	SS	0	low	0	0	0	3	0	0	0	.	0.0034	2e-04	4300	2198	-/37.1kb/21/3.3kb	3	.	.
16	70287644	C	T	AARS	c.2580G>A_p.=	SY	ENST00000261772	Ex19	bs	None	0	1	SY	0	rare	0	0	0	1	0	0	0	.	9e-04	5e-04	4300	2198	-/37.1kb/21/3.3kb	3	.	.
16	70287177	A	G	AARS	c.2715T>C_p.=	SY	ENST00000261772	Ex20	bs	None	0	945	SY	0	common	0	0	639	306	0	0	0	rs4081753	0.7937	0.9577	4300	2198	-/37.1kb/21/3.3kb	3	.	.
16	70286740	C	T	AARS	c.2791G>A_p.Gly931Ser	NSY	ENST00000261772	Ex21	bs	None	0	24	NSY	0	low	0	0	0	21	0	0	3	.	0.0106	0.0018	4300	2198	-/37.1kb/21/3.3kb	2	.	.
16	70286631	T	A	AARS	c.2900A>T_p.Lys967Met	NSY	ENST00000261772	Ex21	bs	None	0	24	NSY	0	low	0	0	0	24	0	0	0	rs35744709	0.0135	0.0041	4300	2198	-/37.1kb/21/3.3kb	2	.	.
16	70310525	A	G	AARS	c.343T>C_p.Cys115Arg	NSY	ENST00000261772	Ex4	bs	None	0	1	NSY	0	rare	0	0	0	1	0	0	0	.					-/37.1kb/21/3.3kb	2	.	.
16	70305755	G	A	AARS	c.600C>T_p.=	SY	ENST00000261772	Ex5	bs	None	0	1	SY	0	rare	0	0	0	1	0	0	0	.	0.001	5e-04	4300	2198	-/37.1kb/21/3.3kb	3	.	.
16	70305681	T	C	AARS	c.671+3A>G	SS	ENST00000261772	In5/6	bs	None	0	1	SS	0	rare	0	0	0	1	0	0	0	rs74024185	8e-04	0.2286	4300	2198	-/37.1kb/21/3.3kb	3	.	.
16	70303659	C	T	AARS	c.824G>A_p.Gly275Asp	NSY	ENST00000261772	Ex7	bs	None	0	1	NSY	0	rare	0	0	0	1	0	0	0	rs11537667	8e-04	0.2286	4300	2198	-/37.1kb/21/3.3kb	2	.	.
16	70303634	A	G	AARS	c.849T>C_p.=	SY	ENST00000261772	Ex7	bs	None	0	1	SY	0	rare	0	0	0	1	0	0	0	.					-/37.1kb/21/3.3kb	3	.	.
16	70303580	G	A	AARS	c.903C>T_p.=	SY	ENST00000261772	Ex7	bs	None	0	743	SY	0	common	0	0	233	500	0	0	10	.	0.5008	0.4711	4300	2198	-/37.1kb/21/3.3kb	3	.	.
16	70303525	G	A	AARS	c.958C>T_p.Arg320Cys	NSY	ENST00000261772	Ex7	bs	None	0	1	NSY	0	rare	0	0	0	1	0	0	0	.	3e-04	0	4300	2198	-/37.1kb/21/3.3kb	2	.	.
16	70303524	C	T	AARS	c.959G>A_p.Arg320His	NSY	ENST00000261772	Ex7	bs	None	0	1	NSY	0	rare	0	0	0	1	0	0	0	.					-/37.1kb/21/3.3kb	2	.	.
17	41108454	T	G	AARSD1	c.1035A>C_p.=	SY	ENST00000421990	Ex10	bs	None	0	8	SY	0	low	0	0	0	8	0	0	0	.	0.009	0.0014	4300	2203	-/30.0kb/17/2.2kb	3	.	.
17	41108273	A	G	AARSD1	c.1133T>C_p.Val378Ala	NSY	ENST00000421990	Ex11	bs	None	0	1	NSY	0	rare	0	0	0	1	0	0	0	.					-/30.0kb/17/2.2kb	2	.	.
17	41132080	C	T	AARSD1	c.120G>A_p.=	SY	ENST00000421990	Ex1	bs	None	0	4	SY	0	low	0	0	0	4	0	0	0	.	0.006	0.0014	1591	692	-/30.0kb/17/2.2kb	3	.	.
17	41107224	T	A	AARSD1	c.1334A>T_p.His445Leu	NSY	ENST00000421990	Ex13	bs	None	0	2	NSY	0	low	0	0	0	2	0	0	0	.	1e-04	0	4300	2203	-/30.0kb/17/2.2kb	2	.	.
17	41107223	A	G	AARSD1	c.1335T>C_p.=	SY	ENST00000421990	Ex13	bs	None	0	1	SY	0	rare	0	0	0	1	0	0	0	.					-/30.0kb/17/2.2kb	3	.	.
17	41106928	G	A	AARSD1	c.1440C>T_p.=	SY	ENST00000421990	Ex14	bs	None	0	6	SY	0	low	0	0	0	6	0	0	0	rs75434966	0.0043	9e-04	4300	2203	-/30.0kb/17/2.2kb	3	.	.
17	41106904	G	A	AARSD1	c.1464C>T_p.=	SY	ENST00000421990	Ex14	bs	None	0	2	SY	0	low	0	0	0	2	0	0	0	.	1e-04	0	4300	2203	-/30.0kb/17/2.2kb	3	.	.
17	41103871	C	G	AARSD1	c.1571G>C_p.Gly524Ala	NSY	ENST00000421990	Ex16	bs	None	0	3	NSY	0	low	0	0	0	3	0	0	0	.	6e-04	0	4300	2203	-/30.0kb/17/2.2kb	2	.	.
17	41103839	A	G	AARSD1	c.1603T>C_p.Ser535Pro	NSY	ENST00000421990	Ex16	bs	None	0	1	NSY	0	rare	0	0	0	1	0	0	0	.	3e-04	0	4300	2203	-/30.0kb/17/2.2kb	2	.	.
17	41131645	C	A	AARSD1	c.173G>T_p.Arg58Met	NSY	ENST00000421990	Ex2	bs	None	0	183	NSY	0	common	0	0	6	177	0	0	0	rs35444712	0.0815	0.2379	4300	2203	-/30.0kb/17/2.2kb	2	.	.
17	41102628	C	T	AARSD1	c.1743G>A_p.=	SY	ENST00000421990	Ex17	bs	None	0	1	SY	0	rare	0	0	0	1	0	0	0	.					-/30.0kb/17/2.2kb	3	.	.
17	41131250	A	G	AARSD1	c.354T>C_p.=	SY	ENST00000421990	Ex4	bs	None	0	1	SY	0	rare	0	0	0	1	0	0	0	.					-/30.0kb/17/2.2kb	3	.	.
17	41122304	A	C	AARSD1	c.561+2T>G	ESS	ENST00000421990	In6/7	bs	None	0	1	ESS	0.318568995	rare	1	0	0	1	0	0	0	.	1e-04	0	4300	2203	-/30.0kb/17/2.2kb	1	.	.
17	41116257	G	C	AARSD1	c.562-3C>G	SS	ENST00000421990	In6/7	bs	None	0	1	SS	0	rare	0	0	0	1	0	0	0	.	1e-04	2e-04	4300	2203	-/30.0kb/17/2.2kb	3	.	.
17	41116261	A	G	AARSD1	c.562-7T>C	SS	ENST00000421990	In6/7	bs	None	0	1	SS	0	rare	0	0	0	1	0	0	0	.					-/30.0kb/17/2.2kb	3	.	.
17	41116234	G	A	AARSD1	c.582C>T_p.=	SY	ENST00000421990	Ex7	bs	None	0	993	SY	0	common	0	0	992	1	0	0	0	.	0.9992	0.7803	4300	2203	-/30.0kb/17/2.2kb	3	.	.
17	41116177	G	A	AARSD1	c.639C>T_p.=	SY	ENST00000421990	Ex7	bs	None	0	1	SY	0	rare	0	0	0	1	0	0	0	.	1e-04	0	4300	2203	-/30.0kb/17/2.2kb	3	.	.
17	41108553	C	A	AARSD1	c.936G>T_p.=	SY	ENST00000421990	Ex10	bs	None	0	1	SY	0	rare	0	0	0	1	0	0	0	.					-/30.0kb/17/2.2kb	3	.	.
17	41108496	G	A	AARSD1	c.993C>T_p.=	SY	ENST00000421990	Ex10	bs	None	0	1	SY	0	rare	0	0	0	1	0	0	0	.	1e-04	0	4300	2203	-/30.0kb/17/2.2kb	3	.	.
4	57221348	T	C	AASDH	c.1103A>G_p.Lys368Arg	EE	ENST00000205214	Ex6	bs	None	0	38	EE	0	low	0	0	0	35	0	0	3	rs3796543	0.0207	0.0132	4300	2203	-/49.2kb/15/3.6kb	2	.	.
4	57220977	T	A	AASDH	c.1104A>T_p.Lys368Asn	EE	ENST00000205214	Ex7	bs	None	0	1	EE	0	rare	0	0	0	1	0	0	0	.	1e-04	0	4300	2203	-/49.2kb/15/3.6kb	2	.	.
4	57220249	TCTGA	T	AASDH	c.1335_1338delTCAG	FS	ENST00000205214	Ex8	del	HGVSNotClass	4	2	FS	0.404913558	low	1	1	0	2	0	0	0	.					-/49.2kb/15/3.6kb	1	c.1332_1335delCAGT	.
4	57219613	C	T	AASDH	c.1533G>A_p.=	SY	ENST00000205214	Ex9	bs	None	0	241	SY	0	common	0	0	20	221	0	0	0	rs17086696	0.1274	0.2156	4300	2203	-/49.2kb/15/3.6kb	3	.	.
4	57219592	G	A	AASDH	c.1554C>T_p.=	SY	ENST00000205214	Ex9	bs	None	0	837	SY	0	common	0	0	357	479	0	0	1	rs6554348	0.6186	0.6478	4300	2203	-/49.2kb/15/3.6kb	3	.	.
4	57219571	G	A	AASDH	c.1575C>T_p.=	EE	ENST00000205214	Ex9	bs	None	0	3	EE	0	low	0	0	0	3	0	0	0	.	3e-04	0	4300	2203	-/49.2kb/15/3.6kb	2	.	.
4	57250450	A	G	AASDH	c.16T>C_p.=	SY	ENST00000205214	Ex2	bs	None	0	1	SY	0	rare	0	0	0	1	0	0	0	.					-/49.2kb/15/3.6kb	3	.	.
4	57216113	G	A	AASDH	c.1804C>T_p.Leu602Phe	NSY	ENST00000205214	Ex11	bs	None	0	1	NSY	0	rare	0	0	0	1	0	0	0	.					-/49.2kb/15/3.6kb	2	.	.
4	57250285	T	C	AASDH	c.181A>G_p.Ile61Val	NSY	ENST00000205214	Ex2	bs	None	0	38	NSY	0	low	0	0	0	38	0	0	0	rs34543011	0.0208	0.0132	4300	2203	-/49.2kb/15/3.6kb	2	.	.
4	57215969	C	T	AASDH	c.1948G>A_p.Asp650Asn	NSY	ENST00000205214	Ex11	bs	None	0	74	NSY	0	common	0	0	1	73	0	0	0	rs61978622	0.027	0.0077	4300	2203	-/49.2kb/15/3.6kb	2	.	.
4	57215803	G	A	AASDH	c.2114C>T_p.Ala705Val	NSY	ENST00000205214	Ex11	bs	None	0	36	NSY	0	low	0	0	0	36	0	0	0	.	0.0187	0.0034	4300	2203	-/49.2kb/15/3.6kb	2	.	.
4	57215716	G	A	AASDH	c.2201C>T_p.Pro734Leu	NSY	ENST00000205214	Ex11	bs	None	0	3	NSY	0	low	0	0	0	3	0	0	0	.	9e-04	2e-04	4300	2203	-/49.2kb/15/3.6kb	2	.	.
4	57215677	G	A	AASDH	c.2240C>T_p.Ala747Val	NSY	ENST00000205214	Ex11	bs	None	0	657	NSY	0	common	0	0	157	499	0	0	1	rs3796544	0.4262	0.2916	4300	2203	-/49.2kb/15/3.6kb	2	.	.
4	57215523	G	A	AASDH	c.2394C>T_p.=	SY	ENST00000205214	Ex11	bs	None	0	3	SY	0	low	0	0	0	3	0	0	0	.	0.0022	2e-04	4300	2203	-/49.2kb/15/3.6kb	3	.	.
4	57211462	A	C	AASDH	c.2489-6T>G	SS	ENST00000205214	In11/12	bs	None	0	1	SS	0	rare	0	0	0	1	0	0	0	.	1e-04	0	4300	2203	-/49.2kb/15/3.6kb	3	.	.
4	57211456	C	T	AASDH	c.2489G>A_p.Gly830Asp	EE	ENST00000205214	Ex12	bs	None	0	1	EE	0	rare	0	0	0	1	0	0	0	.					-/49.2kb/15/3.6kb	2	.	.
4	57250442	A	T	AASDH	c.24T>A_p.His8Gln	NSY	ENST00000205214	Ex2	bs	None	0	2	NSY	0	low	0	0	0	2	0	0	0	.	0.0016	2e-04	4300	2203	-/49.2kb/15/3.6kb	2	.	.
4	57248742	A	C	AASDH	c.252T>G_p.=	SY	ENST00000205214	Ex3	bs	None	0	7	SY	0	low	0	0	0	7	0	0	0	.	0.0014	0	4300	2203	-/49.2kb/15/3.6kb	3	.	.
4	57211368	C	T	AASDH	c.2577G>A_p.=	SY	ENST00000205214	Ex12	bs	None	0	1	SY	0	rare	0	0	0	1	0	0	0	.	0	0.0011	4300	2203	-/49.2kb/15/3.6kb	3	.	.
4	57211352	T	C	AASDH	c.2593A>G_p.Thr865Ala	NSY	ENST00000205214	Ex12	bs	None	0	241	NSY	0	common	0	0	20	221	0	0	0	rs12498340	0.1274	0.1911	4300	2203	-/49.2kb/15/3.6kb	2	.	.
4	57209847	T	G	AASDH	c.2656A>C_p.Lys886Gln	NSY	ENST00000205214	Ex13	bs	None	0	1	NSY	0	rare	0	0	0	1	0	0	0	.					-/49.2kb/15/3.6kb	2	.	.
4	57209121	G	A	AASDH	c.2787C>T_p.=	SY	ENST00000205214	Ex14	bs	None	0	2	SY	0	low	0	0	0	2	0	0	0	.	3e-04	2e-04	4300	2203	-/49.2kb/15/3.6kb	3	.	.
4	57248716	G	C	AASDH	c.278C>G_p.Pro93Arg	NSY	ENST00000205214	Ex3	bs	None	0	38	NSY	0	low	0	0	0	38	0	0	0	rs34228795	0.0208	0.0132	4300	2203	-/49.2kb/15/3.6kb	2	.	.
4	57204960	A	G	AASDH	c.2908-3T>C	SS	ENST00000205214	In14/15	bs	None	0	116	SS	0	common	0	0	3	104	0	0	9	rs3733324	0.064	0.0485	4297	2198	-/49.2kb/15/3.6kb	3	.	.
4	57204945	A	G	AASDH	c.2920T>C_p.Ser974Pro	NSY	ENST00000205214	Ex15	bs	None	0	1	NSY	0	rare	0	0	0	1	0	0	0	.	0.002	0	4300	2203	-/49.2kb/15/3.6kb	2	.	.
4	57204793	C	T	AASDH	c.3072G>A_p.=	SY	ENST00000205214	Ex15	bs	None	0	1	SY	0	rare	0	0	0	1	0	0	0	.	1e-04	0	4300	2203	-/49.2kb/15/3.6kb	3	.	.
4	57204777	A	C	AASDH	c.3088T>G_p.Tyr1030Asp	NSY	ENST00000205214	Ex15	bs	None	0	241	NSY	0	common	0	0	20	221	0	0	0	.	0.1274	0.2156	4300	2203	-/49.2kb/15/3.6kb	2	.	.
4	57204622	C	T	AASDH	c.3243G>A_p.=	SY	ENST00000205214	Ex15	bs	None	0	2	SY	0	low	0	0	0	2	0	0	0	.	0.0017	2e-04	4300	2203	-/49.2kb/15/3.6kb	3	.	.
4	57204576	G	T	AASDH	c.3289C>A_p.Gln1097Lys	NSY	ENST00000205214	Ex15	bs	None	0	1	NSY	0	rare	0	0	0	1	0	0	0	.	2e-04	5e-04	4299	2203	-/49.2kb/15/3.6kb	2	.	.
4	57248661	A	T	AASDH	c.333T>A_p.=	SY	ENST00000205214	Ex3	bs	None	0	1	SY	0	rare	0	0	0	1	0	0	0	.					-/49.2kb/15/3.6kb	3	.	.
4	57248659	T	C	AASDH	c.335A>G_p.Glu112Gly	NSY	ENST00000205214	Ex3	bs	None	0	6	NSY	0	low	0	0	0	6	0	0	0	.	8e-04	2e-04	4300	2203	-/49.2kb/15/3.6kb	2	.	.
4	57244392	T	A	AASDH	c.590A>T_p.His197Leu	NSY	ENST00000205214	Ex4	bs	None	0	1	NSY	0	rare	0	0	0	1	0	0	0	.	0.0014	0	4300	2203	-/49.2kb/15/3.6kb	2	.	.
4	57244314	C	A	AASDH	c.668G>T_p.Arg223Leu	EE	ENST00000205214	Ex4	bs	None	0	13	EE	0	low	0	0	0	10	0	0	3	rs73240543	0.0041	2e-04	4300	2203	-/49.2kb/15/3.6kb	2	.	.
4	57237689	T	C	AASDH	c.789A>G_p.=	SY	ENST00000205214	Ex5	bs	None	0	7	SY	0	low	0	0	0	7	0	0	0	.	9e-04	0.0014	4300	2203	-/49.2kb/15/3.6kb	3	.	.
4	57237683	G	A	AASDH	c.795C>T_p.=	SY	ENST00000205214	Ex5	bs	None	0	658	SY	0	common	0	0	157	500	0	0	1	rs6554354	0.426	0.2914	4300	2203	-/49.2kb/15/3.6kb	3	.	.
11	105948563	C	T	AASDHPPT	c.126C>T_p.=	SY	ENST00000278618	Ex1	bs	None	0	16	SY	0	low	0	0	0	16	0	0	0	rs11553947	0.0076	0.0023	4299	2201	+/21.2kb/6/3.0kb	3	.	.
11	105950201	G	A	AASDHPPT	c.191G>A_p.Arg64His	NSY	ENST00000278618	Ex2	bs	None	0	1	NSY	0	rare	0	0	0	1	0	0	0	.					+/21.2kb/6/3.0kb	2	.	.
11	105950249	A	AT	AASDHPPT	c.240dupT	FS	ENST00000278618	Ex2	ins	HGVSNotClass	1	1	FS	0.258064516	rare	1	1	0	1	0	0	0	.					+/21.2kb/6/3.0kb	1	c.239_240insT	.
11	105950296	A	G	AASDHPPT	c.286A>G_p.Lys96Glu	NSY	ENST00000278618	Ex2	bs	None	0	1	NSY	0	rare	0	0	0	1	0	0	0	.	1e-04	0	4299	2201	+/21.2kb/6/3.0kb	2	.	.
11	105950340	T	C	AASDHPPT	c.330T>C_p.=	SY	ENST00000278618	Ex2	bs	None	0	2	SY	0	low	0	0	0	2	0	0	0	rs78431114	8e-04	0	4299	2201	+/21.2kb/6/3.0kb	3	.	.
11	105961398	G	A	AASDHPPT	c.524G>A_p.Arg175Lys	NSY	ENST00000278618	Ex3	bs	None	0	1	NSY	0	rare	0	0	0	1	0	0	0	.					+/21.2kb/6/3.0kb	2	.	.
11	105962123	A	G	AASDHPPT	c.612A>G_p.=	SY	ENST00000278618	Ex4	bs	None	0	1	SY	0	rare	0	0	0	1	0	0	0	.	1e-04	0	4299	2201	+/21.2kb/6/3.0kb	3	.	.
7	121773679	G	C	AASS	c.102C>G_p.Asn34Lys	NSY	ENST00000393376	Ex1	bs	None	0	1	NSY	0	rare	0	0	0	1	0	0	0	.					-/57.7kb/23/3.2kb	2	.	.
7	121753711	A	G	AASS	c.1107T>C_p.=	SY	ENST00000393376	Ex9	bs	None	0	5	SY	0	low	0	0	0	5	0	0	0	rs61750983	0.0031	5e-04	4300	2203	-/57.7kb/23/3.2kb	3	.	.
7	121741722	C	T	AASS	c.1291G>A_p.Ala431Thr	NSY	ENST00000393376	Ex11	bs	None	0	1	NSY	0	rare	0	0	0	1	0	0	0	.					-/57.7kb/23/3.2kb	2	.	.
7	121738633	A	G	AASS	c.1529-3T>C	SS	ENST00000393376	In13/14	bs	None	0	1	SS	0	rare	0	0	0	1	0	0	0	.	2e-04	0	4300	2202	-/57.7kb/23/3.2kb	3	.	.
7	121733190	G	A	AASS	c.1678C>T_p.Pro560Ser	NSY	ENST00000393376	Ex15	bs	None	0	19	NSY	0	low	0	0	0	19	0	0	0	rs74882337	0.0078	0.0014	4300	2203	-/57.7kb/23/3.2kb	2	.	.
7	121732951	CA	C	AASS	c.1820delT	FS	ENST00000393376	Ex16	del	None	1	1	FS	0.654440849	rare	1	1	0	1	0	0	0	.					-/57.7kb/23/3.2kb	1	.	.
7	121731784	C	A	AASS	c.1989G>T_p.Gln663His	NSY	ENST00000393376	Ex17	bs	None	0	2	NSY	0	low	0	0	0	2	0	0	0	.	2e-04	0	4300	2203	-/57.7kb/23/3.2kb	2	.	.
7	121726133	G	A	AASS	c.2117C>T_p.Thr706Met	NSY	ENST00000393376	Ex18	bs	None	0	1	NSY	0	rare	0	0	0	1	0	0	0	.	1e-04	0	4300	2203	-/57.7kb/23/3.2kb	2	.	.
7	121721656	CAAG	C	AASS	c.2185-10_2185-8delCTT	SS	ENST00000393376	In18/19	del	HGVSNotClass	3	1	SS	0	rare	0	0	0	1	0	0	0	.					-/57.7kb/23/3.2kb	3	c.2185-12_2185-10delTTC	.
7	121719735	G	A	AASS	c.2312C>T_p.Ser771Leu	NSY	ENST00000393376	Ex20	bs	None	0	1	NSY	0	rare	0	0	0	1	0	0	0	.	7e-04	0	4300	2203	-/57.7kb/23/3.2kb	2	.	.
7	121719730	A	T	AASS	c.2317T>A_p.Ser773Thr	NSY	ENST00000393376	Ex20	bs	None	0	1	NSY	0	rare	0	0	0	1	0	0	0	.	2e-04	0	4300	2203	-/57.7kb/23/3.2kb	2	.	.
7	121719708	T	G	AASS	c.2339A>C_p.Lys780Thr	NSY	ENST00000393376	Ex20	bs	None	0	2	NSY	0	low	0	0	0	2	0	0	0	.	0.0026	0	4300	2203	-/57.7kb/23/3.2kb	2	.	.
7	121718926	C	T	AASS	c.2475G>A_p.=	SY	ENST00000393376	Ex21	bs	None	0	1	SY	0	rare	0	0	0	1	0	0	0	.					-/57.7kb/23/3.2kb	3	.	.
7	121717960	T	C	AASS	c.2594A>G_p.Asn865Ser	NSY	ENST00000393376	Ex22	bs	None	0	1	NSY	0	rare	0	0	0	1	0	0	0	.	5e-04	2e-04	4300	2203	-/57.7kb/23/3.2kb	2	.	.
7	121717934	C	T	AASS	c.2620G>A_p.Val874Met	NSY	ENST00000393376	Ex22	bs	None	0	1	NSY	0	rare	0	0	0	1	0	0	0	rs116061308	1e-04	0	4300	2203	-/57.7kb/23/3.2kb	2	.	.
7	121773744	C	G	AASS	c.37G>C_p.Gly13Arg	NSY	ENST00000393376	Ex1	bs	None	0	1	NSY	0	rare	0	0	0	1	0	0	0	.	0.001	5e-04	4300	2203	-/57.7kb/23/3.2kb	2	.	.
7	121758435	T	A	AASS	c.613A>T_p.Ile205Leu	NSY	ENST00000393376	Ex5	bs	None	0	10	NSY	0	low	0	0	0	10	0	0	0	.	0.0017	2e-04	4300	2203	-/57.7kb/23/3.2kb	2	.	.
7	121773715	G	A	AASS	c.66C>T_p.=	SY	ENST00000393376	Ex1	bs	None	0	1	SY	0	rare	0	0	0	1	0	0	0	.					-/57.7kb/23/3.2kb	3	.	.
7	121757008	C	A	AASS	c.691G>T_p.Ala231Ser	NSY	ENST00000393376	Ex6	bs	None	0	1	NSY	0	rare	0	0	0	1	0	0	0	.					-/57.7kb/23/3.2kb	2	.	.
17	35345870	C	T	AATF	c.1000C>T_p.Arg334X	SG	ENST00000225402	Ex6	bs	None	0	1	SG	0.594177065	rare	1	1	0	1	0	0	0	.	2e-04	0	4300	2203	+/108.0kb/12/2.1kb	1	.	.
17	35345964	G	T	AATF	c.1094G>T_p.Arg365Leu	NSY	ENST00000225402	Ex6	bs	None	0	1	NSY	0	rare	0	0	0	1	0	0	0	.					+/108.0kb/12/2.1kb	2	.	.
17	35346619	G	A	AATF	c.1223G>A_p.Arg408Gln	NSY	ENST00000225402	Ex7	bs	None	0	1	NSY	0	rare	0	0	0	1	0	0	0	rs115334426	0	2e-04	4300	2203	+/108.0kb/12/2.1kb	2	.	.
17	35346641	T	C	AATF	c.1245T>C_p.=	SY	ENST00000225402	Ex7	bs	None	0	521	SY	0	common	0	0	94	427	0	0	0	.	0.3178	0.0962	4300	2203	+/108.0kb/12/2.1kb	3	.	.
17	35376303	G	A	AATF	c.1399-1G>A	ESS	ENST00000225402	In8/9	bs	None	0	1	ESS	0.831253714	rare	1	0	0	1	0	0	0	.					+/108.0kb/12/2.1kb	1	.	.
17	35376351	C	T	AATF	c.1446C>T_p.=	SY	ENST00000225402	Ex9	bs	None	0	1	SY	0	rare	0	0	0	1	0	0	0	rs17139107	0.0013	0.0835	4300	2203	+/108.0kb/12/2.1kb	3	.	.
17	35376353	A	G	AATF	c.1448A>G_p.Asp483Gly	NSY	ENST00000225402	Ex9	bs	None	0	1	NSY	0	rare	0	0	0	1	0	0	0	.					+/108.0kb/12/2.1kb	2	.	.
17	35378312	C	T	AATF	c.1546C>T_p.Arg516Trp	EE	ENST00000225402	Ex10	bs	None	0	1	EE	0	rare	0	0	0	1	0	0	0	.	1e-04	0	4300	2203	+/108.0kb/12/2.1kb	2	.	.
17	35310234	G	A	AATF	c.332G>A_p.Gly111Glu	NSY	ENST00000225402	Ex3	bs	None	0	3	NSY	0	low	0	0	0	3	0	0	0	.	0.0013	0	4300	2203	+/108.0kb/12/2.1kb	2	.	.
17	35310263	G	A	AATF	c.361G>A_p.Asp121Asn	NSY	ENST00000225402	Ex3	bs	None	0	1	NSY	0	rare	0	0	0	1	0	0	0	.	5e-04	0	4300	2203	+/108.0kb/12/2.1kb	2	.	.
17	35310422	G	A	AATF	c.520G>A_p.Glu174Lys	NSY	ENST00000225402	Ex3	bs	None	0	1	NSY	0	rare	0	0	0	1	0	0	0	rs28656116	7e-04	0.0345	4300	2203	+/108.0kb/12/2.1kb	2	.	.
17	35310435	G	A	AATF	c.533G>A_p.Ser178Asn	NSY	ENST00000225402	Ex3	bs	None	0	1	NSY	0	rare	0	0	0	1	0	0	0	.	5e-04	0	4300	2203	+/108.0kb/12/2.1kb	2	.	.
17	35310457	C	T	AATF	c.555C>T_p.=	SY	ENST00000225402	Ex3	bs	None	0	2	SY	0	low	0	0	0	2	0	0	0	.	0.0014	7e-04	4300	2203	+/108.0kb/12/2.1kb	3	.	.
17	35310475	C	T	AATF	c.573C>T_p.=	SY	ENST00000225402	Ex3	bs	None	0	1	SY	0	rare	0	0	0	1	0	0	0	.					+/108.0kb/12/2.1kb	3	.	.
17	35310597	G	A	AATF	c.694+1G>A	ESS	ENST00000225402	In3/4	bs	None	0	1	ESS	0.412358883	rare	1	0	0	1	0	0	0	.					+/108.0kb/12/2.1kb	1	.	.
17	35311075	TG	T	AATF	c.703delG	FS	ENST00000225402	Ex4	del	HGVSNotClass	1	1	FS	0.417706477	rare	1	1	0	1	0	0	0	.					+/108.0kb/12/2.1kb	1	c.701delG	.
17	35311114	G	T	AATF	c.739G>T_p.Ala247Ser	NSY	ENST00000225402	Ex4	bs	None	0	4	NSY	0	low	0	0	0	4	0	0	0	rs115760333	0.0034	7e-04	4300	2203	+/108.0kb/12/2.1kb	2	.	.
17	35311195	GC	G	AATF	c.823delC	FS	ENST00000225402	Ex4	del	HGVSNotClass	1	1	FS	0.489007724	rare	1	1	0	1	0	0	0	.					+/108.0kb/12/2.1kb	1	c.821delC	.
17	35344006	A	G	AATF	c.923A>G_p.Asp308Gly	NSY	ENST00000225402	Ex5	bs	None	0	1	NSY	0	rare	0	0	0	1	0	0	0	rs116370045	0	0.0089	4300	2203	+/108.0kb/12/2.1kb	2	.	.
17	79096115	C	T	AATK	c.1621G>A_p.Ala541Thr	NSY	ENST00000326724	Ex11	bs	None	0	57	NSY	0	common	0	0	5	1	0	28	23	rs61738821					-/48.7kb/14/5.3kb	2	.	.
17	79095984	G	A	AATK	c.1752C>T_p.=	SY	ENST00000326724	Ex11	bs	None	0	2	SY	0	low	0	0	0	1	0	1	0	rs55736948					-/48.7kb/14/5.3kb	3	.	.
17	79095841	G	T	AATK	c.1895C>A_p.Ala632Asp	NSY	ENST00000326724	Ex11	bs	None	0	2	NSY	0	low	0	0	0	2	0	0	0	.	9e-04	0	4069	1928	-/48.7kb/14/5.3kb	2	.	.
17	79104991	C	T	AATK	c.204G>A_p.=	SY	ENST00000326724	Ex3	bs	None	0	2	SY	0	low	0	0	0	2	0	0	0	.	1e-04	0	4130	1975	-/48.7kb/14/5.3kb	3	.	.
17	79095629	C	A	AATK	c.2107G>T_p.Gly703Cys	NSY	ENST00000326724	Ex11	bs	None	0	745	NSY	0	common	0	0	256	413	0	10	66	rs7503604	0.4816	0.4272	3883	1772	-/48.7kb/14/5.3kb	2	.	.
17	79104969	C	T	AATK	c.226G>A_p.Asp76Asn	NSY	ENST00000326724	Ex3	bs	None	0	4	NSY	0	low	0	0	0	4	0	0	0	.	8e-04	0.001	4140	2022	-/48.7kb/14/5.3kb	2	.	.
17	79095459	G	C	AATK	c.2277C>G_p.Cys759Trp	NSY	ENST00000326724	Ex11	bs	None	0	1	NSY	0	rare	0	0	0	1	0	0	0	.					-/48.7kb/14/5.3kb	2	.	.
17	79104961	C	T	AATK	c.234G>A_p.=	SY	ENST00000326724	Ex3	bs	None	0	6	SY	0	low	0	0	0	5	0	0	1	.	0.0049	2e-04	4146	2026	-/48.7kb/14/5.3kb	3	.	.
17	79095358	C	T	AATK	c.2378G>A_p.Arg793His	NSY	ENST00000326724	Ex11	bs	None	0	2	NSY	0	low	0	0	0	2	0	0	0	.	7e-04	0	4173	2037	-/48.7kb/14/5.3kb	2	.	.
17	79095347	G	A	AATK	c.2389C>T_p.Pro797Ser	NSY	ENST00000326724	Ex11	bs	None	0	1	NSY	0	rare	0	0	0	1	0	0	0	.					-/48.7kb/14/5.3kb	2	.	.
17	79095144	G	A	AATK	c.2592C>T_p.=	SY	ENST00000326724	Ex11	bs	None	0	975	SY	0	common	0	0	733	222	0	0	20	rs8073904	0.8711	0.8102	4215	2110	-/48.7kb/14/5.3kb	3	.	.
17	79095085	G	A	AATK	c.2651C>T_p.Pro884Leu	NSY	ENST00000326724	Ex11	bs	None	0	1	NSY	0	rare	0	0	0	1	0	0	0	rs61738824	4e-04	0.046	4188	2033	-/48.7kb/14/5.3kb	2	.	.
17	79104922	G	A	AATK	c.273C>T_p.=	SY	ENST00000326724	Ex3	bs	None	0	6	SY	0	low	0	0	0	5	0	0	1	.	0.0016	0	4097	1972	-/48.7kb/14/5.3kb	3	.	.
17	79094875	G	A	AATK	c.2861C>T_p.Ala954Val	NSY	ENST00000326724	Ex11	bs	None	0	1	NSY	0	rare	0	0	0	1	0	0	0	.	1e-04	0	4146	1985	-/48.7kb/14/5.3kb	2	.	.
17	79094803	C	T	AATK	c.2933G>A_p.Arg978Gln	NSY	ENST00000326724	Ex11	bs	None	0	1	NSY	0	rare	0	0	0	1	0	0	0	.					-/48.7kb/14/5.3kb	2	.	.
17	79094693	ACTT	A	AATK	c.3040_3042delAAG_p.Lys1014del	IF	ENST00000326724	Ex11	del	HGVSNotClass	3	2	IF	0	low	0	0	0	2	0	0	0	.					-/48.7kb/14/5.3kb	2	c.3035_3037delAGA_p.Lys1014del	.
17	79094294	G	A	AATK	c.3442C>T_p.Pro1148Ser	NSY	ENST00000326724	Ex11	bs	None	0	1	NSY	0	rare	0	0	0	1	0	0	0	.	5e-04	0	3864	1768	-/48.7kb/14/5.3kb	2	.	.
17	79094289	G	A	AATK	c.3447C>T_p.=	SY	ENST00000326724	Ex11	bs	None	0	1	SY	0	rare	0	0	0	1	0	0	0	.					-/48.7kb/14/5.3kb	3	.	.
17	79094244	GTCC	G	AATK	c.3489_3491delGGA_p.Glu1163del	IF	ENST00000326724	Ex11	del	HGVSNotClass	3	2	IF	0	low	0	0	0	1	0	0	1	.					-/48.7kb/14/5.3kb	2	c.3474_3476delGGA_p.Glu1163del	.
17	79102330	T	C	AATK	c.354A>G_p.=	SY	ENST00000326724	Ex4	bs	None	0	129	SY	0	common	0	0	5	120	0	0	4	rs11871062	0.0576	0.1143	3478	1719	-/48.7kb/14/5.3kb	3	.	.
17	79094163	C	T	AATK	c.3573G>A_p.=	SY	ENST00000326724	Ex11	bs	None	0	11	SY	0	low	0	0	0	7	0	0	4	rs56360567	0.0043	5e-04	4271	2173	-/48.7kb/14/5.3kb	3	.	.
17	79094162	G	A	AATK	c.3574C>T_p.Pro1192Ser	NSY	ENST00000326724	Ex11	bs	None	0	37	NSY	0	low	0	0	0	22	0	1	14	rs55856613	0.0152	0.0018	4271	2173	-/48.7kb/14/5.3kb	2	.	.
17	79102327	G	A	AATK	c.357C>T_p.=	SY	ENST00000326724	Ex4	bs	None	0	12	SY	0	low	0	0	0	12	0	0	0	rs56384363	0.0072	0.0012	3490	1716	-/48.7kb/14/5.3kb	3	.	.
17	79093822	A	G	AATK	c.3797T>C_p.Phe1266Ser	NSY	ENST00000326724	Ex12	bs	None	0	514	NSY	0	common	0	0	126	63	0	61	264	rs36000545	0.3244	0.1714	3440	1456	-/48.7kb/14/5.3kb	2	.	.
17	79093270	C	CGGGCGT	AATK	c.3988_3993dup6_p.Thr1330_Pro1331dup	IF	ENST00000326724	Ex13	ins	HGVSNotClass	6	21	IF	0	low	0	0	2	19	0	0	0	.					-/48.7kb/14/5.3kb	2	c.3976_3977insCGCCCA_p.Thr1330_Pro1331dup	.
17	79093275	G	A	AATK	c.3989C>T_p.Thr1330Met	NSY	ENST00000326724	Ex13	bs	None	0	43	NSY	0	low	0	0	3	10	0	2	28	rs8082016	0.0356	0.1504	4120	2001	-/48.7kb/14/5.3kb	2	.	.
17	79093270	C	T	AATK	c.3994G>A_p.Ala1332Thr	NSY	ENST00000326724	Ex13	bs	None	0	18	NSY	0	low	0	0	0	2	0	1	15	rs55713566					-/48.7kb/14/5.3kb	2	.	.
17	79092226	G	A	AATK	c.4101C>T_p.=	SY	ENST00000326724	Ex14	bs	None	0	4	SY	0	low	0	0	0	2	0	0	2	.	0.0012	3e-04	4145	1966	-/48.7kb/14/5.3kb	3	.	.
17	79108305	C	T	AATK	c.56-4G>A	SS	ENST00000326724	In1/2	bs	None	0	1	SS	0	rare	0	0	0	1	0	0	0	.					-/48.7kb/14/5.3kb	3	.	.
17	79100340	C	T	AATK	c.642G>A_p.=	SY	ENST00000326724	Ex7	bs	None	0	15	SY	0	low	0	0	0	8	0	0	7	.	0.0112	0.0017	3878	1799	-/48.7kb/14/5.3kb	3	.	.
17	79100262	G	A	AATK	c.720C>T_p.=	SY	ENST00000326724	Ex7	bs	None	0	3	SY	0	low	0	0	0	3	0	0	0	rs117052072	0.001	5e-04	4121	1991	-/48.7kb/14/5.3kb	3	.	.
17	79108272	G	T	AATK	c.85C>A_p.Pro29Thr	NSY	ENST00000326724	Ex2	bs	None	0	1	NSY	0	rare	0	0	0	1	0	0	0	.	1e-04	0	3580	1566	-/48.7kb/14/5.3kb	2	.	.
17	79098598	G	A	AATK	c.891C>T_p.=	SY	ENST00000326724	Ex9	bs	None	0	2	SY	0	low	0	0	0	2	0	0	0	.	4e-04	0	4253	2173	-/48.7kb/14/5.3kb	3	.	.
17	79098544	G	A	AATK	c.945C>T_p.=	SY	ENST00000326724	Ex9	bs	None	0	1	SY	0	rare	0	0	0	1	0	0	0	rs73367955	4e-04	0.0439	4247	2165	-/48.7kb/14/5.3kb	3	.	.
16	8870225	C	T	ABAT	c.1147C>T_p.=	SY	ENST00000396600	Ex14	bs	None	0	1	SY	0	rare	0	0	0	1	0	0	0	.	3e-04	0.0853	4300	2197	+/71.6kb/16/5.6kb	3	.	.
16	8870351	A	C	ABAT	c.1269+4A>C	SS	ENST00000396600	In14/15	bs	None	0	16	SS	0	low	0	0	2	0	0	0	14	.	0.0123	0.002	4300	2197	+/71.6kb/16/5.6kb	3	.	.
16	8873332	A	G	ABAT	c.1270-4A>G	SS	ENST00000396600	In14/15	bs	None	0	116	SS	0	common	0	0	3	112	0	0	1	rs12447235	0.0666	0.0892	4300	2197	+/71.6kb/16/5.6kb	3	.	.
16	8873415	G	A	ABAT	c.1349G>A_p.Arg450Gln	NSY	ENST00000396600	Ex15	bs	None	0	1	NSY	0	rare	0	0	0	1	0	0	0	.	0	2e-04	4300	2197	+/71.6kb/16/5.6kb	2	.	.
16	8873456	T	C	ABAT	c.1381+9T>C	SS	ENST00000396600	In15/16	bs	None	0	462	SS	0	common	0	0	69	383	0	0	10	.	0.2958	0.4181	4300	2197	+/71.6kb/16/5.6kb	3	.	.
16	8839954	A	G	ABAT	c.167A>G_p.Gln56Arg	EE	ENST00000396600	Ex3	bs	None	0	868	EE	0	common	0	0	373	495	0	0	0	.	0.6026	0.3407	4300	2197	+/71.6kb/16/5.6kb	2	.	.
16	8841960	T	C	ABAT	c.169-5T>C	SS	ENST00000396600	In3/4	bs	None	0	863	SS	0	common	0	0	373	489	0	0	1	.	0.5971	0.2383	4300	2197	+/71.6kb/16/5.6kb	3	.	.
16	8844389	C	T	ABAT	c.309C>T_p.=	SY	ENST00000396600	Ex5	bs	None	0	191	SY	0	common	0	0	12	179	0	0	0	.	0.1126	0.0455	4300	2197	+/71.6kb/16/5.6kb	3	.	.
16	8829626	G	A	ABAT	c.30G>A_p.=	SY	ENST00000396600	Ex2	bs	None	0	6	SY	0	low	0	0	0	6	0	0	0	rs34813662	0.0038	5e-04	4300	2197	+/71.6kb/16/5.6kb	3	.	.
16	8829641	G	C	ABAT	c.45G>C_p.Gln15His	NSY	ENST00000396600	Ex2	bs	None	0	1	NSY	0	rare	0	0	0	1	0	0	0	.					+/71.6kb/16/5.6kb	2	.	.
16	8860130	G	A	ABAT	c.603+3G>A	SS	ENST00000396600	In9/10	bs	None	0	23	SS	0	low	0	0	0	22	0	0	1	rs41312254	0.009	0.0121	4300	2197	+/71.6kb/16/5.6kb	3	.	.
16	8862087	T	C	ABAT	c.641T>C_p.Met214Thr	NSY	ENST00000396600	Ex10	bs	None	0	3	NSY	0	low	0	0	0	3	0	0	0	.	0.0036	5e-04	4300	2197	+/71.6kb/16/5.6kb	2	.	.
16	8862091	C	A	ABAT	c.645C>A_p.=	SY	ENST00000396600	Ex10	bs	None	0	2	SY	0	low	0	0	0	2	0	0	0	.					+/71.6kb/16/5.6kb	3	.	.
16	8862722	C	T	ABAT	c.708C>T_p.=	SY	ENST00000396600	Ex11	bs	None	0	1	SY	0	rare	0	0	0	1	0	0	0	.					+/71.6kb/16/5.6kb	3	.	.
16	8866715	G	A	ABAT	c.895G>A_p.Gly299Ser	NSY	ENST00000396600	Ex12	bs	None	0	1	NSY	0	rare	0	0	0	1	0	0	0	.					+/71.6kb/16/5.6kb	2	.	.
16	8866738	T	A	ABAT	c.918T>A_p.Asp306Glu	NSY	ENST00000396600	Ex12	bs	None	0	1	NSY	0	rare	0	0	0	1	0	0	0	.					+/71.6kb/16/5.6kb	2	.	.
16	8868776	C	A	ABAT	c.984C>A_p.=	SY	ENST00000396600	Ex13	bs	None	0	675	SY	0	common	0	0	203	457	0	0	15	.	0.4257	0.1208	4300	2197	+/71.6kb/16/5.6kb	3	.	.
17	67210841	T	A	ABCA10	c.1006+4A>T	SS	ENST00000269081	In10/11	bs	None	0	1	SS	0	rare	0	0	0	1	0	0	0	.					-/96.8kb/40/6.4kb	3	.	.
17	67190536	AACAG	A	ABCA10	c.1331_1334delCTGT	FS	ENST00000269081	Ex13	del	HGVSNotClass	4	96	FS	0.287348877	common	1	1	1	94	0	0	1	.					-/96.8kb/40/6.4kb	1	c.1328_1331delTGTC	.
17	67190517	T	C	ABCA10	c.1345+9A>G	SS	ENST00000269081	In13/14	bs	None	0	5	SS	0	low	0	0	0	5	0	0	0	.	0.002	7e-04	4298	2203	-/96.8kb/40/6.4kb	3	.	.
17	67190117	AAT	A	ABCA10	c.1357_1358delAT	FS	ENST00000269081	Ex14	del	HGVSNotClass	2	3	FS	0.292962003	low	1	1	0	3	0	0	0	.					-/96.8kb/40/6.4kb	1	c.1356_1357delTA	.
17	67189672	T	G	ABCA10	c.1603A>C_p.Lys535Gln	NSY	ENST00000269081	Ex15	bs	None	0	1	NSY	0	rare	0	0	0	1	0	0	0	.	0	2e-04	4300	2203	-/96.8kb/40/6.4kb	2	.	.
17	67189374	C	G	ABCA10	c.1657G>C_p.Glu553Gln	NSY	ENST00000269081	Ex16	bs	None	0	1	NSY	0	rare	0	0	0	1	0	0	0	.					-/96.8kb/40/6.4kb	2	.	.
17	67188731	C	T	ABCA10	c.1844G>A_p.Arg615Gln	NSY	ENST00000269081	Ex17	bs	None	0	6	NSY	0	low	0	0	0	6	0	0	0	.	9e-04	5e-04	4300	2203	-/96.8kb/40/6.4kb	2	.	.
17	67187405	C	T	ABCA10	c.1923G>A_p.=	SY	ENST00000269081	Ex18	bs	None	0	1	SY	0	rare	0	0	0	1	0	0	0	.					-/96.8kb/40/6.4kb	3	.	.
17	67218036	T	C	ABCA10	c.200A>G_p.Glu67Gly	EE	ENST00000269081	Ex6	bs	None	0	2	EE	0	low	0	0	0	2	0	0	0	.	5e-04	0	4300	2203	-/96.8kb/40/6.4kb	2	.	.
17	67184000	CTT	C	ABCA10	c.2150_2151delAA	FS	ENST00000269081	Ex20	del	None	2	1	FS	0.464162349	rare	1	1	0	1	0	0	0	.					-/96.8kb/40/6.4kb	1	.	.
17	67178954	C	T	ABCA10	c.2498-5G>A	SS	ENST00000269081	In21/22	bs	None	0	913	SS	0	common	0	0	497	414	0	1	1	rs4968851	0.7135	0.7635	4300	2203	-/96.8kb/40/6.4kb	3	.	.
17	67178859	T	G	ABCA10	c.2588A>C_p.Asp863Ala	NSY	ENST00000269081	Ex22	bs	None	0	2	NSY	0	low	0	0	0	2	0	0	0	.	5e-04	0	4300	2203	-/96.8kb/40/6.4kb	2	.	.
17	67178316	A	G	ABCA10	c.2747T>C_p.Met916Thr	NSY	ENST00000269081	Ex23	bs	None	0	913	NSY	0	common	0	0	500	413	0	0	0	rs4968849	0.7159	0.837	4300	2203	-/96.8kb/40/6.4kb	2	.	.
17	67178315	C	T	ABCA10	c.2748G>A_p.Met916Ile	NSY	ENST00000269081	Ex23	bs	None	0	1	NSY	0	rare	0	0	0	1	0	0	0	.					-/96.8kb/40/6.4kb	2	.	.
17	67171664	G	A	ABCA10	c.2770-10C>T	SS	ENST00000269081	In23/24	bs	None	0	1	SS	0	rare	0	0	0	1	0	0	0	.					-/96.8kb/40/6.4kb	3	.	.
17	67171593	T	C	ABCA10	c.2831A>G_p.Asn944Ser	NSY	ENST00000269081	Ex24	bs	None	0	1	NSY	0	rare	0	0	0	1	0	0	0	.	2e-04	5e-04	4300	2203	-/96.8kb/40/6.4kb	2	.	.
17	67171539	CCT	C	ABCA10	c.2877+6_2877+7delAG	SS	ENST00000269081	In24/25	del	HGVSAndClass	2	1	SS	0	rare	0	0	0	1	0	0	0	.					-/96.8kb/40/6.4kb	3	c.2877+4_2877+5delAG	SS5
17	67170438	G	T	ABCA10	c.3146C>A_p.Ser1049Tyr	NSY	ENST00000269081	Ex26	bs	None	0	1	NSY	0	rare	0	0	0	1	0	0	0	.					-/96.8kb/40/6.4kb	2	.	.
17	67161107	G	C	ABCA10	c.3280C>G_p.Gln1094Glu	EE	ENST00000269081	Ex27	bs	None	0	9	EE	0	low	0	0	0	9	0	0	0	.	0.0033	0.002	4299	2203	-/96.8kb/40/6.4kb	2	.	.
17	67215877	T	C	ABCA10	c.339A>G_p.=	SY	ENST00000269081	Ex7	bs	None	0	1	SY	0	rare	0	0	0	1	0	0	0	.					-/96.8kb/40/6.4kb	3	.	.
17	67152981	T	C	ABCA10	c.3447A>G_p.=	SY	ENST00000269081	Ex29	bs	None	0	5	SY	0	low	0	0	0	5	0	0	0	.	0.002	7e-04	4295	2200	-/96.8kb/40/6.4kb	3	.	.
17	67152020	C	T	ABCA10	c.3502G>A_p.Glu1168Lys	NSY	ENST00000269081	Ex30	bs	None	0	1	NSY	0	rare	0	0	0	1	0	0	0	.	6e-04	7e-04	4300	2203	-/96.8kb/40/6.4kb	2	.	.
17	67151207	C	A	ABCA10	c.3647G>T_p.Arg1216Ile	NSY	ENST00000269081	Ex31	bs	None	0	13	NSY	0	low	0	0	0	13	0	0	0	rs72853603	0.0066	0.002	4300	2203	-/96.8kb/40/6.4kb	2	.	.
17	67151167	AAC	A	ABCA10	c.3685_3686delGT	FS	ENST00000269081	Ex31	del	HGVSNotClass	2	1	FS	0.795552677	rare	1	1	0	1	0	0	0	.					-/96.8kb/40/6.4kb	1	c.3682_3683delTG	.
17	67151160	C	CT	ABCA10	c.3693dupA	FS	ENST00000269081	Ex31	ins	HGVSNotClass	1	2	FS	0.797279793	low	1	1	0	2	0	0	0	.					-/96.8kb/40/6.4kb	1	c.3687_3688insA	.
17	67150465	C	CACCTGGAA	ABCA10	c.3695-6_3696dup8	FS	ENST00000269081	Ex32	ins	HGVSAndClass	8	2	FS	0.797711572	low	1	1	0	2	0	0	0	.					-/96.8kb/40/6.4kb	1	c.3695-7_3695-6insTTCCAGGT	SS
17	67150118	C	T	ABCA10	c.3819G>A_p.=	SY	ENST00000269081	Ex33	bs	None	0	95	SY	0	common	0	0	1	94	0	0	0	rs16973656	0.053	0.0738	4300	2203	-/96.8kb/40/6.4kb	3	.	.
17	67149973	G	A	ABCA10	c.3964C>T_p.Arg1322X	SG	ENST00000269081	Ex33	bs	None	0	95	SG	0.855785838	common	1	1	1	94	0	0	0	rs10491178	0.053	0.0738	4300	2203	-/96.8kb/40/6.4kb	1	.	.
17	67149972	C	T	ABCA10	c.3965G>A_p.Arg1322Gln	EE	ENST00000269081	Ex33	bs	None	0	46	EE	0	low	0	0	0	46	0	0	0	rs72852601	0.0193	0.002	4300	2203	-/96.8kb/40/6.4kb	2	.	.
17	67149666	G	A	ABCA10	c.3987C>T_p.=	SY	ENST00000269081	Ex34	bs	None	0	10	SY	0	low	0	0	0	10	0	0	0	.	0.0043	2e-04	4300	2203	-/96.8kb/40/6.4kb	3	.	.
17	67149633	T	A	ABCA10	c.4020A>T_p.=	SY	ENST00000269081	Ex34	bs	None	0	7	SY	0	low	0	0	0	7	0	0	0	.	0.0013	2e-04	4300	2203	-/96.8kb/40/6.4kb	3	.	.
17	67149538	C	T	ABCA10	c.4044G>A_p.=	EE	ENST00000269081	Ex35	bs	None	0	1	EE	0	rare	0	0	0	1	0	0	0	.					-/96.8kb/40/6.4kb	2	.	.
17	67149465	C	T	ABCA10	c.4117G>A_p.Glu1373Lys	NSY	ENST00000269081	Ex35	bs	None	0	1	NSY	0	rare	0	0	0	1	0	0	0	.	1e-04	0	4300	2203	-/96.8kb/40/6.4kb	2	.	.
17	67215794	A	G	ABCA10	c.422T>C_p.Leu141Ser	NSY	ENST00000269081	Ex7	bs	None	0	1	NSY	0	rare	0	0	0	1	0	0	0	.					-/96.8kb/40/6.4kb	2	.	.
17	67146149	G	A	ABCA10	c.4453C>T_p.Arg1485Trp	NSY	ENST00000269081	Ex38	bs	None	0	22	NSY	0	low	0	0	0	22	0	0	0	.	0.0093	0.0027	4300	2203	-/96.8kb/40/6.4kb	2	.	.
17	67145196	A	G	ABCA10	c.4511T>C_p.Leu1504Pro	NSY	ENST00000269081	Ex39	bs	None	0	2	NSY	0	low	0	0	1	0	0	0	1	.					-/96.8kb/40/6.4kb	2	.	.
17	67145190	TGA	T	ABCA10	c.4515_4516delTC	FS	ENST00000269081	Ex39	del	HGVSNotClass	2	95	FS	0.974740933	common	1	0	1	94	0	0	0	.					-/96.8kb/40/6.4kb	1	c.4510_4511delCT	.
17	67145170	C	A	ABCA10	c.4533+4G>T	SS	ENST00000269081	In39/40	bs	None	0	2	SS	0	low	0	0	0	2	0	0	0	.	3e-04	0	4300	2203	-/96.8kb/40/6.4kb	3	.	.
17	67215746	C	T	ABCA10	c.470G>A_p.Arg157Lys	NSY	ENST00000269081	Ex7	bs	None	0	3	NSY	0	low	0	0	0	3	0	0	0	.	7e-04	0	4298	2202	-/96.8kb/40/6.4kb	2	.	.
17	67215712	C	T	ABCA10	c.504G>A_p.=	SY	ENST00000269081	Ex7	bs	None	0	875	SY	0	common	0	0	432	443	0	0	0	rs12941264	0.6585	0.6995	4296	2203	-/96.8kb/40/6.4kb	3	.	.
17	67215709	C	T	ABCA10	c.507G>A_p.Met169Ile	NSY	ENST00000269081	Ex7	bs	None	0	1	NSY	0	rare	0	0	0	1	0	0	0	.					-/96.8kb/40/6.4kb	2	.	.
17	67212423	G	A	ABCA10	c.607C>T_p.Pro203Ser	NSY	ENST00000269081	Ex8	bs	None	0	876	NSY	0	common	0	0	428	448	0	0	0	rs9909216	0.6577	0.6493	4300	2203	-/96.8kb/40/6.4kb	2	.	.
17	67212419	A	G	ABCA10	c.611T>C_p.Ile204Thr	NSY	ENST00000269081	Ex8	bs	None	0	1	NSY	0	rare	0	0	0	1	0	0	0	.	3e-04	0	4300	2203	-/96.8kb/40/6.4kb	2	.	.
17	67212366	GGCCATATAA	G	ABCA10	c.655_663del9_p.Tyr220_Leu222del	IF	ENST00000269081	Ex8	del	HGVSNotClass	9	2	IF	0	low	0	0	0	2	0	0	0	.					-/96.8kb/40/6.4kb	2	c.653_661del9_p.Tyr220_Leu222del	.
17	67212031	A	T	ABCA10	c.783T>A_p.Tyr261X	SG	ENST00000269081	Ex9	bs	None	0	3	SG	0.169041451	low	1	1	0	3	3	0	0	rs11077414					-/96.8kb/40/6.4kb	1	.	.
17	67212031	A	G	ABCA10	c.783T>C_p.=	SY	ENST00000269081	Ex9	bs	None	0	876	SY	0	common	0	0	427	449	3	0	0	rs11077414	0.6569	0.4163	4300	2203	-/96.8kb/40/6.4kb	3	.	.
17	67212003	C	G	ABCA10	c.811G>C_p.Val271Leu	NSY	ENST00000269081	Ex9	bs	None	0	1	NSY	0	rare	0	0	0	1	0	0	0	.	2e-04	0	4300	2203	-/96.8kb/40/6.4kb	2	.	.
17	67210992	T	C	ABCA10	c.859A>G_p.Ile287Val	EE	ENST00000269081	Ex10	bs	None	0	664	EE	0	common	0	0	181	483	0	0	0	rs11657804	0.4091	0.0833	4273	2185	-/96.8kb/40/6.4kb	2	.	.
17	67210893	T	C	ABCA10	c.958A>G_p.Thr320Ala	NSY	ENST00000269081	Ex10	bs	None	0	1	NSY	0	rare	0	0	0	1	0	0	0	.					-/96.8kb/40/6.4kb	2	.	.
17	67210856	C	T	ABCA10	c.995G>A_p.Arg332Gln	NSY	ENST00000269081	Ex10	bs	None	0	1	NSY	0	rare	0	0	0	1	0	0	0	.	7e-04	0	4288	2202	-/96.8kb/40/6.4kb	2	.	.
2	215891670	A	T	ABCA12	c.1062-8T>A	SS	ENST00000272895	In9/10	bs	None	0	4	SS	0	low	0	0	0	4	0	0	0	.	0.001	2e-04	4300	2203	-/206.9kb/53/9.1kb	3	.	.
2	215891583	C	G	ABCA12	c.1141G>C_p.Val381Leu	NSY	ENST00000272895	Ex10	bs	None	0	3	NSY	0	low	0	0	0	3	0	0	0	.	0.0023	7e-04	4300	2203	-/206.9kb/53/9.1kb	2	.	.
2	215891545	T	C	ABCA12	c.1179A>G_p.=	EE	ENST00000272895	Ex10	bs	None	0	1	EE	0	rare	0	0	0	1	0	0	0	.					-/206.9kb/53/9.1kb	2	.	.
2	215890388	A	G	ABCA12	c.1287+9T>C	SS	ENST00000272895	In11/12	bs	None	0	1	SS	0	rare	0	0	0	1	0	0	0	.	5e-04	2e-04	4299	2202	-/206.9kb/53/9.1kb	3	.	.
2	215884362	T	G	ABCA12	c.1446A>C_p.Glu482Asp	NSY	ENST00000272895	Ex12	bs	None	0	3	NSY	0	low	0	0	0	3	0	0	0	.	3e-04	0	4300	2203	-/206.9kb/53/9.1kb	2	.	.
2	215884092	A	G	ABCA12	c.1625T>C_p.Val542Ala	NSY	ENST00000272895	Ex13	bs	None	0	55	NSY	0	common	0	0	2	53	0	0	0	rs114651183	0.0221	0.0045	4300	2202	-/206.9kb/53/9.1kb	2	.	.
2	215884068	T	C	ABCA12	c.1649A>G_p.Glu550Gly	NSY	ENST00000272895	Ex13	bs	None	0	1	NSY	0	rare	0	0	0	1	0	0	0	rs16853149	7e-04	0.1305	4300	2203	-/206.9kb/53/9.1kb	2	.	.
2	215882777	A	G	ABCA12	c.1737T>C_p.=	SY	ENST00000272895	Ex14	bs	None	0	1	SY	0	rare	0	0	0	1	0	0	0	.					-/206.9kb/53/9.1kb	3	.	.
2	215882771	G	C	ABCA12	c.1743C>G_p.Asp581Glu	NSY	ENST00000272895	Ex14	bs	None	0	3	NSY	0	low	0	0	0	3	0	0	0	.	0.0024	7e-04	4300	2203	-/206.9kb/53/9.1kb	2	.	.
2	215882749	G	T	ABCA12	c.1765C>A_p.Pro589Thr	NSY	ENST00000272895	Ex14	bs	None	0	17	NSY	0	low	0	0	0	17	0	0	0	.	0.0101	0.0023	4300	2203	-/206.9kb/53/9.1kb	2	.	.
2	215880278	C	T	ABCA12	c.1892G>A_p.Arg631Gln	NSY	ENST00000272895	Ex15	bs	None	0	1	NSY	0	rare	0	0	0	1	0	0	0	rs76979001	0	5e-04	4300	2203	-/206.9kb/53/9.1kb	2	.	.
2	215880247	C	G	ABCA12	c.1923G>C_p.=	SY	ENST00000272895	Ex15	bs	None	0	19	SY	0	low	0	0	1	18	0	0	0	rs79664364	0.0073	0.0016	4300	2203	-/206.9kb/53/9.1kb	3	.	.
2	215876783	T	C	ABCA12	c.2033A>G_p.Asn678Ser	NSY	ENST00000272895	Ex16	bs	None	0	10	NSY	0	low	0	0	0	10	0	0	0	.	0.0026	7e-04	4300	2203	-/206.9kb/53/9.1kb	2	.	.
2	215928898	A	G	ABCA12	c.208T>C_p.Phe70Leu	NSY	ENST00000272895	Ex3	bs	None	0	1	NSY	0	rare	0	0	0	1	0	0	0	.					-/206.9kb/53/9.1kb	2	.	.
2	215876371	T	C	ABCA12	c.2124A>G_p.=	EE	ENST00000272895	Ex17	bs	None	0	157	EE	0	common	0	0	6	149	0	0	2	rs10198064	0.0913	0.5994	4300	2203	-/206.9kb/53/9.1kb	2	.	.
2	215876310	A	G	ABCA12	c.2185T>C_p.=	SY	ENST00000272895	Ex17	bs	None	0	1	SY	0	rare	0	0	0	1	0	0	0	.	7e-04	0	4300	2203	-/206.9kb/53/9.1kb	3	.	.
2	215876282	T	C	ABCA12	c.2213A>G_p.Tyr738Cys	NSY	ENST00000272895	Ex17	bs	None	0	1	NSY	0	rare	0	0	0	1	0	0	0	.					-/206.9kb/53/9.1kb	2	.	.
2	215876166	A	T	ABCA12	c.2329T>A_p.Ser777Thr	NSY	ENST00000272895	Ex17	bs	None	0	993	NSY	0	common	0	0	993	0	0	0	0	rs7560008	1	0.9934	4299	2203	-/206.9kb/53/9.1kb	2	.	.
2	215875143	G	A	ABCA12	c.2384C>T_p.Pro795Leu	NSY	ENST00000272895	Ex18	bs	None	0	1	NSY	0	rare	0	0	0	1	0	0	0	.					-/206.9kb/53/9.1kb	2	.	.
2	215875075	T	C	ABCA12	c.2452A>G_p.Thr818Ala	NSY	ENST00000272895	Ex18	bs	None	0	1	NSY	0	rare	0	0	0	1	0	0	0	.					-/206.9kb/53/9.1kb	2	.	.
2	215872454	G	A	ABCA12	c.2589C>T_p.=	SY	ENST00000272895	Ex19	bs	None	0	1	SY	0	rare	0	0	0	1	0	0	0	.					-/206.9kb/53/9.1kb	3	.	.
2	215872444	C	T	ABCA12	c.2592+7G>A	SS	ENST00000272895	In19/20	bs	None	0	1	SS	0	rare	0	0	0	1	0	0	0	.	1e-04	0	4300	2203	-/206.9kb/53/9.1kb	3	.	.
2	215868954	A	G	ABCA12	c.2662T>C_p.=	SY	ENST00000272895	Ex20	bs	None	0	1	SY	0	rare	0	0	0	1	0	0	0	.					-/206.9kb/53/9.1kb	3	.	.
2	215865740	A	C	ABCA12	c.2868T>G_p.=	SY	ENST00000272895	Ex22	bs	None	0	2	SY	0	low	0	0	0	2	0	0	0	.	0.0029	0	4299	2200	-/206.9kb/53/9.1kb	3	.	.
2	215928806	A	C	ABCA12	c.300T>G_p.Asp100Glu	NSY	ENST00000272895	Ex3	bs	None	0	1	NSY	0	rare	0	0	0	1	0	0	0	.	1e-04	0	4300	2203	-/206.9kb/53/9.1kb	2	.	.
2	215865575	T	C	ABCA12	c.3033A>G_p.=	SY	ENST00000272895	Ex22	bs	None	0	459	SY	0	common	0	0	73	386	0	0	0	rs10498030	0.2548	0.0502	4300	2203	-/206.9kb/53/9.1kb	3	.	.
2	215862524	G	A	ABCA12	c.3189C>T_p.=	SY	ENST00000272895	Ex23	bs	None	0	1	SY	0	rare	0	0	0	1	0	0	0	.					-/206.9kb/53/9.1kb	3	.	.
2	215854281	C	T	ABCA12	c.3689G>A_p.Gly1230Asp	NSY	ENST00000272895	Ex25	bs	None	0	2	NSY	0	low	0	0	0	2	0	0	0	.					-/206.9kb/53/9.1kb	2	.	.
2	215854156	C	T	ABCA12	c.3726G>A_p.=	SY	ENST00000272895	Ex26	bs	None	0	105	SY	0	common	0	0	1	104	0	0	0	rs71428357	0.0595	0.0969	4300	2203	-/206.9kb/53/9.1kb	3	.	.
2	215852521	G	T	ABCA12	c.3830-4C>A	SS	ENST00000272895	In26/27	bs	None	0	1	SS	0	rare	0	0	0	1	0	0	0	.					-/206.9kb/53/9.1kb	3	.	.
2	215852469	T	C	ABCA12	c.3878A>G_p.Tyr1293Cys	NSY	ENST00000272895	Ex27	bs	None	0	1	NSY	0	rare	0	0	0	1	0	0	0	.					-/206.9kb/53/9.1kb	2	.	.
2	215852417	G	A	ABCA12	c.3930C>T_p.=	SY	ENST00000272895	Ex27	bs	None	0	2	SY	0	low	0	0	0	2	0	0	0	.	1e-04	2e-04	4300	2203	-/206.9kb/53/9.1kb	3	.	.
2	215852398	T	C	ABCA12	c.3949A>G_p.Met1317Val	NSY	ENST00000272895	Ex27	bs	None	0	1	NSY	0	rare	0	0	0	1	0	0	0	.	6e-04	2e-04	4300	2203	-/206.9kb/53/9.1kb	2	.	.
2	215851414	G	A	ABCA12	c.4015C>T_p.Pro1339Ser	NSY	ENST00000272895	Ex28	bs	None	0	1	NSY	0	rare	0	0	0	1	0	0	0	.					-/206.9kb/53/9.1kb	2	.	.
2	215919289	T	C	ABCA12	c.409+8A>G	SS	ENST00000272895	In4/5	bs	None	0	1	SS	0	rare	0	0	0	1	0	0	0	.	1e-04	0	4300	2203	-/206.9kb/53/9.1kb	3	.	.
2	215851303	A	G	ABCA12	c.4126T>C_p.=	SY	ENST00000272895	Ex28	bs	None	0	171	SY	0	common	0	0	7	164	0	0	0	rs34351934	0.1013	0.3777	4300	2203	-/206.9kb/53/9.1kb	3	.	.
2	215848528	T	C	ABCA12	c.4225A>G_p.Ile1409Val	NSY	ENST00000272895	Ex29	bs	None	0	13	NSY	0	low	0	0	0	13	0	0	0	.	0.0086	0.0014	4300	2203	-/206.9kb/53/9.1kb	2	.	.
2	215848465	A	G	ABCA12	c.4288T>C_p.Phe1430Leu	NSY	ENST00000272895	Ex29	bs	None	0	1	NSY	0	rare	0	0	0	1	0	0	0	.					-/206.9kb/53/9.1kb	2	.	.
2	215845268	G	A	ABCA12	c.4679C>T_p.Ser1560Phe	NSY	ENST00000272895	Ex31	bs	None	0	1	NSY	0	rare	0	0	0	1	0	0	0	.					-/206.9kb/53/9.1kb	2	.	.
2	215843723	G	A	ABCA12	c.4782C>T_p.=	SY	ENST00000272895	Ex32	bs	None	0	1	SY	0	rare	0	0	0	1	0	0	0	.	0	7e-04	4300	2203	-/206.9kb/53/9.1kb	3	.	.
2	215917233	G	A	ABCA12	c.485C>T_p.Ala162Val	NSY	ENST00000272895	Ex5	bs	None	0	1	NSY	0	rare	0	0	0	1	0	0	0	.	0.0017	5e-04	4300	2203	-/206.9kb/53/9.1kb	2	.	.
2	215917231	G	T	ABCA12	c.487C>A_p.=	SY	ENST00000272895	Ex5	bs	None	0	1	SY	0	rare	0	0	0	1	0	0	0	.					-/206.9kb/53/9.1kb	3	.	.
2	215843174	G	A	ABCA12	c.4994C>T_p.Thr1665Ile	NSY	ENST00000272895	Ex33	bs	None	0	1	NSY	0	rare	0	0	0	1	0	0	0	.	1e-04	0	4300	2203	-/206.9kb/53/9.1kb	2	.	.
2	215914533	C	T	ABCA12	c.510G>A_p.=	EE	ENST00000272895	Ex6	bs	None	0	1	EE	0	rare	0	0	0	1	0	0	0	.	7e-04	0	4300	2203	-/206.9kb/53/9.1kb	2	.	.
2	215843057	T	C	ABCA12	c.5111A>G_p.Asn1704Ser	NSY	ENST00000272895	Ex33	bs	None	0	1	NSY	0	rare	0	0	0	1	0	0	0	.					-/206.9kb/53/9.1kb	2	.	.
2	215839570	C	T	ABCA12	c.5400G>A_p.=	SY	ENST00000272895	Ex35	bs	None	0	21	SY	0	low	0	0	0	21	0	0	0	rs16853022	0.0156	0.2696	4300	2203	-/206.9kb/53/9.1kb	3	.	.
2	215838687	A	G	ABCA12	c.5548T>C_p.Ser1850Pro	NSY	ENST00000272895	Ex36	bs	None	0	1	NSY	0	rare	0	0	0	1	0	0	0	.	1e-04	0	4300	2203	-/206.9kb/53/9.1kb	2	.	.
2	215835118	G	A	ABCA12	c.5569C>T_p.Pro1857Ser	NSY	ENST00000272895	Ex37	bs	None	0	1	NSY	0	rare	0	0	0	1	0	0	0	.					-/206.9kb/53/9.1kb	2	.	.
2	215833534	A	G	ABCA12	c.5691-3T>C	SS	ENST00000272895	In37/38	bs	None	0	1	SS	0	rare	0	0	0	1	0	0	0	.	0	0.0025	4298	2203	-/206.9kb/53/9.1kb	3	.	.
2	215831627	G	C	ABCA12	c.5829C>G_p.Ser1943Arg	NSY	ENST00000272895	Ex39	bs	None	0	1	NSY	0	rare	0	0	0	1	0	0	0	.					-/206.9kb/53/9.1kb	2	.	.
2	215831577	C	A	ABCA12	c.5879G>T_p.Arg1960Leu	NSY	ENST00000272895	Ex39	bs	None	0	1	NSY	0	rare	0	0	0	1	0	0	0	.					-/206.9kb/53/9.1kb	2	.	.
2	215823783	A	T	ABCA12	c.5904T>A_p.His1968Gln	NSY	ENST00000272895	Ex40	bs	None	0	1	NSY	0	rare	0	0	0	1	0	0	0	.	2e-04	0	4300	2203	-/206.9kb/53/9.1kb	2	.	.
2	215914446	C	G	ABCA12	c.597G>C_p.Trp199Cys	NSY	ENST00000272895	Ex6	bs	None	0	1	NSY	0	rare	0	0	0	1	0	0	0	rs16853238	0.001	0.2011	4300	2203	-/206.9kb/53/9.1kb	2	.	.
2	215823042	C	T	ABCA12	c.6076G>A_p.Gly2026Ser	NSY	ENST00000272895	Ex41	bs	None	0	1	NSY	0	rare	0	0	0	1	0	0	0	.	5e-04	2e-04	4300	2203	-/206.9kb/53/9.1kb	2	.	.
2	215821448	A	C	ABCA12	c.6172T>G_p.Leu2058Val	NSY	ENST00000272895	Ex42	bs	None	0	1	NSY	0	rare	0	0	0	1	0	0	0	.	0	2e-04	4300	2203	-/206.9kb/53/9.1kb	2	.	.
2	215821416	G	A	ABCA12	c.6204C>T_p.=	SY	ENST00000272895	Ex42	bs	None	0	1	SY	0	rare	0	0	0	1	0	0	0	.					-/206.9kb/53/9.1kb	3	.	.
2	215821412	C	T	ABCA12	c.6208G>A_p.Val2070Ile	NSY	ENST00000272895	Ex42	bs	None	0	5	NSY	0	low	0	0	0	5	0	0	0	.	0.0015	2e-04	4300	2203	-/206.9kb/53/9.1kb	2	.	.
2	215820014	T	A	ABCA12	c.6305A>T_p.Tyr2102Phe	NSY	ENST00000272895	Ex43	bs	None	0	1	NSY	0	rare	0	0	0	1	0	0	0	.					-/206.9kb/53/9.1kb	2	.	.
2	215820013	G	A	ABCA12	c.6306C>T_p.=	SY	ENST00000272895	Ex43	bs	None	0	650	SY	0	common	0	0	160	490	0	0	0	rs10498027	0.4165	0.3153	4300	2203	-/206.9kb/53/9.1kb	3	.	.
2	215818762	C	T	ABCA12	c.6463G>A_p.Gly2155Ser	NSY	ENST00000272895	Ex44	bs	None	0	1	NSY	0	rare	0	0	0	1	0	0	0	.					-/206.9kb/53/9.1kb	2	.	.
2	215818724	G	A	ABCA12	c.6501C>T_p.=	SY	ENST00000272895	Ex44	bs	None	0	21	SY	0	low	0	0	0	21	0	0	0	.	0.011	9e-04	4300	2203	-/206.9kb/53/9.1kb	3	.	.
2	215818609	A	T	ABCA12	c.6616T>A_p.Leu2206Ile	NSY	ENST00000272895	Ex44	bs	None	0	1	NSY	0	rare	0	0	0	1	0	0	0	.					-/206.9kb/53/9.1kb	2	.	.
2	215815807	C	A	ABCA12	c.6648G>T_p.Arg2216Ser	EE	ENST00000272895	Ex45	bs	None	0	1	EE	0	rare	0	0	0	1	0	0	0	.	8e-04	0.0016	4300	2203	-/206.9kb/53/9.1kb	2	.	.
2	215813807	T	C	ABCA12	c.6919A>G_p.Ile2307Val	NSY	ENST00000272895	Ex46	bs	None	0	5	NSY	0	low	0	0	0	5	0	0	0	.	0.002	2e-04	4300	2203	-/206.9kb/53/9.1kb	2	.	.
2	215914349	C	T	ABCA12	c.693+1G>A	ESS	ENST00000272895	In6/7	bs	None	0	1	ESS	0.088983051	rare	1	0	0	1	0	0	0	.					-/206.9kb/53/9.1kb	1	.	.
2	215914347	C	T	ABCA12	c.693+3G>A	SS	ENST00000272895	In6/7	bs	None	0	1	SS	0	rare	0	0	0	1	0	0	0	.					-/206.9kb/53/9.1kb	3	.	.
2	215813759	C	T	ABCA12	c.6962+5G>A	SS5	ENST00000272895	In46/47	bs	None	0	2	SS5	0	low	0	0	0	2	0	0	0	.	5e-04	0	4300	2203	-/206.9kb/53/9.1kb	2	.	.
2	215813331	C	T	ABCA12	c.7093G>A_p.Asp2365Asn	NSY	ENST00000272895	Ex47	bs	None	0	69	NSY	0	common	0	0	1	68	0	0	0	.	0.0259	0.0045	4300	2203	-/206.9kb/53/9.1kb	2	.	.
2	215910724	T	G	ABCA12	c.709A>C_p.Asn237His	NSY	ENST00000272895	Ex7	bs	None	0	29	NSY	0	low	0	0	0	28	0	0	1	rs11890512	0.0126	0.4483	4300	2203	-/206.9kb/53/9.1kb	2	.	.
2	215813322	C	T	ABCA12	c.7102G>A_p.Glu2368Lys	EE	ENST00000272895	Ex47	bs	None	0	2	EE	0	low	0	0	0	2	0	0	0	.	1e-04	0	4300	2203	-/206.9kb/53/9.1kb	2	.	.
2	215807743	T	A	ABCA12	c.7344-2A>T	ESS	ENST00000272895	In49/50	bs	None	0	1	ESS	0.942989214	rare	1	0	0	1	0	0	0	.					-/206.9kb/53/9.1kb	1	.	.
2	215802308	A	G	ABCA12	c.7468T>C_p.=	SY	ENST00000272895	Ex51	bs	None	0	2	SY	0	low	0	0	0	2	0	0	0	.	0.0023	2e-04	4300	2203	-/206.9kb/53/9.1kb	3	.	.
2	215798851	G	A	ABCA12	c.7631C>T_p.Thr2544Ile	NSY	ENST00000272895	Ex52	bs	None	0	2	NSY	0	low	0	0	0	2	0	0	0	.	0.0024	0.0011	4300	2203	-/206.9kb/53/9.1kb	2	.	.
2	215797396	T	C	ABCA12	c.7750A>G_p.Ile2584Val	NSY	ENST00000272895	Ex53	bs	None	0	1	NSY	0	rare	0	0	0	1	0	0	0	.	1e-04	2e-04	4300	2203	-/206.9kb/53/9.1kb	2	.	.
2	215910612	T	C	ABCA12	c.821A>G_p.Gln274Arg	NSY	ENST00000272895	Ex7	bs	None	0	1	NSY	0	rare	0	0	0	1	0	0	0	rs11890468	8e-04	0.1264	4300	2203	-/206.9kb/53/9.1kb	2	.	.
2	215910574	G	C	ABCA12	c.859C>G_p.Arg287Gly	NSY	ENST00000272895	Ex7	bs	None	0	1	NSY	0	rare	0	0	0	1	0	0	0	rs11891778	8e-04	0.1278	4300	2203	-/206.9kb/53/9.1kb	2	.	.
2	215901774	C	T	ABCA12	c.888G>A_p.=	SY	ENST00000272895	Ex8	bs	None	0	339	SY	0	common	0	0	33	306	0	0	0	rs17501837	0.2105	0.1493	4300	2203	-/206.9kb/53/9.1kb	3	.	.
7	48375016	C	T	ABCA13	c.10000-3C>T	SS	ENST00000435803	In27/28	bs	None	0	2	SS	0	low	0	0	0	2	0	0	0	.	0.0018	3e-04	4084	1876	+/476.0kb/62/17.2kb	3	.	.
7	48375120	C	G	ABCA13	c.10101C>G_p.Phe3367Leu	NSY	ENST00000435803	Ex28	bs	None	0	1	NSY	0	rare	0	0	0	1	0	0	0	.					+/476.0kb/62/17.2kb	2	.	.
7	48378029	T	A	ABCA13	c.10181T>A_p.Leu3394His	NSY	ENST00000435803	Ex29	bs	None	0	5	NSY	0	low	0	0	0	5	0	0	0	.	0.0022	3e-04	4116	1911	+/476.0kb/62/17.2kb	2	.	.
7	48390275	G	A	ABCA13	c.10240G>A_p.Ala3414Thr	NSY	ENST00000435803	Ex30	bs	None	0	1	NSY	0	rare	0	0	0	1	0	0	0	.	1e-04	0	4212	2052	+/476.0kb/62/17.2kb	2	.	.
7	48278982	TGGC	T	ABCA13	c.1043_1045delGGC_p.Trp348del	IF	ENST00000435803	Ex9	del	None	3	1	IF	0	rare	0	0	0	1	0	0	0	.					+/476.0kb/62/17.2kb	2	.	.
7	48391844	A	G	ABCA13	c.10448A>G_p.His3483Arg	NSY	ENST00000435803	Ex31	bs	None	0	1	NSY	0	rare	0	0	0	1	0	0	0	.					+/476.0kb/62/17.2kb	2	.	.
7	48280454	G	A	ABCA13	c.1063-10G>A	SS	ENST00000435803	In9/10	bs	None	0	169	SS	0	common	0	0	15	140	0	0	14	rs62449168	0.105	0.0454	4109	1871	+/476.0kb/62/17.2kb	3	.	.
7	48411787	A	C	ABCA13	c.10826A>C_p.His3609Pro	NSY	ENST00000435803	Ex33	bs	None	0	8	NSY	0	low	0	0	0	6	0	0	2	rs78147863	0.0066	0.0017	4178	2020	+/476.0kb/62/17.2kb	2	.	.
7	48411891	C	T	ABCA13	c.10930C>T_p.His3644Tyr	NSY	ENST00000435803	Ex33	bs	None	0	1	NSY	0	rare	0	0	0	1	0	0	0	.					+/476.0kb/62/17.2kb	2	.	.
7	48411945	G	A	ABCA13	c.10984G>A_p.Val3662Ile	NSY	ENST00000435803	Ex33	bs	None	0	1	NSY	0	rare	0	0	0	1	0	0	0	.	1e-04	0	4199	2032	+/476.0kb/62/17.2kb	2	.	.
7	48211090	G	A	ABCA13	c.10G>A_p.Ala4Thr	NSY	ENST00000435803	Ex1	bs	None	0	3	NSY	0	low	0	0	0	3	0	0	0	.	3e-04	7e-04	1591	692	+/476.0kb/62/17.2kb	2	.	.
7	48411977	C	T	ABCA13	c.11016C>T_p.=	SY	ENST00000435803	Ex33	bs	None	0	1	SY	0	rare	0	0	0	1	0	0	0	.					+/476.0kb/62/17.2kb	3	.	.
7	48427520	A	C	ABCA13	c.11437A>C_p.Ser3813Arg	NSY	ENST00000435803	Ex36	bs	None	0	6	NSY	0	low	0	0	0	6	0	0	0	.	6e-04	0	4080	1816	+/476.0kb/62/17.2kb	2	.	.
7	48427525	GTTC	G	ABCA13	c.11449_11451delTTC_p.Phe3817del	IF	ENST00000435803	Ex36	del	HGVSNotClass	3	1	IF	0	rare	0	0	0	1	0	0	0	.					+/476.0kb/62/17.2kb	2	c.11443_11445delTTC_p.Phe3817del	.
7	48428715	A	T	ABCA13	c.11552A>T_p.Tyr3851Phe	NSY	ENST00000435803	Ex37	bs	None	0	120	NSY	0	common	0	0	4	116	0	0	0	rs17132289	0.07	0.1009	4145	1918	+/476.0kb/62/17.2kb	2	.	.
7	48428739	A	G	ABCA13	c.11576A>G_p.Gln3859Arg	NSY	ENST00000435803	Ex37	bs	None	0	2	NSY	0	low	0	0	0	2	0	0	0	.					+/476.0kb/62/17.2kb	2	.	.
7	48428776	C	T	ABCA13	c.11613C>T_p.=	SY	ENST00000435803	Ex37	bs	None	0	1	SY	0	rare	0	0	0	1	0	0	0	rs75390765	0.0011	0	4129	1905	+/476.0kb/62/17.2kb	3	.	.
7	48431529	C	T	ABCA13	c.11666C>T_p.Thr3889Met	NSY	ENST00000435803	Ex38	bs	None	0	1	NSY	0	rare	0	0	0	1	0	0	0	rs73697164	2e-04	0.0884	4166	2013	+/476.0kb/62/17.2kb	2	.	.
7	48431624	C	T	ABCA13	c.11761C>T_p.Pro3921Ser	NSY	ENST00000435803	Ex38	bs	None	0	1	NSY	0	rare	0	0	0	1	0	0	0	.					+/476.0kb/62/17.2kb	2	.	.
7	48431704	G	A	ABCA13	c.11841G>A_p.Trp3947X	SG	ENST00000435803	Ex38	bs	None	0	1	SG	0.780193714	rare	1	1	0	1	0	0	0	.					+/476.0kb/62/17.2kb	1	.	.
7	48443364	T	G	ABCA13	c.11958T>G_p.=	SY	ENST00000435803	Ex39	bs	None	0	2	SY	0	low	0	0	0	2	0	0	0	.					+/476.0kb/62/17.2kb	3	.	.
7	48443400	T	C	ABCA13	c.11994T>C_p.=	SY	ENST00000435803	Ex39	bs	None	0	1	SY	0	rare	0	0	0	1	0	0	0	rs58244015	4e-04	0.0477	4174	2014	+/476.0kb/62/17.2kb	3	.	.
7	48450137	A	G	ABCA13	c.12091A>G_p.Thr4031Ala	NSY	ENST00000435803	Ex40	bs	None	0	1	NSY	0	rare	0	0	0	1	0	0	0	rs78333373	2e-04	0	4218	2068	+/476.0kb/62/17.2kb	2	.	.
7	48450157	T	C	ABCA13	c.12111T>C_p.=	SY	ENST00000435803	Ex40	bs	None	0	725	SY	0	common	0	0	233	445	0	0	47	rs17548783	0.4672	0.4645	4217	2072	+/476.0kb/62/17.2kb	3	.	.
7	48450185	C	G	ABCA13	c.12139C>G_p.Leu4047Val	NSY	ENST00000435803	Ex40	bs	None	0	17	NSY	0	low	0	0	0	13	0	0	4	rs77147473	0.0145	0.0012	4219	2077	+/476.0kb/62/17.2kb	2	.	.
7	48451933	C	CT	ABCA13	c.12229-9dupT	SS	ENST00000435803	In40/41	ins	HGVSAndClass	1	119	SS	0	common	0	0	12	107	0	0	0	.					+/476.0kb/62/17.2kb	3	c.12229-17_12229-16insT	INT
7	48452070	C	A	ABCA13	c.12349C>A_p.Pro4117Thr	NSY	ENST00000435803	Ex41	bs	None	0	1	NSY	0	rare	0	0	0	1	0	0	0	.	1e-04	0	4154	1962	+/476.0kb/62/17.2kb	2	.	.
7	48467355	T	C	ABCA13	c.12460-8T>C	SS	ENST00000435803	In41/42	bs	None	0	490	SS	0	common	0	0	87	401	0	0	2	rs13233421	0.2992	0.2172	4087	1821	+/476.0kb/62/17.2kb	3	.	.
7	48467456	C	G	ABCA13	c.12553C>G_p.Leu4185Val	NSY	ENST00000435803	Ex42	bs	None	0	1	NSY	0	rare	0	0	0	1	0	0	0	.					+/476.0kb/62/17.2kb	2	.	.
7	48467461	T	G	ABCA13	c.12558T>G_p.=	SY	ENST00000435803	Ex42	bs	None	0	1	SY	0	rare	0	0	0	1	0	0	0	.					+/476.0kb/62/17.2kb	3	.	.
7	48280670	C	T	ABCA13	c.1262+7C>T	SS	ENST00000435803	In10/11	bs	None	0	1	SS	0	rare	0	0	0	1	0	0	0	.	0.0019	0	4173	1992	+/476.0kb/62/17.2kb	3	.	.
7	48284168	C	G	ABCA13	c.1263-5C>G	SS	ENST00000435803	In10/11	bs	None	0	16	SS	0	low	0	0	0	16	0	0	0	.	0.0076	0.003	4068	1806	+/476.0kb/62/17.2kb	3	.	.
7	48284184	T	A	ABCA13	c.1274T>A_p.Leu425Gln	NSY	ENST00000435803	Ex11	bs	None	0	1	NSY	0	rare	0	0	0	1	0	0	0	rs59913576	4e-04	0.0721	4073	1818	+/476.0kb/62/17.2kb	2	.	.
7	48506566	A	G	ABCA13	c.12829A>G_p.Asn4277Asp	NSY	ENST00000435803	Ex44	bs	None	0	232	NSY	0	common	0	0	14	215	0	0	3	rs4917152	0.1211	0.2944	4210	2070	+/476.0kb/62/17.2kb	2	.	.
7	48506642	A	G	ABCA13	c.12905A>G_p.Gln4302Arg	EE	ENST00000435803	Ex44	bs	None	0	232	EE	0	common	0	0	14	202	0	0	16	rs4917153	0.1205	0.2912	4166	1952	+/476.0kb/62/17.2kb	2	.	.
7	48511131	AATTC	A	ABCA13	c.12911_12914delATTC	FS	ENST00000435803	Ex45	del	None	4	1	FS	0.850695131	rare	1	1	0	1	0	0	0	.					+/476.0kb/62/17.2kb	1	.	.
7	48511148	C	T	ABCA13	c.12927C>T_p.=	SY	ENST00000435803	Ex45	bs	None	0	1	SY	0	rare	0	0	0	1	0	0	0	.					+/476.0kb/62/17.2kb	3	.	.
7	48520623	A	G	ABCA13	c.12976-10A>G	SS	ENST00000435803	In45/46	bs	None	0	1	SS	0	rare	0	0	0	1	0	0	0	.	6e-04	3e-04	4079	1812	+/476.0kb/62/17.2kb	3	.	.
7	48520751	G	C	ABCA13	c.13094G>C_p.Arg4365Thr	EE	ENST00000435803	Ex46	bs	None	0	1	EE	0	rare	0	0	0	1	0	0	0	.					+/476.0kb/62/17.2kb	2	.	.
7	48528913	A	G	ABCA13	c.13263A>G_p.=	SY	ENST00000435803	Ex48	bs	None	0	1	SY	0	rare	0	0	0	1	0	0	0	.					+/476.0kb/62/17.2kb	3	.	.
7	48528923	G	C	ABCA13	c.13273G>C_p.Val4425Leu	NSY	ENST00000435803	Ex48	bs	None	0	110	NSY	0	common	0	0	3	107	0	0	0	rs73694648	0.0565	0.1015	4092	1862	+/476.0kb/62/17.2kb	2	.	.
7	48545976	A	G	ABCA13	c.13336A>G_p.Lys4446Glu	NSY	ENST00000435803	Ex49	bs	None	0	993	NSY	0	common	0	0	993	0	0	0	0	rs6583448					+/476.0kb/62/17.2kb	2	.	.
7	48547481	C	T	ABCA13	c.13360C>T_p.Arg4454Cys	NSY	ENST00000435803	Ex50	bs	None	0	13	NSY	0	low	0	0	0	13	0	0	0	rs76060602	0.0079	0.003	4256	2137	+/476.0kb/62/17.2kb	2	.	.
7	48547511	C	A	ABCA13	c.13390C>A_p.Leu4464Met	NSY	ENST00000435803	Ex50	bs	None	0	30	NSY	0	low	0	0	0	27	0	0	3	rs78634768	0.0107	0.0028	4248	2129	+/476.0kb/62/17.2kb	2	.	.
7	48547526	C	T	ABCA13	c.13405C>T_p.=	SY	ENST00000435803	Ex50	bs	None	0	1	SY	0	rare	0	0	0	1	0	0	0	.					+/476.0kb/62/17.2kb	3	.	.
7	48547530	C	T	ABCA13	c.13409C>T_p.Ser4470Phe	NSY	ENST00000435803	Ex50	bs	None	0	1	NSY	0	rare	0	0	0	1	0	0	0	.	2e-04	0	4249	2117	+/476.0kb/62/17.2kb	2	.	.
7	48547589	C	A	ABCA13	c.13468C>A_p.His4490Asn	NSY	ENST00000435803	Ex50	bs	None	0	1	NSY	0	rare	0	0	0	1	0	0	0	.	1e-04	0	4218	2097	+/476.0kb/62/17.2kb	2	.	.
7	48550729	TC	T	ABCA13	c.13576delC	FS	ENST00000435803	Ex51	del	HGVSNotClass	1	1	FS	0.894511432	rare	1	1	0	1	0	0	0	.					+/476.0kb/62/17.2kb	1	c.13575delC	.
7	48556328	A	G	ABCA13	c.13648A>G_p.Thr4550Ala	NSY	ENST00000435803	Ex52	bs	None	0	12	NSY	0	low	0	0	0	12	0	0	0	rs78734445	0.0046	0.0016	4106	1882	+/476.0kb/62/17.2kb	2	.	.
7	48556448	C	T	ABCA13	c.13768C>T_p.Arg4590Trp	NSY	ENST00000435803	Ex52	bs	None	0	6	NSY	0	low	0	0	0	6	0	0	0	rs79049908	0.0024	3e-04	4145	1949	+/476.0kb/62/17.2kb	2	.	.
7	48559666	G	A	ABCA13	c.13827G>A_p.=	SY	ENST00000435803	Ex53	bs	None	0	79	SY	0	common	0	0	1	58	0	0	20	rs62447309	0.0395	0.1591	4077	1842	+/476.0kb/62/17.2kb	3	.	.
7	48559696	T	C	ABCA13	c.13857T>C_p.=	SY	ENST00000435803	Ex53	bs	None	0	81	SY	0	common	0	0	1	79	0	0	1	rs61378229	0.0394	0.1596	4091	1855	+/476.0kb/62/17.2kb	3	.	.
7	48559894	G	T	ABCA13	c.14051+4G>T	SS	ENST00000435803	In53/54	bs	None	0	2	SS	0	low	0	0	0	2	0	0	0	.					+/476.0kb/62/17.2kb	3	.	.
7	48563913	A	G	ABCA13	c.14121A>G_p.=	SY	ENST00000435803	Ex54	bs	None	0	79	SY	0	common	0	0	1	78	0	0	0	rs61705907	0.0393	0.1901	4098	1867	+/476.0kb/62/17.2kb	3	.	.
7	48563916	G	A	ABCA13	c.14124G>A_p.=	SY	ENST00000435803	Ex54	bs	None	0	1	SY	0	rare	0	0	0	1	0	0	0	.	2e-04	0	4097	1865	+/476.0kb/62/17.2kb	3	.	.
7	48563974	C	T	ABCA13	c.14182C>T_p.Arg4728X	SG	ENST00000435803	Ex54	bs	None	0	2	SG	0.934440271	low	1	1	0	2	0	0	0	rs77826822	7e-04	3e-04	4087	1826	+/476.0kb/62/17.2kb	1	.	.
7	48563977	C	T	ABCA13	c.14185C>T_p.Arg4729Cys	NSY	ENST00000435803	Ex54	bs	None	0	1	NSY	0	rare	0	0	0	1	0	0	0	.	6e-04	3e-04	4090	1826	+/476.0kb/62/17.2kb	2	.	.
7	48285153	T	C	ABCA13	c.1435T>C_p.Phe479Leu	NSY	ENST00000435803	Ex12	bs	None	0	1	NSY	0	rare	0	0	0	1	0	0	0	.	1e-04	0	4084	1826	+/476.0kb/62/17.2kb	2	.	.
7	48619947	A	T	ABCA13	c.14482A>T_p.Ile4828Phe	NSY	ENST00000435803	Ex56	bs	None	0	2	NSY	0	low	0	0	0	2	0	0	0	.					+/476.0kb/62/17.2kb	2	.	.
7	48285167	A	G	ABCA13	c.1449A>G_p.=	SY	ENST00000435803	Ex12	bs	None	0	15	SY	0	low	0	0	0	15	0	0	0	rs113452211	0.0078	0.0285	4079	1824	+/476.0kb/62/17.2kb	3	.	.
7	48626765	A	G	ABCA13	c.14521A>G_p.Ile4841Val	NSY	ENST00000435803	Ex57	bs	None	0	7	NSY	0	low	0	0	0	7	0	0	0	rs75519473	0.003	0.001	4214	2090	+/476.0kb/62/17.2kb	2	.	.
7	48626771	C	T	ABCA13	c.14527C>T_p.Arg4843Cys	NSY	ENST00000435803	Ex57	bs	None	0	3	NSY	0	low	0	0	0	3	0	0	0	rs61737750	0.0036	7e-04	4214	2078	+/476.0kb/62/17.2kb	2	.	.
7	48626836	A	G	ABCA13	c.14592A>G_p.=	SY	ENST00000435803	Ex57	bs	None	0	1	SY	0	rare	0	0	0	1	0	0	0	.	7e-04	0	4181	1960	+/476.0kb/62/17.2kb	3	.	.
7	48634325	T	C	ABCA13	c.14660T>C_p.Met4887Thr	NSY	ENST00000435803	Ex58	bs	None	0	1	NSY	0	rare	0	0	0	1	0	0	0	.	1e-04	0	4149	1946	+/476.0kb/62/17.2kb	2	.	.
7	48634375	C	T	ABCA13	c.14710C>T_p.Arg4904Trp	NSY	ENST00000435803	Ex58	bs	None	0	2	NSY	0	low	0	0	0	2	0	0	0	.	1e-04	0	4173	1998	+/476.0kb/62/17.2kb	2	.	.
7	48654955	C	T	ABCA13	c.14819C>T_p.Pro4940Leu	NSY	ENST00000435803	Ex59	bs	None	0	1	NSY	0	rare	0	0	0	1	0	0	0	.					+/476.0kb/62/17.2kb	2	.	.
7	48682996	C	G	ABCA13	c.14943+7C>G	SS	ENST00000435803	In60/61	bs	None	0	203	SS	0	common	0	0	8	195	0	0	0	rs28610321	0.1074	0.1329	4064	1799	+/476.0kb/62/17.2kb	3	.	.
7	48684185,48684185	CTT,CTTT	C,CT	ABCA13	c.14944-10_14944-9delTT	SS	ENST00000435803	In60/61	del	HGVSAndClass	2	100	SS	0	common	0	0	9	19	1	30	42	.					+/476.0kb/62/17.2kb	3	c.14944-27_14944-26delTT	INT
7	48684185	CTTT	C	ABCA13	c.14944-11_14944-9delTTT	SS	ENST00000435803	In60/61	del	HGVSAndClass	3	15	SS	0	low	0	0	0	9	1	0	6	.					+/476.0kb/62/17.2kb	3	c.14944-27_14944-25delTTT	INT
7	48684185	CT	C	ABCA13	c.14944-9delT	SS	ENST00000435803	In60/61	del	HGVSAndClass	1	21	SS	0	low	0	0	2	3	0	2	14	.					+/476.0kb/62/17.2kb	3	c.14944-27delT	INT
7	48285485	C	T	ABCA13	c.1517C>T_p.Pro506Leu	NSY	ENST00000435803	Ex13	bs	None	0	679	NSY	0	common	0	0	195	479	0	0	5	.	0.4297	0.1798	4113	1869	+/476.0kb/62/17.2kb	2	.	.
7	48237824	C	T	ABCA13	c.164-10C>T	SS	ENST00000435803	In2/3	bs	None	0	267	SS	0	common	0	0	26	238	0	0	3	.	0.1368	0.2404	4076	1832	+/476.0kb/62/17.2kb	3	.	.
7	48287840	G	A	ABCA13	c.1664G>A_p.Arg555His	NSY	ENST00000435803	Ex14	bs	None	0	179	NSY	0	common	0	0	16	150	0	0	13	rs2361519	0.1131	0.2702	4086	1832	+/476.0kb/62/17.2kb	2	.	.
7	48287956	C	T	ABCA13	c.1780C>T_p.Arg594Trp	NSY	ENST00000435803	Ex14	bs	None	0	1	NSY	0	rare	0	0	0	1	0	0	0	.	1e-04	0	4139	1944	+/476.0kb/62/17.2kb	2	.	.
7	48288946	T	C	ABCA13	c.2003T>C_p.Leu668Ser	EE	ENST00000435803	Ex15	bs	None	0	1	EE	0	rare	0	0	0	1	0	0	0	.					+/476.0kb/62/17.2kb	2	.	.
7	48311441	G	A	ABCA13	c.2178G>A_p.=	SY	ENST00000435803	Ex17	bs	None	0	1	SY	0	rare	0	0	0	1	0	0	0	.					+/476.0kb/62/17.2kb	3	.	.
7	48311533	T	G	ABCA13	c.2270T>G_p.Phe757Cys	NSY	ENST00000435803	Ex17	bs	None	0	1	NSY	0	rare	0	0	0	1	0	0	0	.					+/476.0kb/62/17.2kb	2	.	.
7	48311563	T	G	ABCA13	c.2300T>G_p.Ile767Ser	NSY	ENST00000435803	Ex17	bs	None	0	235	NSY	0	common	0	0	27	208	0	0	0	rs17712293	0.1425	0.1618	4073	1817	+/476.0kb/62/17.2kb	2	.	.
7	48311602	G	A	ABCA13	c.2339G>A_p.Ser780Asn	NSY	ENST00000435803	Ex17	bs	None	0	14	NSY	0	low	0	0	0	14	0	0	0	rs116299940	0.0075	0.0274	4076	1827	+/476.0kb/62/17.2kb	2	.	.
7	48311658	G	A	ABCA13	c.2395G>A_p.Glu799Lys	NSY	ENST00000435803	Ex17	bs	None	0	81	NSY	0	common	0	0	2	79	0	0	0	rs17547816	0.0443	0.0079	4099	1838	+/476.0kb/62/17.2kb	2	.	.
7	48311684	C	T	ABCA13	c.2421C>T_p.=	SY	ENST00000435803	Ex17	bs	None	0	1	SY	0	rare	0	0	0	1	0	0	0	.	1e-04	3e-04	4092	1829	+/476.0kb/62/17.2kb	3	.	.
7	48237919	G	A	ABCA13	c.249G>A_p.=	SY	ENST00000435803	Ex3	bs	None	0	4	SY	0	low	0	0	0	4	0	0	0	.	7e-04	0	4103	1853	+/476.0kb/62/17.2kb	3	.	.
7	48311833	T	A	ABCA13	c.2570T>A_p.Leu857X	SG	ENST00000435803	Ex17	bs	None	0	1	SG	0.169335178	rare	1	1	0	1	0	0	0	.					+/476.0kb/62/17.2kb	1	.	.
7	48311907	C	T	ABCA13	c.2644C>T_p.Pro882Ser	NSY	ENST00000435803	Ex17	bs	None	0	1	NSY	0	rare	0	0	0	1	0	0	0	.					+/476.0kb/62/17.2kb	2	.	.
7	48312084	G	C	ABCA13	c.2821G>C_p.Val941Leu	NSY	ENST00000435803	Ex17	bs	None	0	125	NSY	0	common	0	0	4	121	0	0	0	rs78575608	0.065	0.0123	4090	1828	+/476.0kb/62/17.2kb	2	.	.
7	48312200	G	C	ABCA13	c.2937G>C_p.Gln979His	NSY	ENST00000435803	Ex17	bs	None	0	1	NSY	0	rare	0	0	0	1	0	0	0	.	0.0021	0	4063	1797	+/476.0kb/62/17.2kb	2	.	.
7	48312215	G	A	ABCA13	c.2952G>A_p.=	SY	ENST00000435803	Ex17	bs	None	0	11	SY	0	low	0	0	0	11	0	0	0	.	0.0052	8e-04	4065	1806	+/476.0kb/62/17.2kb	3	.	.
7	48312260	A	G	ABCA13	c.2997A>G_p.Ile999Met	NSY	ENST00000435803	Ex17	bs	None	0	1	NSY	0	rare	0	0	0	1	0	0	0	.					+/476.0kb/62/17.2kb	2	.	.
7	48312354	C	G	ABCA13	c.3091C>G_p.Gln1031Glu	NSY	ENST00000435803	Ex17	bs	None	0	1	NSY	0	rare	0	0	0	1	0	0	0	.	4e-04	0	4081	1821	+/476.0kb/62/17.2kb	2	.	.
7	48312490	G	A	ABCA13	c.3227G>A_p.Arg1076His	NSY	ENST00000435803	Ex17	bs	None	0	14	NSY	0	low	0	0	0	14	0	0	0	rs116705389	0.0077	0.0277	4078	1820	+/476.0kb/62/17.2kb	2	.	.
7	48312590	C	T	ABCA13	c.3327C>T_p.=	SY	ENST00000435803	Ex17	bs	None	0	1	SY	0	rare	0	0	0	1	0	0	0	.	7e-04	0	4073	1817	+/476.0kb/62/17.2kb	3	.	.
7	48312656	C	T	ABCA13	c.3393C>T_p.=	SY	ENST00000435803	Ex17	bs	None	0	1	SY	0	rare	0	0	0	1	0	0	0	.	1e-04	0	4088	1828	+/476.0kb/62/17.2kb	3	.	.
7	48312674	G	A	ABCA13	c.3411G>A_p.=	SY	ENST00000435803	Ex17	bs	None	0	739	SY	0	common	0	0	264	475	0	0	0	.	0.4912	0.5019	4088	1840	+/476.0kb/62/17.2kb	3	.	.
7	48312723	T	G	ABCA13	c.3460T>G_p.Trp1154Gly	NSY	ENST00000435803	Ex17	bs	None	0	4	NSY	0	low	0	0	0	4	0	0	0	.	0.0023	8e-04	4089	1846	+/476.0kb/62/17.2kb	2	.	.
7	48313000	A	G	ABCA13	c.3737A>G_p.Lys1246Arg	NSY	ENST00000435803	Ex17	bs	None	0	1	NSY	0	rare	0	0	0	1	0	0	0	.	9e-04	0	4083	1829	+/476.0kb/62/17.2kb	2	.	.
7	48313119	G	A	ABCA13	c.3856G>A_p.Glu1286Lys	NSY	ENST00000435803	Ex17	bs	None	0	1	NSY	0	rare	0	0	0	1	0	0	0	.					+/476.0kb/62/17.2kb	2	.	.
7	48259057	G	A	ABCA13	c.394G>A_p.Ala132Thr	NSY	ENST00000435803	Ex4	bs	None	0	1	NSY	0	rare	0	0	0	1	0	0	0	.	4e-04	0	4105	1863	+/476.0kb/62/17.2kb	2	.	.
7	48313256	A	G	ABCA13	c.3993A>G_p.Ile1331Met	NSY	ENST00000435803	Ex17	bs	None	0	14	NSY	0	low	0	0	0	14	0	0	0	rs75846399	0.0076	0.0284	4054	1815	+/476.0kb/62/17.2kb	2	.	.
7	48313330	G	A	ABCA13	c.4067G>A_p.Cys1356Tyr	NSY	ENST00000435803	Ex17	bs	None	0	1	NSY	0	rare	0	0	0	1	0	0	0	.	7e-04	3e-04	4076	1824	+/476.0kb/62/17.2kb	2	.	.
7	48313341	G	A	ABCA13	c.4078G>A_p.Asp1360Asn	NSY	ENST00000435803	Ex17	bs	None	0	3	NSY	0	low	0	0	0	3	0	0	0	.	0.002	3e-04	4075	1833	+/476.0kb/62/17.2kb	2	.	.
7	48313379	A	T	ABCA13	c.4116A>T_p.Leu1372Phe	NSY	ENST00000435803	Ex17	bs	None	0	2	NSY	0	low	0	0	0	2	0	0	0	.					+/476.0kb/62/17.2kb	2	.	.
7	48313510	A	G	ABCA13	c.4247A>G_p.His1416Arg	NSY	ENST00000435803	Ex17	bs	None	0	579	NSY	0	common	0	0	125	454	0	0	0	rs17547830	0.3529	0.1855	4059	1809	+/476.0kb/62/17.2kb	2	.	.
7	48313563	A	G	ABCA13	c.4300A>G_p.Ile1434Val	NSY	ENST00000435803	Ex17	bs	None	0	14	NSY	0	low	0	0	0	14	0	0	0	rs17132195	0.0078	0.0286	4039	1782	+/476.0kb/62/17.2kb	2	.	.
7	48313641	A	G	ABCA13	c.4378A>G_p.Asn1460Asp	NSY	ENST00000435803	Ex17	bs	None	0	1	NSY	0	rare	0	0	0	1	0	0	0	.					+/476.0kb/62/17.2kb	2	.	.
7	48260869	T	G	ABCA13	c.440-9T>G	SS	ENST00000435803	In4/5	bs	None	0	396	SS	0	common	0	0	47	349	0	0	0	rs10252745	0.2273	0.1704	3979	1749	+/476.0kb/62/17.2kb	3	.	.
7	48313757	G	A	ABCA13	c.4494G>A_p.=	SY	ENST00000435803	Ex17	bs	None	0	121	SY	0	common	0	0	6	115	0	0	0	rs77190804	0.0578	0.1089	4057	1814	+/476.0kb/62/17.2kb	3	.	.
7	48313778	C	T	ABCA13	c.4515C>T_p.=	SY	ENST00000435803	Ex17	bs	None	0	1	SY	0	rare	0	0	0	1	0	0	0	.	2e-04	5e-04	4066	1820	+/476.0kb/62/17.2kb	3	.	.
7	48313786	C	A	ABCA13	c.4523C>A_p.Thr1508Lys	NSY	ENST00000435803	Ex17	bs	None	0	1	NSY	0	rare	0	0	0	1	0	0	0	.	2e-04	0	4062	1824	+/476.0kb/62/17.2kb	2	.	.
7	48313854	G	A	ABCA13	c.4591G>A_p.Glu1531Lys	NSY	ENST00000435803	Ex17	bs	None	0	8	NSY	0	low	0	0	0	8	0	0	0	.	0.0019	6e-04	4046	1807	+/476.0kb/62/17.2kb	2	.	.
7	48313881	T	C	ABCA13	c.4618T>C_p.Phe1540Leu	NSY	ENST00000435803	Ex17	bs	None	0	122	NSY	0	common	0	0	6	115	0	0	1	rs17712299	0.0578	0.1102	4048	1805	+/476.0kb/62/17.2kb	2	.	.
7	48313898	T	C	ABCA13	c.4635T>C_p.=	SY	ENST00000435803	Ex17	bs	None	0	1	SY	0	rare	0	0	0	1	0	0	0	.					+/476.0kb/62/17.2kb	3	.	.
7	48313949	C	T	ABCA13	c.4686C>T_p.=	SY	ENST00000435803	Ex17	bs	None	0	179	SY	0	common	0	0	17	161	0	0	1	rs6583483	0.1088	0.0609	4062	1799	+/476.0kb/62/17.2kb	3	.	.
7	48266842	A	AT	ABCA13	c.469-9dupT	SS	ENST00000435803	In5/6	ins	HGVSAndClass	1	179	SS	0	common	0	0	12	167	0	0	0	.					+/476.0kb/62/17.2kb	3	c.469-17_469-16insT	INT
7	48266876	C	A	ABCA13	c.486C>A_p.=	SY	ENST00000435803	Ex6	bs	None	0	14	SY	0	low	0	0	0	14	0	0	0	rs17132152	0.0078	0.0293	4089	1827	+/476.0kb/62/17.2kb	3	.	.
7	48314143	C	T	ABCA13	c.4880C>T_p.Ala1627Val	NSY	ENST00000435803	Ex17	bs	None	0	1	NSY	0	rare	0	0	0	1	0	0	0	.					+/476.0kb/62/17.2kb	2	.	.
7	48314151	C	G	ABCA13	c.4888C>G_p.Leu1630Val	NSY	ENST00000435803	Ex17	bs	None	0	28	NSY	0	low	0	0	0	28	0	0	0	.	0.0085	0.0021	4095	1867	+/476.0kb/62/17.2kb	2	.	.
7	48314279	G	A	ABCA13	c.5016G>A_p.=	SY	ENST00000435803	Ex17	bs	None	0	235	SY	0	common	0	0	27	208	0	0	0	rs6955212	0.1417	0.1536	4107	1904	+/476.0kb/62/17.2kb	3	.	.
7	48314330	A	G	ABCA13	c.5067A>G_p.=	SY	ENST00000435803	Ex17	bs	None	0	14	SY	0	low	0	0	0	14	0	0	0	rs17132196	0.0077	0.0285	4103	1879	+/476.0kb/62/17.2kb	3	.	.
7	48314643	G	A	ABCA13	c.5380G>A_p.Val1794Met	NSY	ENST00000435803	Ex17	bs	None	0	1	NSY	0	rare	0	0	0	1	0	0	0	.					+/476.0kb/62/17.2kb	2	.	.
7	48314798	G	T	ABCA13	c.5535G>T_p.=	SY	ENST00000435803	Ex17	bs	None	0	579	SY	0	common	0	0	125	454	0	0	0	rs13233225	0.3531	0.2919	4118	1881	+/476.0kb/62/17.2kb	3	.	.
7	48314859	C	T	ABCA13	c.5596C>T_p.Pro1866Ser	NSY	ENST00000435803	Ex17	bs	None	0	1	NSY	0	rare	0	0	0	1	0	0	0	.					+/476.0kb/62/17.2kb	2	.	.
7	48314876	A	C	ABCA13	c.5613A>C_p.=	SY	ENST00000435803	Ex17	bs	None	0	1	SY	0	rare	0	0	0	1	0	0	0	rs57187359	1e-04	0.0772	4077	1846	+/476.0kb/62/17.2kb	3	.	.
7	48314896	C	T	ABCA13	c.5633C>T_p.Ser1878Phe	NSY	ENST00000435803	Ex17	bs	None	0	3	NSY	0	low	0	0	0	3	0	0	0	.	0.0014	8e-04	4074	1826	+/476.0kb/62/17.2kb	2	.	.
7	48314929	T	A	ABCA13	c.5666T>A_p.Ile1889Lys	NSY	ENST00000435803	Ex17	bs	None	0	14	NSY	0	low	0	0	0	14	0	0	0	rs17132197	0.0077	0.0279	4071	1812	+/476.0kb/62/17.2kb	2	.	.
7	48315041	G	A	ABCA13	c.5778G>A_p.=	SY	ENST00000435803	Ex17	bs	None	0	6	SY	0	low	0	0	0	6	0	0	0	.	0.0032	0.0038	4086	1830	+/476.0kb/62/17.2kb	3	.	.
7	48315202	T	C	ABCA13	c.5939T>C_p.Leu1980Ser	NSY	ENST00000435803	Ex17	bs	None	0	1	NSY	0	rare	0	0	0	1	0	0	0	.	1e-04	0.0028	4075	1807	+/476.0kb/62/17.2kb	2	.	.
7	48315320	G	A	ABCA13	c.6057G>A_p.=	SY	ENST00000435803	Ex17	bs	None	0	1	SY	0	rare	0	0	0	1	0	0	0	.	1e-04	0	4071	1826	+/476.0kb/62/17.2kb	3	.	.
7	48315360	A	G	ABCA13	c.6097A>G_p.Asn2033Asp	NSY	ENST00000435803	Ex17	bs	None	0	64	NSY	0	common	0	0	1	63	0	0	0	rs17661364	0.0304	0.022	4080	1837	+/476.0kb/62/17.2kb	2	.	.
7	48315536	A	C	ABCA13	c.6273A>C_p.=	SY	ENST00000435803	Ex17	bs	None	0	1	SY	0	rare	0	0	0	1	0	0	0	.					+/476.0kb/62/17.2kb	3	.	.
7	48315621	G	A	ABCA13	c.6358G>A_p.Glu2120Lys	NSY	ENST00000435803	Ex17	bs	None	0	1	NSY	0	rare	0	0	0	1	0	0	0	.					+/476.0kb/62/17.2kb	2	.	.
7	48315724	C	T	ABCA13	c.6461C>T_p.Ser2154Leu	NSY	ENST00000435803	Ex17	bs	None	0	14	NSY	0	low	0	0	0	14	0	0	0	rs17092911	0.0075	0.0282	4080	1825	+/476.0kb/62/17.2kb	2	.	.
7	48315796	C	A	ABCA13	c.6533C>A_p.Ala2178Glu	NSY	ENST00000435803	Ex17	bs	None	0	867	NSY	0	common	0	0	412	455	0	0	0	.	0.6449	0.8147	4062	1802	+/476.0kb/62/17.2kb	2	.	.
7	48315898	T	C	ABCA13	c.6635T>C_p.Leu2212Ser	NSY	ENST00000435803	Ex17	bs	None	0	14	NSY	0	low	0	0	0	14	0	0	0	rs17132198	0.0073	0.0269	4062	1806	+/476.0kb/62/17.2kb	2	.	.
7	48315930	G	C	ABCA13	c.6667G>C_p.Ala2223Pro	NSY	ENST00000435803	Ex17	bs	None	0	174	NSY	0	common	0	0	10	164	0	0	0	rs74859514	0.0914	0.0187	4085	1823	+/476.0kb/62/17.2kb	2	.	.
7	48315964	T	C	ABCA13	c.6701T>C_p.Ile2234Thr	NSY	ENST00000435803	Ex17	bs	None	0	1	NSY	0	rare	0	0	0	1	0	0	0	.					+/476.0kb/62/17.2kb	2	.	.
7	48316055	A	G	ABCA13	c.6792A>G_p.=	SY	ENST00000435803	Ex17	bs	None	0	14	SY	0	low	0	0	0	14	0	0	0	rs17132201	0.0076	0.0277	4063	1807	+/476.0kb/62/17.2kb	3	.	.
7	48317667	GTA	G	ABCA13	c.6900-8_6900-7delAT	SS	ENST00000435803	In17/18	del	HGVSAndClass	2	22	SS	0	low	0	0	0	8	0	0	14	.					+/476.0kb/62/17.2kb	3	c.6900-23_6900-22delTA	INT
7	48317667	G	GTA	ABCA13	c.6900-8_6900-7dupAT	SS	ENST00000435803	In17/18	ins	HGVSAndClass	2	41	SS	0	low	0	0	1	40	0	0	0	.					+/476.0kb/62/17.2kb	3	c.6900-24_6900-23insTA	INT
7	48317683	A	T	ABCA13	c.6900-8A>T	SS	ENST00000435803	In17/18	bs	None	0	576	SS	0	common	0	0	127	374	0	1	74	rs10246853					+/476.0kb/62/17.2kb	3	.	.
7	48317708	A	C	ABCA13	c.6917A>C_p.Lys2306Thr	NSY	ENST00000435803	Ex18	bs	None	0	122	NSY	0	common	0	0	6	114	0	0	2	rs78334925	0.0544	0.1021	3915	1723	+/476.0kb/62/17.2kb	2	.	.
7	48317799	A	G	ABCA13	c.7008A>G_p.Ile2336Met	NSY	ENST00000435803	Ex18	bs	None	0	1	NSY	0	rare	0	0	0	1	0	0	0	.					+/476.0kb/62/17.2kb	2	.	.
7	48317836	G	A	ABCA13	c.7045G>A_p.Gly2349Arg	NSY	ENST00000435803	Ex18	bs	None	0	14	NSY	0	low	0	0	0	14	0	0	0	rs111564118	0.0078	0.028	4059	1787	+/476.0kb/62/17.2kb	2	.	.
7	48317939	T	G	ABCA13	c.7148T>G_p.Ile2383Arg	NSY	ENST00000435803	Ex18	bs	None	0	2	NSY	0	low	0	0	0	2	0	0	0	.	4e-04	0	4068	1810	+/476.0kb/62/17.2kb	2	.	.
7	48318098	A	G	ABCA13	c.7307A>G_p.Lys2436Arg	NSY	ENST00000435803	Ex18	bs	None	0	14	NSY	0	low	0	0	0	14	0	0	0	rs17132206	0.0076	0.0283	4085	1840	+/476.0kb/62/17.2kb	2	.	.
7	48318242	G	A	ABCA13	c.7451G>A_p.Arg2484Lys	NSY	ENST00000435803	Ex18	bs	None	0	15	NSY	0	low	0	0	0	15	0	0	0	rs79834369	0.0089	0.0027	4085	1832	+/476.0kb/62/17.2kb	2	.	.
7	48318287	C	G	ABCA13	c.7496C>G_p.Ser2499Cys	NSY	ENST00000435803	Ex18	bs	None	0	1	NSY	0	rare	0	0	0	1	0	0	0	.	1e-04	0	4095	1857	+/476.0kb/62/17.2kb	2	.	.
7	48318400	T	G	ABCA13	c.7609T>G_p.Ser2537Ala	NSY	ENST00000435803	Ex18	bs	None	0	14	NSY	0	low	0	0	0	14	0	0	0	rs17132208	0.0077	0.0281	4087	1851	+/476.0kb/62/17.2kb	2	.	.
7	48318419	A	G	ABCA13	c.7628A>G_p.His2543Arg	NSY	ENST00000435803	Ex18	bs	None	0	2	NSY	0	low	0	0	0	2	0	0	0	.	0.0013	3e-04	4081	1840	+/476.0kb/62/17.2kb	2	.	.
7	48318500	T	C	ABCA13	c.7709T>C_p.Val2570Ala	NSY	ENST00000435803	Ex18	bs	None	0	2	NSY	0	low	0	0	0	2	0	0	0	.					+/476.0kb/62/17.2kb	2	.	.
7	48318614	T	G	ABCA13	c.7823T>G_p.Ile2608Arg	NSY	ENST00000435803	Ex18	bs	None	0	8	NSY	0	low	0	0	0	8	0	0	0	.	0.0044	8e-04	4073	1819	+/476.0kb/62/17.2kb	2	.	.
7	48318701	AAAT	A	ABCA13	c.7911_7913delAAT_p.Glu2637_Ile2638delinsAsp	IF	ENST00000435803	Ex18	del	None	3	29	IF	0	low	0	0	0	29	0	0	0	.					+/476.0kb/62/17.2kb	2	.	.
7	48318811	C	T	ABCA13	c.8020C>T_p.Arg2674Trp	NSY	ENST00000435803	Ex18	bs	None	0	938	NSY	0	common	0	0	562	376	0	0	0	.	0.752	0.8239	4076	1823	+/476.0kb/62/17.2kb	2	.	.
7	48318960	A	G	ABCA13	c.8169A>G_p.Ile2723Met	NSY	ENST00000435803	Ex18	bs	None	0	1	NSY	0	rare	0	0	0	1	0	0	0	rs75953840	0	0.0114	4071	1803	+/476.0kb/62/17.2kb	2	.	.
7	48319403	A	C	ABCA13	c.8612A>C_p.Lys2871Thr	NSY	ENST00000435803	Ex18	bs	None	0	14	NSY	0	low	0	0	0	14	0	0	0	rs113190350	0.0079	0.0281	4072	1813	+/476.0kb/62/17.2kb	2	.	.
7	48321010	G	A	ABCA13	c.8797G>A_p.Val2933Met	NSY	ENST00000435803	Ex19	bs	None	0	1	NSY	0	rare	0	0	0	1	0	0	0	rs79809732	6e-04	0	4208	2011	+/476.0kb/62/17.2kb	2	.	.
7	48335319	C	T	ABCA13	c.8978C>T_p.Ser2993Leu	NSY	ENST00000435803	Ex21	bs	None	0	1	NSY	0	rare	0	0	0	1	0	0	0	.	1e-04	0	4106	1874	+/476.0kb/62/17.2kb	2	.	.
7	48335376	G	A	ABCA13	c.9035G>A_p.Ser3012Asn	NSY	ENST00000435803	Ex21	bs	None	0	2	NSY	0	low	0	0	0	2	0	0	0	.					+/476.0kb/62/17.2kb	2	.	.
7	48336844	C	T	ABCA13	c.9135C>T_p.=	SY	ENST00000435803	Ex22	bs	None	0	855	SY	0	common	0	0	397	457	0	0	1	rs6583546	0.6334	0.6836	4104	1841	+/476.0kb/62/17.2kb	3	.	.
7	48337984	T	A	ABCA13	c.9221T>A_p.Met3074Lys	NSY	ENST00000435803	Ex23	bs	None	0	6	NSY	0	low	0	0	0	6	0	0	0	rs117649711	0.0036	6e-04	4070	1806	+/476.0kb/62/17.2kb	2	.	.
7	48278867	G	T	ABCA13	c.927G>T_p.Met309Ile	NSY	ENST00000435803	Ex9	bs	None	0	1	NSY	0	rare	0	0	0	1	0	0	0	.	0.001	0	4151	1967	+/476.0kb/62/17.2kb	2	.	.
7	48338078	C	T	ABCA13	c.9315C>T_p.=	SY	ENST00000435803	Ex23	bs	None	0	5	SY	0	low	0	0	0	5	0	0	0	rs112334236	0.0031	0.0013	4136	1955	+/476.0kb/62/17.2kb	3	.	.
7	48349565	G	A	ABCA13	c.9343G>A_p.Val3115Ile	NSY	ENST00000435803	Ex24	bs	None	0	1	NSY	0	rare	0	0	0	1	0	0	0	.					+/476.0kb/62/17.2kb	2	.	.
7	48349583	T	G	ABCA13	c.9361T>G_p.Cys3121Gly	NSY	ENST00000435803	Ex24	bs	None	0	1	NSY	0	rare	0	0	0	1	0	0	0	.	5e-04	0	4160	1940	+/476.0kb/62/17.2kb	2	.	.
7	48349643	G	A	ABCA13	c.9421G>A_p.Ala3141Thr	NSY	ENST00000435803	Ex24	bs	None	0	1	NSY	0	rare	0	0	0	1	0	0	0	.	0.0011	0	4163	1940	+/476.0kb/62/17.2kb	2	.	.
7	48349647	C	T	ABCA13	c.9425C>T_p.Ala3142Val	NSY	ENST00000435803	Ex24	bs	None	0	265	NSY	0	common	0	0	28	237	0	0	0	rs3931814	0.1419	0.0515	4165	1943	+/476.0kb/62/17.2kb	2	.	.
7	48349681	G	A	ABCA13	c.9459G>A_p.=	SY	ENST00000435803	Ex24	bs	None	0	1	SY	0	rare	0	0	0	1	0	0	0	.					+/476.0kb/62/17.2kb	3	.	.
7	48352698	A	G	ABCA13	c.9551A>G_p.Asn3184Ser	NSY	ENST00000435803	Ex25	bs	None	0	18	NSY	0	low	0	0	0	18	0	0	0	rs112606040	0.0089	0.0501	4109	1875	+/476.0kb/62/17.2kb	2	.	.
7	48352797	C	T	ABCA13	c.9650C>T_p.Thr3217Ile	NSY	ENST00000435803	Ex25	bs	None	0	1	NSY	0	rare	0	0	0	1	0	0	0	.	1e-04	0	4086	1850	+/476.0kb/62/17.2kb	2	.	.
7	48352801	C	G	ABCA13	c.9654C>G_p.=	SY	ENST00000435803	Ex25	bs	None	0	2	SY	0	low	0	0	0	2	0	0	0	.	6e-04	5e-04	4085	1850	+/476.0kb/62/17.2kb	3	.	.
7	48353866	G	C	ABCA13	c.9719G>C_p.Gly3240Ala	NSY	ENST00000435803	Ex26	bs	None	0	1	NSY	0	rare	0	0	0	1	0	0	0	.	6e-04	0	4098	1834	+/476.0kb/62/17.2kb	2	.	.
7	48353922	G	A	ABCA13	c.9775G>A_p.Asp3259Asn	NSY	ENST00000435803	Ex26	bs	None	0	1	NSY	0	rare	0	0	0	1	0	0	0	.					+/476.0kb/62/17.2kb	2	.	.
7	48353991	A	G	ABCA13	c.9844A>G_p.Ile3282Val	NSY	ENST00000435803	Ex26	bs	None	0	9	NSY	0	low	0	0	0	9	0	0	0	.	0.0021	6e-04	4072	1812	+/476.0kb/62/17.2kb	2	.	.
7	48356801	G	C	ABCA13	c.9907G>C_p.Gly3303Arg	NSY	ENST00000435803	Ex27	bs	None	0	1	NSY	0	rare	0	0	0	1	0	0	0	.	4e-04	0	4084	1834	+/476.0kb/62/17.2kb	2	.	.
7	48356856	C	T	ABCA13	c.9962C>T_p.Thr3321Ile	NSY	ENST00000435803	Ex27	bs	None	0	2	NSY	0	low	0	0	0	2	0	0	0	.					+/476.0kb/62/17.2kb	2	.	.
9	107599376	A	G	ABCA1	c.1196T>C_p.Val399Ala	EE	ENST00000374736	Ex11	bs	None	0	10	EE	0	low	0	0	0	10	0	0	0	rs9282543	0.0055	7e-04	4300	2203	-/147.2kb/50/10.5kb	2	.	.
9	107599263	G	A	ABCA1	c.1309C>T_p.Arg437Trp	EE	ENST00000374736	Ex11	bs	None	0	1	EE	0	rare	0	0	0	1	0	0	0	.	2e-04	0	4300	2203	-/147.2kb/50/10.5kb	2	.	.
9	107594892	G	C	ABCA1	c.1472C>G_p.Thr491Ser	NSY	ENST00000374736	Ex12	bs	None	0	1	NSY	0	rare	0	0	0	1	0	0	0	.					-/147.2kb/50/10.5kb	2	.	.
9	107593329	C	A	ABCA1	c.1769G>T_p.Trp590Leu	NSY	ENST00000374736	Ex14	bs	None	0	1	NSY	0	rare	0	0	0	1	0	0	0	.					-/147.2kb/50/10.5kb	2	.	.
9	107591272	G	T	ABCA1	c.2040C>A_p.=	SY	ENST00000374736	Ex15	bs	None	0	218	SY	0	common	0	0	12	204	0	0	2	rs2853579	0.126	0.4156	4300	2203	-/147.2kb/50/10.5kb	3	.	.
9	107589255	C	T	ABCA1	c.2311G>A_p.Val771Met	NSY	ENST00000374736	Ex16	bs	None	0	55	NSY	0	common	0	0	0	37	0	0	18	.	0.0363	0.0915	4300	2203	-/147.2kb/50/10.5kb	2	.	.
9	107589246	T	G	ABCA1	c.2320A>C_p.Thr774Pro	NSY	ENST00000374736	Ex16	bs	None	0	11	NSY	0	low	0	0	0	7	0	0	4	rs35819696	0.0034	0.0011	4300	2203	-/147.2kb/50/10.5kb	2	.	.
9	107588124	A	G	ABCA1	c.2382T>C_p.=	SY	ENST00000374736	Ex17	bs	None	0	1	SY	0	rare	0	0	0	1	0	0	0	.	1e-04	0	4300	2203	-/147.2kb/50/10.5kb	3	.	.
9	107588033	C	T	ABCA1	c.2473G>A_p.Val825Ile	NSY	ENST00000374736	Ex17	bs	None	0	122	NSY	0	common	0	0	3	119	0	0	0	.	0.0627	0.017	4300	2203	-/147.2kb/50/10.5kb	2	.	.
9	107646763	G	T	ABCA1	c.247C>A_p.Arg83Ser	NSY	ENST00000374736	Ex4	bs	None	0	1	NSY	0	rare	0	0	0	1	0	0	0	.					-/147.2kb/50/10.5kb	2	.	.
9	107646756	G	A	ABCA1	c.254C>T_p.Pro85Leu	NSY	ENST00000374736	Ex4	bs	None	0	2	NSY	0	low	0	0	0	2	0	0	0	.	9e-04	2e-04	4300	2203	-/147.2kb/50/10.5kb	2	.	.
9	107586753	T	C	ABCA1	c.2649A>G_p.Ile883Met	NSY	ENST00000374736	Ex18	bs	None	0	228	NSY	0	common	0	0	12	211	0	0	5	.	0.1342	0.4641	4300	2203	-/147.2kb/50/10.5kb	2	.	.
9	107583748	G	A	ABCA1	c.2868C>T_p.=	SY	ENST00000374736	Ex20	bs	None	0	1	SY	0	rare	0	0	0	1	0	0	0	rs35561837	1e-04	0.0379	4300	2203	-/147.2kb/50/10.5kb	3	.	.
9	107583702	G	A	ABCA1	c.2914C>T_p.Arg972Trp	NSY	ENST00000374736	Ex20	bs	None	0	1	NSY	0	rare	0	0	0	1	0	0	0	.					-/147.2kb/50/10.5kb	2	.	.
9	107582275	C	T	ABCA1	c.3036G>A_p.Met1012Ile	NSY	ENST00000374736	Ex21	bs	None	0	1	NSY	0	rare	0	0	0	1	0	0	0	.					-/147.2kb/50/10.5kb	2	.	.
9	107582258	T	C	ABCA1	c.3053A>G_p.Asp1018Gly	NSY	ENST00000374736	Ex21	bs	None	0	1	NSY	0	rare	0	0	0	1	0	0	0	.	7e-04	7e-04	4300	2203	-/147.2kb/50/10.5kb	2	.	.
9	107582205	C	T	ABCA1	c.3103+3G>A	SS	ENST00000374736	In21/22	bs	None	0	1	SS	0	rare	0	0	0	1	0	0	0	.					-/147.2kb/50/10.5kb	3	.	.
9	107581989	T	C	ABCA1	c.3119A>G_p.Lys1040Arg	NSY	ENST00000374736	Ex22	bs	None	0	1	NSY	0	rare	0	0	0	1	0	0	0	.					-/147.2kb/50/10.5kb	2	.	.
9	107581949	A	C	ABCA1	c.3159T>G_p.=	SY	ENST00000374736	Ex22	bs	None	0	28	SY	0	low	0	0	0	28	0	0	0	rs35871586	0.0105	0.0027	4300	2203	-/147.2kb/50/10.5kb	3	.	.
9	107581904	G	A	ABCA1	c.3204C>T_p.=	SY	ENST00000374736	Ex22	bs	None	0	1	SY	0	rare	0	0	0	1	0	0	0	rs55814314	3e-04	5e-04	4300	2203	-/147.2kb/50/10.5kb	3	.	.
9	107579632	C	G	ABCA1	c.3516G>C_p.Glu1172Asp	NSY	ENST00000374736	Ex24	bs	None	0	65	NSY	0	common	0	0	1	64	0	0	0	rs33918808	0.0317	0.1611	4300	2203	-/147.2kb/50/10.5kb	2	.	.
9	107578620	G	A	ABCA1	c.3542C>T_p.Ser1181Phe	NSY	ENST00000374736	Ex25	bs	None	0	1	NSY	0	rare	0	0	0	1	0	0	0	rs76881554	0.0022	2e-04	4300	2203	-/147.2kb/50/10.5kb	2	.	.
9	107578529	T	C	ABCA1	c.3633A>G_p.=	SY	ENST00000374736	Ex25	bs	None	0	16	SY	0	low	0	0	0	16	0	0	0	rs34788556	0.0077	0.1067	4300	2203	-/147.2kb/50/10.5kb	3	.	.
9	107576738	C	T	ABCA1	c.3757G>A_p.Glu1253Lys	NSY	ENST00000374736	Ex26	bs	None	0	1	NSY	0	rare	0	0	0	1	0	0	0	.	0	2e-04	4300	2203	-/147.2kb/50/10.5kb	2	.	.
9	107576420	T	C	ABCA1	c.3880A>G_p.Asn1294Asp	NSY	ENST00000374736	Ex27	bs	None	0	1	NSY	0	rare	0	0	0	1	0	0	0	.					-/147.2kb/50/10.5kb	2	.	.
9	107568705	C	T	ABCA1	c.4281G>A_p.=	SY	ENST00000374736	Ex31	bs	None	0	148	SY	0	common	0	0	7	129	0	0	12	.	0.0888	0.0399	4300	2203	-/147.2kb/50/10.5kb	3	.	.
9	107566930	C	A	ABCA1	c.4536G>T_p.=	SY	ENST00000374736	Ex32	bs	None	0	44	SY	0	low	0	0	2	42	0	0	0	rs41277763	0.0179	0.0032	4300	2203	-/147.2kb/50/10.5kb	3	.	.
9	107624029	C	T	ABCA1	c.474G>A_p.=	SY	ENST00000374736	Ex6	bs	None	0	449	SY	0	common	0	0	71	378	0	0	0	.	0.2652	0.4335	4300	2203	-/147.2kb/50/10.5kb	3	.	.
9	107562804	T	C	ABCA1	c.4760A>G_p.Lys1587Arg	NSY	ENST00000374736	Ex35	bs	None	0	944	NSY	0	common	0	0	574	370	0	0	0	.	0.7605	0.2426	4300	2203	-/147.2kb/50/10.5kb	2	.	.
9	107562151	G	A	ABCA1	c.4892C>T_p.Ala1631Val	NSY	ENST00000374736	Ex36	bs	None	0	1	NSY	0	rare	0	0	0	1	0	0	0	.	2e-04	5e-04	4300	2203	-/147.2kb/50/10.5kb	2	.	.
9	107560784	C	T	ABCA1	c.5039G>A_p.Arg1680Gln	NSY	ENST00000374736	Ex37	bs	None	0	1	NSY	0	rare	0	0	0	1	0	0	0	.	7e-04	0	4300	2203	-/147.2kb/50/10.5kb	2	.	.
9	107558340	G	A	ABCA1	c.5376C>T_p.=	SY	ENST00000374736	Ex39	bs	None	0	4	SY	0	low	0	0	0	4	0	0	0	rs13306077	0.0021	0.0011	4300	2203	-/147.2kb/50/10.5kb	3	.	.
9	107556793	T	TAAA	ABCA1	c.5383-5_5383-3dupTTT	SS	ENST00000374736	In39/40	ins	HGVSAndClass	3	3	SS	0	low	0	0	3	0	0	0	0	.					-/147.2kb/50/10.5kb	3	c.5383-21_5383-20insTTT	INT
9	107556776	T	G	ABCA1	c.5398A>C_p.Asn1800His	NSY	ENST00000374736	Ex40	bs	None	0	1	NSY	0	rare	0	0	0	1	0	0	0	.	9e-04	0	4300	2203	-/147.2kb/50/10.5kb	2	.	.
9	107556768	G	A	ABCA1	c.5406C>T_p.=	SY	ENST00000374736	Ex40	bs	None	0	1	SY	0	rare	0	0	0	1	0	0	0	.					-/147.2kb/50/10.5kb	3	.	.
9	107555058	C	G	ABCA1	c.5757+9G>C	SS	ENST00000374736	In42/43	bs	None	0	1	SS	0	rare	0	0	0	1	0	0	0	.					-/147.2kb/50/10.5kb	3	.	.
9	107554263	C	T	ABCA1	c.5774G>A_p.Arg1925Gln	NSY	ENST00000374736	Ex43	bs	None	0	1	NSY	0	rare	0	0	0	1	0	0	0	.	0.0027	5e-04	4300	2203	-/147.2kb/50/10.5kb	2	.	.
9	107554231	T	C	ABCA1	c.5806A>G_p.Ile1936Val	NSY	ENST00000374736	Ex43	bs	None	0	1	NSY	0	rare	0	0	0	1	0	0	0	.					-/147.2kb/50/10.5kb	2	.	.
9	107550222	G	A	ABCA1	c.6183C>T_p.=	SY	ENST00000374736	Ex46	bs	None	0	29	SY	0	low	0	0	0	29	0	0	0	rs9282537	0.0181	0.2179	4300	2203	-/147.2kb/50/10.5kb	3	.	.
9	107550194	T	C	ABCA1	c.6204+7A>G	SS	ENST00000374736	In46/47	bs	None	0	1	SS	0	rare	0	0	0	1	0	0	0	.					-/147.2kb/50/10.5kb	3	.	.
9	107548675	C	T	ABCA1	c.6309-4G>A	SS	ENST00000374736	In47/48	bs	None	0	1	SS	0	rare	0	0	0	1	0	0	0	.	3e-04	0	4300	2203	-/147.2kb/50/10.5kb	3	.	.
9	107620867	C	T	ABCA1	c.656G>A_p.Arg219Lys	NSY	ENST00000374736	Ex7	bs	None	0	465	NSY	0	common	0	0	83	382	0	0	0	.	0.2814	0.6064	4300	2203	-/147.2kb/50/10.5kb	2	.	.
9	107546695	G	C	ABCA1	c.6687C>G_p.His2229Gln	NSY	ENST00000374736	Ex50	bs	None	0	1	NSY	0	rare	0	0	0	1	0	0	0	.					-/147.2kb/50/10.5kb	2	.	.
9	107620797	A	G	ABCA1	c.720+6T>C	SS	ENST00000374736	In7/8	bs	None	0	1	SS	0	rare	0	0	0	1	0	0	0	.	8e-04	0	4300	2203	-/147.2kb/50/10.5kb	3	.	.
9	107607822	G	A	ABCA1	c.749C>T_p.Pro250Leu	NSY	ENST00000374736	Ex8	bs	None	0	1	NSY	0	rare	0	0	0	1	0	0	0	.	2e-04	0	4300	2203	-/147.2kb/50/10.5kb	2	.	.
9	107607811	G	C	ABCA1	c.760C>G_p.Leu254Val	NSY	ENST00000374736	Ex8	bs	None	0	1	NSY	0	rare	0	0	0	1	0	0	0	.					-/147.2kb/50/10.5kb	2	.	.
9	107602680	G	A	ABCA1	c.934C>T_p.Pro312Ser	NSY	ENST00000374736	Ex9	bs	None	0	1	NSY	0	rare	0	0	0	1	0	0	0	.					-/147.2kb/50/10.5kb	2	.	.
9	107602678	G	A	ABCA1	c.936C>T_p.=	SY	ENST00000374736	Ex9	bs	None	0	208	SY	0	common	0	0	5	203	0	0	0	rs2274873	0.1002	0.0965	4300	2203	-/147.2kb/50/10.5kb	3	.	.
9	107602666	C	T	ABCA1	c.948G>A_p.=	SY	ENST00000374736	Ex9	bs	None	0	205	SY	0	common	0	0	15	190	0	0	0	rs2246841	0.1122	0.222	4300	2203	-/147.2kb/50/10.5kb	3	.	.
9	107602661	T	G	ABCA1	c.953A>C_p.Lys318Thr	NSY	ENST00000374736	Ex9	bs	None	0	1	NSY	0	rare	0	0	0	1	0	0	0	.					-/147.2kb/50/10.5kb	2	.	.
9	107651444	T	C	ABCA1	c.99A>G_p.=	SY	ENST00000374736	Ex3	bs	None	0	1	SY	0	rare	0	0	0	1	0	0	0	.	0.001	2e-04	4300	2203	-/147.2kb/50/10.5kb	3	.	.
9	139915218	G	T	ABCA2	c.1193C>A_p.Thr398Lys	NSY	ENST00000341511	Ex9	bs	None	0	1	NSY	0	rare	0	0	0	1	0	0	0	.	0.0033	3e-04	4095	1995	-/21.0kb/49/8.1kb	2	.	.
9	139914893	C	T	ABCA2	c.1320G>A_p.=	SY	ENST00000341511	Ex10	bs	None	0	7	SY	0	low	0	0	0	7	0	0	0	rs56164699	0.0073	0.0014	4245	2153	-/21.0kb/49/8.1kb	3	.	.
9	139914819	G	A	ABCA2	c.1394C>T_p.Ala465Val	NSY	ENST00000341511	Ex10	bs	None	0	1	NSY	0	rare	0	0	0	1	0	0	0	.	8e-04	0	4238	2129	-/21.0kb/49/8.1kb	2	.	.
9	139913239	T	G	ABCA2	c.1751A>C_p.His584Pro	NSY	ENST00000341511	Ex13	bs	None	0	993	NSY	0	common	0	0	991	0	0	2	0	.	1	0.9998	4178	2057	-/21.0kb/49/8.1kb	2	.	.
9	139912484	A	G	ABCA2	c.2037T>C_p.=	SY	ENST00000341511	Ex15	bs	None	0	993	SY	0	common	0	0	949	43	0	0	1	.	0.9702	0.9452	4208	2079	-/21.0kb/49/8.1kb	3	.	.
9	139912358	G	C	ABCA2	c.2097-5C>G	SS	ENST00000341511	In15/16	bs	None	0	2	SS	0	low	0	0	0	1	0	0	1	.	4e-04	0	4171	2044	-/21.0kb/49/8.1kb	3	.	.
9	139911983	T	G	ABCA2	c.2373A>C_p.=	SY	ENST00000341511	Ex17	bs	None	0	185	SY	0	common	0	0	12	162	0	0	11	rs12348881	0.098	0.1905	4240	2155	-/21.0kb/49/8.1kb	3	.	.
9	139911948	G	A	ABCA2	c.2402+6C>T	SS	ENST00000341511	In17/18	bs	None	0	1	SS	0	rare	0	0	0	1	0	0	0	.	0	2e-04	4223	2116	-/21.0kb/49/8.1kb	3	.	.
9	139911782	G	A	ABCA2	c.2419C>T_p.=	SY	ENST00000341511	Ex18	bs	None	0	1	SY	0	rare	0	0	0	1	0	0	0	.					-/21.0kb/49/8.1kb	3	.	.
9	139911571	G	A	ABCA2	c.2559C>T_p.=	SY	ENST00000341511	Ex19	bs	None	0	2	SY	0	low	0	0	0	2	0	0	0	.	0.0018	5e-04	4191	2067	-/21.0kb/49/8.1kb	3	.	.
9	139911532	G	A	ABCA2	c.2598C>T_p.=	SY	ENST00000341511	Ex19	bs	None	0	1	SY	0	rare	0	0	0	1	0	0	0	.	0.0017	2e-04	4165	2053	-/21.0kb/49/8.1kb	3	.	.
9	139910770	T	C	ABCA2	c.3077A>G_p.His1026Arg	NSY	ENST00000341511	Ex21	bs	None	0	1	NSY	0	rare	0	0	0	1	0	0	0	.					-/21.0kb/49/8.1kb	2	.	.
9	139910575	G	A	ABCA2	c.3156C>T_p.=	SY	ENST00000341511	Ex22	bs	None	0	1	SY	0	rare	0	0	0	1	0	0	0	.	1e-04	0	4228	2136	-/21.0kb/49/8.1kb	3	.	.
9	139910558	G	A	ABCA2	c.3173C>T_p.Thr1058Met	NSY	ENST00000341511	Ex22	bs	None	0	2	NSY	0	low	0	0	0	2	0	0	0	.					-/21.0kb/49/8.1kb	2	.	.
9	139910188	C	T	ABCA2	c.3453G>A_p.=	SY	ENST00000341511	Ex23	bs	None	0	5	SY	0	low	0	0	0	5	0	0	0	.					-/21.0kb/49/8.1kb	3	.	.
9	139910167	C	T	ABCA2	c.3474G>A_p.=	SY	ENST00000341511	Ex23	bs	None	0	1	SY	0	rare	0	0	0	1	0	0	0	.	2e-04	0	4212	2105	-/21.0kb/49/8.1kb	3	.	.
9	139910011	C	T	ABCA2	c.3552G>A_p.=	SY	ENST00000341511	Ex24	bs	None	0	1	SY	0	rare	0	0	0	1	0	0	0	rs35031434	0	0.039	4293	2195	-/21.0kb/49/8.1kb	3	.	.
9	139909921	G	A	ABCA2	c.3642C>T_p.=	SY	ENST00000341511	Ex24	bs	None	0	1	SY	0	rare	0	0	0	1	0	0	0	.	1e-04	0	4283	2159	-/21.0kb/49/8.1kb	3	.	.
9	139909918	G	A	ABCA2	c.3645C>T_p.=	SY	ENST00000341511	Ex24	bs	None	0	9	SY	0	low	0	0	0	7	0	0	2	.	0.0026	9e-04	4276	2154	-/21.0kb/49/8.1kb	3	.	.
9	139909206	C	T	ABCA2	c.3939G>A_p.=	SY	ENST00000341511	Ex26	bs	None	0	19	SY	0	low	0	0	0	19	0	0	0	.	0.0099	9e-04	4227	2123	-/21.0kb/49/8.1kb	3	.	.
9	139917189	G	A	ABCA2	c.404C>T_p.Pro135Leu	NSY	ENST00000341511	Ex5	bs	None	0	2	NSY	0	low	0	0	0	2	0	0	0	.	0.0012	5e-04	4115	1927	-/21.0kb/49/8.1kb	2	.	.
9	139908749	C	T	ABCA2	c.4111G>A_p.Ala1371Thr	NSY	ENST00000341511	Ex27	bs	None	0	1	NSY	0	rare	0	0	0	1	0	0	0	.					-/21.0kb/49/8.1kb	2	.	.
9	139908732	C	T	ABCA2	c.4128G>A_p.=	SY	ENST00000341511	Ex27	bs	None	0	1	SY	0	rare	0	0	0	1	0	0	0	.	7e-04	5e-04	4281	2184	-/21.0kb/49/8.1kb	3	.	.
9	139908683	C	T	ABCA2	c.4177G>A_p.Val1393Ile	NSY	ENST00000341511	Ex27	bs	None	0	1	NSY	0	rare	0	0	0	1	0	0	0	.	0	2e-04	4267	2170	-/21.0kb/49/8.1kb	2	.	.
9	139908679	T	C	ABCA2	c.4181A>G_p.Tyr1394Cys	NSY	ENST00000341511	Ex27	bs	None	0	2	NSY	0	low	0	0	0	2	0	0	0	.					-/21.0kb/49/8.1kb	2	.	.
9	139908464	C	A	ABCA2	c.4267G>T_p.Val1423Phe	NSY	ENST00000341511	Ex28	bs	None	0	25	NSY	0	low	0	0	0	22	0	0	3	.	0.0111	0.0027	4191	2072	-/21.0kb/49/8.1kb	2	.	.
9	139908327	G	A	ABCA2	c.4404C>T_p.=	SY	ENST00000341511	Ex28	bs	None	0	1	SY	0	rare	0	0	0	1	0	0	0	.					-/21.0kb/49/8.1kb	3	.	.
9	139908291	C	T	ABCA2	c.4440G>A_p.=	SY	ENST00000341511	Ex28	bs	None	0	1	SY	0	rare	0	0	0	1	0	0	0	.	7e-04	0	4208	2098	-/21.0kb/49/8.1kb	3	.	.
9	139908280	C	T	ABCA2	c.4447+4G>A	SS	ENST00000341511	In28/29	bs	None	0	4	SS	0	low	0	0	0	3	0	0	1	.	0.0013	2e-04	4206	2069	-/21.0kb/49/8.1kb	3	.	.
9	139907921	G	A	ABCA2	c.4542C>T_p.=	SY	ENST00000341511	Ex29	bs	None	0	3	SY	0	low	0	0	0	1	0	0	2	.	0.0011	0	4098	1942	-/21.0kb/49/8.1kb	3	.	.
9	139907481	C	T	ABCA2	c.4840G>A_p.Val1614Ile	NSY	ENST00000341511	Ex30	bs	None	0	10	NSY	0	low	0	0	0	6	0	0	4	.	0.0073	0.0041	3991	1850	-/21.0kb/49/8.1kb	2	.	.
9	139916879	C	T	ABCA2	c.491G>A_p.Arg164His	NSY	ENST00000341511	Ex6	bs	None	0	134	NSY	0	common	0	0	6	126	0	0	2	rs34039859	0.0754	0.0226	4169	2034	-/21.0kb/49/8.1kb	2	.	.
9	139907237	T	C	ABCA2	c.5008A>G_p.Ile1670Val	NSY	ENST00000341511	Ex31	bs	None	0	2	NSY	0	low	0	0	0	1	0	0	1	.	7e-04	0	4169	2064	-/21.0kb/49/8.1kb	2	.	.
9	139906990	C	T	ABCA2	c.5134G>A_p.Gly1712Ser	NSY	ENST00000341511	Ex32	bs	None	0	8	NSY	0	low	0	0	0	8	0	0	0	.	0.0053	2e-04	4181	2044	-/21.0kb/49/8.1kb	2	.	.
9	139906834	G	A	ABCA2	c.5188-6C>T	SS	ENST00000341511	In32/33	bs	None	0	1	SS	0	rare	0	0	0	1	0	0	0	.	1e-04	0	4208	2059	-/21.0kb/49/8.1kb	3	.	.
9	139916843	G	A	ABCA2	c.527C>T_p.Thr176Met	NSY	ENST00000341511	Ex6	bs	None	0	1	NSY	0	rare	0	0	0	1	0	0	0	.	1e-04	2e-04	4152	2016	-/21.0kb/49/8.1kb	2	.	.
9	139906544	C	T	ABCA2	c.5360+10G>A	SS	ENST00000341511	In34/35	bs	None	0	2	SS	0	low	0	0	0	2	0	0	0	.	4e-04	0	4197	2086	-/21.0kb/49/8.1kb	3	.	.
9	139916833	T	G	ABCA2	c.537A>C_p.=	SY	ENST00000341511	Ex6	bs	None	0	159	SY	0	common	0	0	8	142	0	0	9	rs35590326	0.0861	0.1872	4144	2022	-/21.0kb/49/8.1kb	3	.	.
9	139906395	G	A	ABCA2	c.5436C>T_p.=	SY	ENST00000341511	Ex35	bs	None	0	1	SY	0	rare	0	0	0	1	0	0	0	.					-/21.0kb/49/8.1kb	3	.	.
9	139906359	G	A	ABCA2	c.5472C>T_p.=	SY	ENST00000341511	Ex35	bs	None	0	902	SY	0	common	0	0	461	426	0	0	15	rs2271862	0.6979	0.6381	4279	2190	-/21.0kb/49/8.1kb	3	.	.
9	139906343	C	T	ABCA2	c.5488G>A_p.Gly1830Ser	NSY	ENST00000341511	Ex35	bs	None	0	1	NSY	0	rare	0	0	0	1	0	0	0	.					-/21.0kb/49/8.1kb	2	.	.
9	139906314	C	T	ABCA2	c.5517G>A_p.=	SY	ENST00000341511	Ex35	bs	None	0	1	SY	0	rare	0	0	0	1	0	0	0	.	5e-04	7e-04	4264	2159	-/21.0kb/49/8.1kb	3	.	.
9	139906080	G	A	ABCA2	c.5651+6C>T	SS	ENST00000341511	In36/37	bs	None	0	1	SS	0	rare	0	0	0	1	0	0	0	.	1e-04	0	4086	1961	-/21.0kb/49/8.1kb	3	.	.
9	139906016	G	A	ABCA2	c.5652-10C>T	SS	ENST00000341511	In36/37	bs	None	0	13	SS	0	low	0	0	0	13	0	0	0	.	0.0036	5e-04	4171	2060	-/21.0kb/49/8.1kb	3	.	.
9	139905895	C	A	ABCA2	c.5763G>T_p.=	SY	ENST00000341511	Ex37	bs	None	0	17	SY	0	low	0	0	1	16	0	0	0	rs35099111	0.0127	0.0014	4224	2100	-/21.0kb/49/8.1kb	3	.	.
9	139905871	G	A	ABCA2	c.5787C>T_p.=	SY	ENST00000341511	Ex37	bs	None	0	1	SY	0	rare	0	0	0	1	0	0	0	.	1e-04	2e-04	4196	2057	-/21.0kb/49/8.1kb	3	.	.
9	139905851	C	T	ABCA2	c.5799+8G>A	SS	ENST00000341511	In37/38	bs	None	0	12	SS	0	low	0	0	0	12	0	0	0	.	0.0011	2e-04	4169	2013	-/21.0kb/49/8.1kb	3	.	.
9	139905141	G	A	ABCA2	c.6105C>T_p.=	SY	ENST00000341511	Ex40	bs	None	0	140	SY	0	common	0	0	7	126	0	0	7	rs112887513	0.0672	0.0244	4255	2151	-/21.0kb/49/8.1kb	3	.	.
9	139904722	C	T	ABCA2	c.6276G>A_p.=	SY	ENST00000341511	Ex41	bs	None	0	55	SY	0	common	0	0	1	37	0	0	17	rs34125425	0.0251	0.0043	4224	2114	-/21.0kb/49/8.1kb	3	.	.
9	139904686	G	A	ABCA2	c.6312C>T_p.=	SY	ENST00000341511	Ex41	bs	None	0	1	SY	0	rare	0	0	0	1	0	0	0	.	2e-04	0	4190	2090	-/21.0kb/49/8.1kb	3	.	.
9	139904681	C	T	ABCA2	c.6317G>A_p.Ser2106Asn	NSY	ENST00000341511	Ex41	bs	None	0	2	NSY	0	low	0	0	0	2	0	0	0	.					-/21.0kb/49/8.1kb	2	.	.
9	139904444	G	A	ABCA2	c.6486C>T_p.=	SY	ENST00000341511	Ex42	bs	None	0	1	SY	0	rare	0	0	0	1	0	0	0	.	1e-04	0	4232	2115	-/21.0kb/49/8.1kb	3	.	.
9	139904214	G	A	ABCA2	c.6630+7C>T	SS	ENST00000341511	In43/44	bs	None	0	2	SS	0	low	0	0	0	2	0	0	0	.	5e-04	0	4280	2141	-/21.0kb/49/8.1kb	3	.	.
9	139904037	A	G	ABCA2	c.6690T>C_p.=	SY	ENST00000341511	Ex44	bs	None	0	895	SY	0	common	0	0	460	433	0	0	2	rs7048567	0.6986	0.7279	4294	2179	-/21.0kb/49/8.1kb	3	.	.
9	139916352	G	T	ABCA2	c.669C>A_p.Phe223Leu	NSY	ENST00000341511	Ex7	bs	None	0	1	NSY	0	rare	0	0	0	1	0	0	0	.					-/21.0kb/49/8.1kb	2	.	.
9	139916350	C	T	ABCA2	c.671G>A_p.Arg224Gln	NSY	ENST00000341511	Ex7	bs	None	0	1	NSY	0	rare	0	0	0	1	0	0	0	rs76378273					-/21.0kb/49/8.1kb	2	.	.
9	139903478	C	T	ABCA2	c.6855G>A_p.=	SY	ENST00000341511	Ex46	bs	None	0	1	SY	0	rare	0	0	0	1	0	0	0	.	1e-04	2e-04	4183	2044	-/21.0kb/49/8.1kb	3	.	.
9	139903441	G	T	ABCA2	c.6892C>A_p.=	SY	ENST00000341511	Ex46	bs	None	0	1	SY	0	rare	0	0	0	1	0	0	0	.					-/21.0kb/49/8.1kb	3	.	.
9	139903176	C	T	ABCA2	c.7068+7G>A	SS	ENST00000341511	In47/48	bs	None	0	1	SS	0	rare	0	0	0	1	0	0	0	rs115882093	0	0.0149	4218	2120	-/21.0kb/49/8.1kb	3	.	.
9	139903021	C	T	ABCA2	c.7122G>A_p.=	SY	ENST00000341511	Ex48	bs	None	0	1	SY	0	rare	0	0	0	1	0	0	0	.	1e-04	0	4201	2072	-/21.0kb/49/8.1kb	3	.	.
9	139902968	C	T	ABCA2	c.7175G>A_p.Arg2392Gln	NSY	ENST00000341511	Ex48	bs	None	0	1	NSY	0	rare	0	0	0	1	0	0	0	.					-/21.0kb/49/8.1kb	2	.	.
9	139902962	C	T	ABCA2	c.7181G>A_p.Arg2394Gln	NSY	ENST00000341511	Ex48	bs	None	0	7	NSY	0	low	0	0	0	6	0	0	1	rs55971316	0.0016	0	4157	1971	-/21.0kb/49/8.1kb	2	.	.
9	139916009	C	T	ABCA2	c.732G>A_p.=	SY	ENST00000341511	Ex8	bs	None	0	2	SY	0	low	0	0	0	1	0	0	1	.	1e-04	2e-04	4157	2010	-/21.0kb/49/8.1kb	3	.	.
9	139915940	A	C	ABCA2	c.801T>G_p.=	SY	ENST00000341511	Ex8	bs	None	0	48	SY	0	low	0	0	1	39	0	0	8	rs80138802	0.0246	0.0039	4275	2168	-/21.0kb/49/8.1kb	3	.	.
9	139915469	C	T	ABCA2	c.942G>A_p.=	SY	ENST00000341511	Ex9	bs	None	0	5	SY	0	low	0	0	0	1	0	0	4	.	0.0016	3e-04	4010	1936	-/21.0kb/49/8.1kb	3	.	.
16	2367336	G	A	ABCA3	c.1059C>T_p.=	SY	ENST00000301732	Ex10	bs	None	0	176	SY	0	common	0	0	7	169	0	0	0	rs13332514	0.0985	0.0871	4300	2198	-/64.7kb/33/6.5kb	3	.	.
16	2367311	A	C	ABCA3	c.1084T>G_p.Phe362Val	NSY	ENST00000301732	Ex10	bs	None	0	1	NSY	0	rare	0	0	0	1	0	0	0	.					-/64.7kb/33/6.5kb	2	.	.
16	2376200	A	C	ABCA3	c.130T>G_p.Leu44Val	NSY	ENST00000301732	Ex5	bs	None	0	1	NSY	0	rare	0	0	0	1	0	0	0	.					-/64.7kb/33/6.5kb	2	.	.
16	2376186	C	T	ABCA3	c.144G>A_p.=	SY	ENST00000301732	Ex5	bs	None	0	1	SY	0	rare	0	0	0	1	0	0	0	.					-/64.7kb/33/6.5kb	3	.	.
16	2350115	G	T	ABCA3	c.1502C>A_p.Ala501Glu	NSY	ENST00000301732	Ex13	bs	None	0	3	NSY	0	low	0	0	0	3	0	0	0	.	0.0047	5e-04	4300	2198	-/64.7kb/33/6.5kb	2	.	.
16	2350033	C	T	ABCA3	c.1584G>A_p.=	SY	ENST00000301732	Ex13	bs	None	0	1	SY	0	rare	0	0	0	1	0	0	0	.	1e-04	0	4300	2198	-/64.7kb/33/6.5kb	3	.	.
16	2376170	C	T	ABCA3	c.160G>A_p.Ala54Thr	NSY	ENST00000301732	Ex5	bs	None	0	2	NSY	0	low	0	0	0	2	0	0	0	.	6e-04	0	4300	2198	-/64.7kb/33/6.5kb	2	.	.
16	2349441	G	A	ABCA3	c.1704C>T_p.=	SY	ENST00000301732	Ex14	bs	None	0	1	SY	0	rare	0	0	0	1	0	0	0	.					-/64.7kb/33/6.5kb	3	.	.
16	2348528	G	C	ABCA3	c.1755C>G_p.=	SY	ENST00000301732	Ex15	bs	None	0	334	SY	0	common	0	0	38	288	0	0	8	.	0.1979	0.0748	4300	2198	-/64.7kb/33/6.5kb	3	.	.
16	2347906	C	T	ABCA3	c.1913G>A_p.Arg638His	NSY	ENST00000301732	Ex16	bs	None	0	1	NSY	0	rare	0	0	0	1	0	0	0	.	1e-04	0	4300	2198	-/64.7kb/33/6.5kb	2	.	.
16	2347830	G	T	ABCA3	c.1989C>A_p.=	SY	ENST00000301732	Ex16	bs	None	0	1	SY	0	rare	0	0	0	1	0	0	0	.	3e-04	0	4300	2198	-/64.7kb/33/6.5kb	3	.	.
16	2347821	G	A	ABCA3	c.1998C>T_p.=	SY	ENST00000301732	Ex16	bs	None	0	2	SY	0	low	0	0	0	2	0	0	0	.					-/64.7kb/33/6.5kb	3	.	.
16	2347468	G	A	ABCA3	c.2125C>T_p.Arg709Trp	NSY	ENST00000301732	Ex17	bs	None	0	10	NSY	0	low	0	0	0	10	0	0	0	.	0.0019	0.0018	4300	2198	-/64.7kb/33/6.5kb	2	.	.
16	2347444	C	T	ABCA3	c.2149G>A_p.Val717Met	NSY	ENST00000301732	Ex17	bs	None	0	1	NSY	0	rare	0	0	0	1	0	0	0	.					-/64.7kb/33/6.5kb	2	.	.
16	2347394	G	A	ABCA3	c.2199C>T_p.=	SY	ENST00000301732	Ex17	bs	None	0	2	SY	0	low	0	0	0	2	0	0	0	.	9e-04	0	4300	2198	-/64.7kb/33/6.5kb	3	.	.
16	2345737	G	A	ABCA3	c.2268C>T_p.=	SY	ENST00000301732	Ex18	bs	None	0	1	SY	0	rare	0	0	0	1	0	0	0	.	0.002	7e-04	4300	2198	-/64.7kb/33/6.5kb	3	.	.
16	2345709	G	A	ABCA3	c.2296C>T_p.Pro766Ser	NSY	ENST00000301732	Ex18	bs	None	0	6	NSY	0	low	0	0	0	3	0	0	3	rs45592239	0.0026	2e-04	4300	2198	-/64.7kb/33/6.5kb	2	.	.
16	2345696	G	A	ABCA3	c.2309C>T_p.Pro770Leu	NSY	ENST00000301732	Ex18	bs	None	0	4	NSY	0	low	0	0	0	2	0	0	2	.	0.0019	7e-04	4300	2198	-/64.7kb/33/6.5kb	2	.	.
16	2345665	G	A	ABCA3	c.2340C>T_p.=	SY	ENST00000301732	Ex18	bs	None	0	1	SY	0	rare	0	0	0	1	0	0	0	rs45620539	1e-04	0.0043	4300	2198	-/64.7kb/33/6.5kb	3	.	.
16	2342164	G	A	ABCA3	c.2490C>T_p.=	SY	ENST00000301732	Ex19	bs	None	0	1	SY	0	rare	0	0	0	1	0	0	0	.					-/64.7kb/33/6.5kb	3	.	.
16	2339629	G	A	ABCA3	c.2514-8C>T	SS	ENST00000301732	In19/20	bs	None	0	3	SS	0	low	0	0	0	2	0	0	1	rs45502600	0.0012	0.0654	4181	2141	-/64.7kb/33/6.5kb	3	.	.
16	2339547	C	T	ABCA3	c.2588G>A_p.Arg863Lys	NSY	ENST00000301732	Ex20	bs	None	0	1	NSY	0	rare	0	0	0	1	0	0	0	.					-/64.7kb/33/6.5kb	2	.	.
16	2339489	G	A	ABCA3	c.2646C>T_p.=	SY	ENST00000301732	Ex20	bs	None	0	1	SY	0	rare	0	0	0	1	0	0	0	.	3e-04	0	4299	2195	-/64.7kb/33/6.5kb	3	.	.
16	2338175	G	A	ABCA3	c.2856C>T_p.=	SY	ENST00000301732	Ex21	bs	None	0	1	SY	0	rare	0	0	0	1	0	0	0	.	7e-04	0	4299	2198	-/64.7kb/33/6.5kb	3	.	.
16	2338133	G	A	ABCA3	c.2898C>T_p.=	SY	ENST00000301732	Ex21	bs	None	0	1	SY	0	rare	0	0	0	1	0	0	0	.	0	2e-04	4300	2198	-/64.7kb/33/6.5kb	3	.	.
16	2336808	G	A	ABCA3	c.3165C>T_p.=	SY	ENST00000301732	Ex22	bs	None	0	2	SY	0	low	0	0	0	2	0	0	0	.	1e-04	0	4300	2198	-/64.7kb/33/6.5kb	3	.	.
16	2336726	C	T	ABCA3	c.3247G>A_p.Ala1083Thr	NSY	ENST00000301732	Ex22	bs	None	0	1	NSY	0	rare	0	0	0	1	0	0	0	.					-/64.7kb/33/6.5kb	2	.	.
16	2335647	C	T	ABCA3	c.3279G>A_p.=	EE	ENST00000301732	Ex23	bs	None	0	3	EE	0	low	0	0	0	2	0	0	1	.	7e-04	7e-04	4156	2117	-/64.7kb/33/6.5kb	2	.	.
16	2335553	C	T	ABCA3	c.3373G>A_p.Val1125Met	NSY	ENST00000301732	Ex23	bs	None	0	1	NSY	0	rare	0	0	0	1	0	0	0	.	2e-04	0	4286	2189	-/64.7kb/33/6.5kb	2	.	.
16	2334872	A	G	ABCA3	c.3611T>C_p.Leu1204Ser	NSY	ENST00000301732	Ex24	bs	None	0	1	NSY	0	rare	0	0	0	1	0	0	0	.					-/64.7kb/33/6.5kb	2	.	.
16	2334817	G	A	ABCA3	c.3666C>T_p.=	SY	ENST00000301732	Ex24	bs	None	0	1	SY	0	rare	0	0	0	1	0	0	0	.	1e-04	0	4300	2198	-/64.7kb/33/6.5kb	3	.	.
16	2374485	C	T	ABCA3	c.367G>A_p.Asp123Asn	NSY	ENST00000301732	Ex6	bs	None	0	3	NSY	0	low	0	0	0	3	0	0	0	.	7e-04	0	4300	2198	-/64.7kb/33/6.5kb	2	.	.
16	2374481	T	C	ABCA3	c.371A>G_p.Asn124Ser	NSY	ENST00000301732	Ex6	bs	None	0	3	NSY	0	low	0	0	0	3	0	0	0	.	0.0013	0	4300	2198	-/64.7kb/33/6.5kb	2	.	.
16	2334364	C	T	ABCA3	c.3778G>A_p.Ala1260Thr	NSY	ENST00000301732	Ex25	bs	None	0	1	NSY	0	rare	0	0	0	1	0	0	0	.					-/64.7kb/33/6.5kb	2	.	.
16	2334358	T	C	ABCA3	c.3784A>G_p.Ser1262Gly	NSY	ENST00000301732	Ex25	bs	None	0	5	NSY	0	low	0	0	0	5	0	0	0	rs35089233	0.0023	7e-04	4300	2198	-/64.7kb/33/6.5kb	2	.	.
16	2333313	G	A	ABCA3	c.3909C>T_p.=	SY	ENST00000301732	Ex26	bs	None	0	1	SY	0	rare	0	0	0	1	0	0	0	.					-/64.7kb/33/6.5kb	3	.	.
16	2374459	G	A	ABCA3	c.393C>T_p.=	SY	ENST00000301732	Ex6	bs	None	0	3	SY	0	low	0	0	0	3	0	0	0	.	0.0019	9e-04	4300	2198	-/64.7kb/33/6.5kb	3	.	.
16	2331447	G	A	ABCA3	c.4099C>T_p.Arg1367Cys	NSY	ENST00000301732	Ex27	bs	None	0	1	NSY	0	rare	0	0	0	1	0	0	0	.					-/64.7kb/33/6.5kb	2	.	.
16	2331430	A	G	ABCA3	c.4116T>C_p.=	SY	ENST00000301732	Ex27	bs	None	0	983	SY	0	common	0	0	830	153	0	0	0	.	0.9152	0.7798	4300	2198	-/64.7kb/33/6.5kb	3	.	.
16	2331227	A	T	ABCA3	c.4165-5T>A	SS	ENST00000301732	In27/28	bs	None	0	1	SS	0	rare	0	0	0	1	0	0	0	.					-/64.7kb/33/6.5kb	3	.	.
16	2331230	C	T	ABCA3	c.4165-8G>A	SS	ENST00000301732	In27/28	bs	None	0	18	SS	0	low	0	0	0	17	0	0	1	.	0.0097	0.0018	4300	2198	-/64.7kb/33/6.5kb	3	.	.
16	2331217	G	A	ABCA3	c.4170C>T_p.=	SY	ENST00000301732	Ex28	bs	None	0	1	SY	0	rare	0	0	0	1	0	0	0	.					-/64.7kb/33/6.5kb	3	.	.
16	2331216	C	T	ABCA3	c.4171G>A_p.Glu1391Lys	NSY	ENST00000301732	Ex28	bs	None	0	1	NSY	0	rare	0	0	0	1	0	0	0	.	1e-04	2e-04	4300	2198	-/64.7kb/33/6.5kb	2	.	.
16	2331134	T	C	ABCA3	c.4253A>G_p.Asn1418Ser	NSY	ENST00000301732	Ex28	bs	None	0	1	NSY	0	rare	0	0	0	1	0	0	0	.	0	2e-04	4300	2198	-/64.7kb/33/6.5kb	2	.	.
16	2331088	C	T	ABCA3	c.4299G>A_p.=	SY	ENST00000301732	Ex28	bs	None	0	1	SY	0	rare	0	0	0	1	0	0	0	.					-/64.7kb/33/6.5kb	3	.	.
16	2329071	G	A	ABCA3	c.4420C>T_p.Arg1474Trp	NSY	ENST00000301732	Ex29	bs	None	0	8	NSY	0	low	0	0	0	7	0	0	1	.	0.0036	2e-04	4300	2198	-/64.7kb/33/6.5kb	2	.	.
16	2373687	C	T	ABCA3	c.450G>A_p.=	EE	ENST00000301732	Ex7	bs	None	0	4	EE	0	low	0	0	0	4	0	0	0	rs74002800	7e-04	0.1133	4300	2198	-/64.7kb/33/6.5kb	2	.	.
16	2328426	G	A	ABCA3	c.4581C>T_p.=	SY	ENST00000301732	Ex30	bs	None	0	1	SY	0	rare	0	0	0	1	0	0	0	.					-/64.7kb/33/6.5kb	3	.	.
16	2328325	C	T	ABCA3	c.4682G>A_p.Arg1561Gln	NSY	ENST00000301732	Ex30	bs	None	0	1	NSY	0	rare	0	0	0	1	0	0	0	.	2e-04	0	4300	2198	-/64.7kb/33/6.5kb	2	.	.
16	2327963	T	C	ABCA3	c.4826A>G_p.Tyr1609Cys	NSY	ENST00000301732	Ex31	bs	None	0	1	NSY	0	rare	0	0	0	1	0	0	0	.					-/64.7kb/33/6.5kb	2	.	.
16	2327924	T	G	ABCA3	c.4865A>C_p.Glu1622Ala	NSY	ENST00000301732	Ex31	bs	None	0	1	NSY	0	rare	0	0	0	1	0	0	0	rs61747417					-/64.7kb/33/6.5kb	2	.	.
16	2327637	G	A	ABCA3	c.4944C>T_p.=	SY	ENST00000301732	Ex32	bs	None	0	9	SY	0	low	0	0	0	9	0	0	0	.	0.0031	0.0011	4300	2198	-/64.7kb/33/6.5kb	3	.	.
16	2376272	G	A	ABCA3	c.58C>T_p.Arg20Trp	NSY	ENST00000301732	Ex5	bs	None	0	1	NSY	0	rare	0	0	0	1	0	0	0	.	2e-04	5e-04	4300	2198	-/64.7kb/33/6.5kb	2	.	.
16	2369777	A	G	ABCA3	c.678T>C_p.=	SY	ENST00000301732	Ex8	bs	None	0	1	SY	0	rare	0	0	0	1	0	0	0	.					-/64.7kb/33/6.5kb	3	.	.
16	2369774	G	A	ABCA3	c.681C>T_p.=	SY	ENST00000301732	Ex8	bs	None	0	51	SY	0	common	0	0	0	51	0	0	0	rs45480502	0.0223	0.0025	4300	2198	-/64.7kb/33/6.5kb	3	.	.
16	2369735	C	G	ABCA3	c.720G>C_p.=	SY	ENST00000301732	Ex8	bs	None	0	1	SY	0	rare	0	0	0	1	0	0	0	.	1e-04	0	4300	2198	-/64.7kb/33/6.5kb	3	.	.
16	2369617	G	A	ABCA3	c.838C>T_p.Arg280Cys	NSY	ENST00000301732	Ex8	bs	None	0	1	NSY	0	rare	0	0	0	1	0	0	0	.	2e-04	2e-04	4300	2198	-/64.7kb/33/6.5kb	2	.	.
16	2369616	C	T	ABCA3	c.839G>A_p.Arg280His	NSY	ENST00000301732	Ex8	bs	None	0	1	NSY	0	rare	0	0	0	1	0	0	0	.	0.0014	5e-04	4300	2198	-/64.7kb/33/6.5kb	2	.	.
16	2369592	C	T	ABCA3	c.863G>A_p.Arg288Lys	NSY	ENST00000301732	Ex8	bs	None	0	12	NSY	0	low	0	0	0	11	0	0	1	rs117603931	0.0083	0.0018	4300	2198	-/64.7kb/33/6.5kb	2	.	.
16	2367764	T	A	ABCA3	c.875A>T_p.Glu292Val	EE	ENST00000301732	Ex9	bs	None	0	11	EE	0	low	0	0	0	8	0	0	3	.	0.0045	9e-04	4300	2198	-/64.7kb/33/6.5kb	2	.	.
16	2376243	G	A	ABCA3	c.87C>T_p.=	SY	ENST00000301732	Ex5	bs	None	0	1	SY	0	rare	0	0	0	1	0	0	0	.					-/64.7kb/33/6.5kb	3	.	.
16	2367670	C	T	ABCA3	c.969G>A_p.Met323Ile	NSY	ENST00000301732	Ex9	bs	None	0	1	NSY	0	rare	0	0	0	1	0	0	0	.					-/64.7kb/33/6.5kb	2	.	.
1	94546104	A	G	ABCA4	c.1029T>C_p.=	SY	ENST00000370225	Ex8	bs	None	0	3	SY	0	low	0	0	0	3	0	0	0	.	0.0024	2e-04	4300	2203	-/128.3kb/50/7.3kb	3	.	.
1	94544977	A	T	ABCA4	c.1140T>A_p.Asn380Lys	NSY	ENST00000370225	Ex9	bs	None	0	3	NSY	0	low	0	0	0	3	0	0	0	.	0.001	0	4300	2203	-/128.3kb/50/7.3kb	2	.	.
1	94544270	C	G	ABCA4	c.1240-8G>C	SS	ENST00000370225	In9/10	bs	None	0	3	SS	0	low	0	0	0	3	0	0	0	.	7e-04	2e-04	4300	2203	-/128.3kb/50/7.3kb	3	.	.
1	94544234	T	C	ABCA4	c.1268A>G_p.His423Arg	NSY	ENST00000370225	Ex10	bs	None	0	545	NSY	0	common	0	0	106	439	0	0	0	rs3112831	0.3094	0.1655	4300	2203	-/128.3kb/50/7.3kb	2	.	.
1	94544233	G	A	ABCA4	c.1269C>T_p.=	SY	ENST00000370225	Ex10	bs	None	0	161	SY	0	common	0	0	7	154	0	0	0	rs4147831	0.075	0.1328	4300	2203	-/128.3kb/50/7.3kb	3	.	.
1	94544167	G	C	ABCA4	c.1335C>G_p.Ser445Arg	NSY	ENST00000370225	Ex10	bs	None	0	1	NSY	0	rare	0	0	0	1	0	0	0	.					-/128.3kb/50/7.3kb	2	.	.
1	94578548	T	C	ABCA4	c.141A>G_p.=	SY	ENST00000370225	Ex2	bs	None	0	993	SY	0	common	0	0	993	0	0	0	0	rs4847281	0.9999	0.9639	4300	2203	-/128.3kb/50/7.3kb	3	.	.
1	94543307	T	C	ABCA4	c.1493A>G_p.Asp498Gly	NSY	ENST00000370225	Ex11	bs	None	0	2	NSY	0	low	0	0	0	2	0	0	0	.	2e-04	0	4300	2203	-/128.3kb/50/7.3kb	2	.	.
1	94543300	C	T	ABCA4	c.1500G>A_p.=	SY	ENST00000370225	Ex11	bs	None	0	5	SY	0	low	0	0	0	5	0	0	0	.	9e-04	5e-04	4300	2203	-/128.3kb/50/7.3kb	3	.	.
1	94543278	G	A	ABCA4	c.1522C>T_p.Arg508Cys	NSY	ENST00000370225	Ex11	bs	None	0	1	NSY	0	rare	0	0	0	1	0	0	0	.	5e-04	0	4300	2203	-/128.3kb/50/7.3kb	2	.	.
1	94543268	C	T	ABCA4	c.1532G>A_p.Arg511His	NSY	ENST00000370225	Ex11	bs	None	0	2	NSY	0	low	0	0	0	2	0	0	0	.	6e-04	2e-04	4300	2203	-/128.3kb/50/7.3kb	2	.	.
1	94528823	G	A	ABCA4	c.1605C>T_p.=	SY	ENST00000370225	Ex12	bs	None	0	1	SY	0	rare	0	0	0	1	0	0	0	.	6e-04	2e-04	4300	2203	-/128.3kb/50/7.3kb	3	.	.
1	94528774	C	T	ABCA4	c.1654G>A_p.Val552Ile	NSY	ENST00000370225	Ex12	bs	None	0	11	NSY	0	low	0	0	0	10	0	0	1	.	0.0037	7e-04	4300	2203	-/128.3kb/50/7.3kb	2	.	.
1	94528773	A	G	ABCA4	c.1655T>C_p.Val552Ala	NSY	ENST00000370225	Ex12	bs	None	0	1	NSY	0	rare	0	0	0	1	0	0	0	.	1e-04	0	4300	2203	-/128.3kb/50/7.3kb	2	.	.
1	94528278	C	A	ABCA4	c.1792G>T_p.Val598Leu	NSY	ENST00000370225	Ex13	bs	None	0	1	NSY	0	rare	0	0	0	1	0	0	0	.					-/128.3kb/50/7.3kb	2	.	.
1	94528164	G	A	ABCA4	c.1906C>T_p.Gln636X	SG	ENST00000370225	Ex13	bs	None	0	1	SG	0.279390208	rare	1	1	0	1	0	0	0	.	1e-04	0	4300	2203	-/128.3kb/50/7.3kb	1	.	.
1	94528142	A	C	ABCA4	c.1928T>G_p.Val643Gly	NSY	ENST00000370225	Ex13	bs	None	0	7	NSY	0	low	0	0	0	5	0	0	2	.	0.0028	7e-04	4300	2203	-/128.3kb/50/7.3kb	2	.	.
1	94526289	A	C	ABCA4	c.1964T>G_p.Phe655Cys	NSY	ENST00000370225	Ex14	bs	None	0	1	NSY	0	rare	0	0	0	1	0	0	0	.	2e-04	0	4300	2203	-/128.3kb/50/7.3kb	2	.	.
1	94522198	C	T	ABCA4	c.2341G>A_p.Ala781Thr	NSY	ENST00000370225	Ex15	bs	None	0	1	NSY	0	rare	0	0	0	1	0	0	0	.					-/128.3kb/50/7.3kb	2	.	.
1	94520758	G	A	ABCA4	c.2496C>T_p.=	SY	ENST00000370225	Ex16	bs	None	0	1	SY	0	rare	0	0	0	1	0	0	0	.	5e-04	0	4300	2203	-/128.3kb/50/7.3kb	3	.	.
1	94520690	C	T	ABCA4	c.2564G>A_p.Trp855X	SG	ENST00000370225	Ex16	bs	None	0	1	SG	0.375842861	rare	1	1	0	1	0	0	0	.					-/128.3kb/50/7.3kb	1	.	.
1	94517254	C	G	ABCA4	c.2588G>C_p.Gly863Ala	EE	ENST00000370225	Ex17	bs	None	0	22	EE	0	low	0	0	0	22	0	0	0	.	0.0067	0.0023	4300	2203	-/128.3kb/50/7.3kb	2	.	.
1	94514477	G	A	ABCA4	c.2690C>T_p.Thr897Ile	NSY	ENST00000370225	Ex18	bs	None	0	2	NSY	0	low	0	0	0	2	0	0	0	rs61749440	0.0014	5e-04	4300	2203	-/128.3kb/50/7.3kb	2	.	.
1	94514466	T	C	ABCA4	c.2701A>G_p.Thr901Ala	NSY	ENST00000370225	Ex18	bs	None	0	11	NSY	0	low	0	0	0	11	0	0	0	.	0.0026	2e-04	4300	2203	-/128.3kb/50/7.3kb	2	.	.
1	94514464	T	C	ABCA4	c.2703A>G_p.=	SY	ENST00000370225	Ex18	bs	None	0	1	SY	0	rare	0	0	0	1	0	0	0	.					-/128.3kb/50/7.3kb	3	.	.
1	94512565	C	T	ABCA4	c.2828G>A_p.Arg943Gln	NSY	ENST00000370225	Ex19	bs	None	0	84	NSY	0	common	0	0	1	83	0	0	0	.	0.041	0.0143	4300	2203	-/128.3kb/50/7.3kb	2	.	.
1	94512538	G	A	ABCA4	c.2855C>T_p.Thr952Ile	NSY	ENST00000370225	Ex19	bs	None	0	1	NSY	0	rare	0	0	0	1	0	0	0	.					-/128.3kb/50/7.3kb	2	.	.
1	94512518	T	A	ABCA4	c.2875A>T_p.Thr959Ser	NSY	ENST00000370225	Ex19	bs	None	0	1	NSY	0	rare	0	0	0	1	0	0	0	.	2e-04	0	4300	2203	-/128.3kb/50/7.3kb	2	.	.
1	94512516	G	A	ABCA4	c.2877C>T_p.=	SY	ENST00000370225	Ex19	bs	None	0	2	SY	0	low	0	0	0	2	0	0	0	.	3e-04	5e-04	4300	2203	-/128.3kb/50/7.3kb	3	.	.
1	94509026	G	A	ABCA4	c.3056C>T_p.Thr1019Met	NSY	ENST00000370225	Ex21	bs	None	0	1	NSY	0	rare	0	0	0	1	0	0	0	.					-/128.3kb/50/7.3kb	2	.	.
1	94509025	C	T	ABCA4	c.3057G>A_p.=	SY	ENST00000370225	Ex21	bs	None	0	1	SY	0	rare	0	0	0	1	0	0	0	.	1e-04	0	4300	2203	-/128.3kb/50/7.3kb	3	.	.
1	94508969	G	A	ABCA4	c.3113C>T_p.Ala1038Val	NSY	ENST00000370225	Ex21	bs	None	0	7	NSY	0	low	0	0	0	7	0	0	0	.	0.0022	7e-04	4300	2203	-/128.3kb/50/7.3kb	2	.	.
1	94508455	C	A	ABCA4	c.3191-1G>T	ESS	ENST00000370225	In21/22	bs	None	0	1	ESS	0.467751393	rare	1	0	0	1	0	0	0	.					-/128.3kb/50/7.3kb	1	.	.
1	94508323	G	A	ABCA4	c.3322C>T_p.Arg1108Cys	NSY	ENST00000370225	Ex22	bs	None	0	1	NSY	0	rare	0	0	0	1	0	0	0	.	1e-04	0	4300	2203	-/128.3kb/50/7.3kb	2	.	.
1	94502804	T	A	ABCA4	c.3710A>T_p.Asn1237Ile	NSY	ENST00000370225	Ex25	bs	None	0	1	NSY	0	rare	0	0	0	1	0	0	0	.					-/128.3kb/50/7.3kb	2	.	.
1	94502755	C	T	ABCA4	c.3759G>A_p.=	SY	ENST00000370225	Ex25	bs	None	0	1	SY	0	rare	0	0	0	1	0	0	0	.	2e-04	0.0048	4300	2203	-/128.3kb/50/7.3kb	3	.	.
1	94502350	A	G	ABCA4	c.3814-6T>C	SS	ENST00000370225	In25/26	bs	None	0	1	SS	0	rare	0	0	0	1	0	0	0	.					-/128.3kb/50/7.3kb	3	.	.
1	94502312	TGAATCA	T	ABCA4	c.3840_3845del6_p.Asp1281_Ser1282del	IF	ENST00000370225	Ex26	del	HGVSNotClass	6	3	IF	0	low	0	0	0	3	0	0	0	.					-/128.3kb/50/7.3kb	2	c.3835_3840del6_p.Asp1281_Ser1282del	.
1	94496673	C	T	ABCA4	c.4132G>A_p.Val1378Met	NSY	ENST00000370225	Ex28	bs	None	0	1	NSY	0	rare	0	0	0	1	0	0	0	.					-/128.3kb/50/7.3kb	2	.	.
1	94496666	G	A	ABCA4	c.4139C>T_p.Pro1380Leu	NSY	ENST00000370225	Ex28	bs	None	0	1	NSY	0	rare	0	0	0	1	0	0	0	.	2e-04	0	4300	2203	-/128.3kb/50/7.3kb	2	.	.
1	94496602	G	T	ABCA4	c.4203C>A_p.=	SY	ENST00000370225	Ex28	bs	None	0	71	SY	0	common	0	0	2	69	0	0	0	.	0.035	0.0073	4300	2203	-/128.3kb/50/7.3kb	3	.	.
1	94496583	A	G	ABCA4	c.4222T>C_p.Trp1408Arg	NSY	ENST00000370225	Ex28	bs	None	0	1	NSY	0	rare	0	0	0	1	0	0	0	.					-/128.3kb/50/7.3kb	2	.	.
1	94496039	C	T	ABCA4	c.4297G>A_p.Val1433Ile	NSY	ENST00000370225	Ex29	bs	None	0	5	NSY	0	low	0	0	0	5	0	0	0	rs56357060	0.0026	5e-04	4300	2203	-/128.3kb/50/7.3kb	2	.	.
1	94496010	G	T	ABCA4	c.4326C>A_p.Asn1442Lys	NSY	ENST00000370225	Ex29	bs	None	0	1	NSY	0	rare	0	0	0	1	0	0	0	.					-/128.3kb/50/7.3kb	2	.	.
1	94495191	A	G	ABCA4	c.4353-4T>C	SS	ENST00000370225	In29/30	bs	None	0	3	SS	0	low	0	0	0	2	0	0	1	.	3e-04	2e-04	4300	2203	-/128.3kb/50/7.3kb	3	.	.
1	94490610	G	A	ABCA4	c.4540-6C>T	SS	ENST00000370225	In30/31	bs	None	0	1	SS	0	rare	0	0	0	1	0	0	0	.					-/128.3kb/50/7.3kb	3	.	.
1	94568686	C	T	ABCA4	c.455G>A_p.Arg152Gln	NSY	ENST00000370225	Ex5	bs	None	0	14	NSY	0	low	0	0	0	14	0	0	0	.	0.004	0.0011	4300	2203	-/128.3kb/50/7.3kb	2	.	.
1	94490566	C	T	ABCA4	c.4578G>A_p.=	SY	ENST00000370225	Ex31	bs	None	0	2	SY	0	low	0	0	0	2	0	0	0	.					-/128.3kb/50/7.3kb	3	.	.
1	94490533	C	T	ABCA4	c.4611G>A_p.=	SY	ENST00000370225	Ex31	bs	None	0	2	SY	0	low	0	0	0	2	0	0	0	.	6e-04	2e-04	4300	2203	-/128.3kb/50/7.3kb	3	.	.
1	94568675	T	C	ABCA4	c.466A>G_p.Ile156Val	NSY	ENST00000370225	Ex5	bs	None	0	5	NSY	0	low	0	0	0	5	0	0	0	.	0.0015	2e-04	4300	2203	-/128.3kb/50/7.3kb	2	.	.
1	94487490	A	G	ABCA4	c.4685T>C_p.Ile1562Thr	NSY	ENST00000370225	Ex33	bs	None	0	5	NSY	0	low	0	0	0	5	0	0	0	.	0.002	2e-04	4300	2203	-/128.3kb/50/7.3kb	2	.	.
1	94487404	C	T	ABCA4	c.4771G>A_p.Gly1591Arg	EE	ENST00000370225	Ex33	bs	None	0	1	EE	0	rare	0	0	0	1	0	0	0	rs113106943	0.004	2e-04	4300	2203	-/128.3kb/50/7.3kb	2	.	.
1	94486939	A	G	ABCA4	c.4875T>C_p.=	SY	ENST00000370225	Ex35	bs	None	0	1	SY	0	rare	0	0	0	1	0	0	0	.					-/128.3kb/50/7.3kb	3	.	.
1	94486896	G	A	ABCA4	c.4918C>T_p.Arg1640Trp	NSY	ENST00000370225	Ex35	bs	None	0	1	NSY	0	rare	0	0	0	1	0	0	0	.					-/128.3kb/50/7.3kb	2	.	.
1	94486888	G	C	ABCA4	c.4926C>G_p.Ser1642Arg	NSY	ENST00000370225	Ex35	bs	None	0	1	NSY	0	rare	0	0	0	1	0	0	0	.					-/128.3kb/50/7.3kb	2	.	.
1	94486836	G	A	ABCA4	c.4978C>T_p.Pro1660Ser	NSY	ENST00000370225	Ex35	bs	None	0	1	NSY	0	rare	0	0	0	1	0	0	0	.					-/128.3kb/50/7.3kb	2	.	.
1	94485275	T	A	ABCA4	c.5059A>T_p.Ile1687Phe	NSY	ENST00000370225	Ex36	bs	None	0	1	NSY	0	rare	0	0	0	1	0	0	0	.					-/128.3kb/50/7.3kb	2	.	.
1	94480230	T	A	ABCA4	c.5329A>T_p.Met1777Leu	NSY	ENST00000370225	Ex38	bs	None	0	1	NSY	0	rare	0	0	0	1	0	0	0	.	1e-04	0	4300	2203	-/128.3kb/50/7.3kb	2	.	.
1	94480191	T	A	ABCA4	c.5368A>T_p.Thr1790Ser	NSY	ENST00000370225	Ex38	bs	None	0	1	NSY	0	rare	0	0	0	1	0	0	0	.					-/128.3kb/50/7.3kb	2	.	.
1	94476923	C	T	ABCA4	c.5479G>A_p.Ala1827Thr	NSY	ENST00000370225	Ex39	bs	None	0	1	NSY	0	rare	0	0	0	1	0	0	0	.					-/128.3kb/50/7.3kb	2	.	.
1	94476467	T	A	ABCA4	c.5603A>T_p.Asn1868Ile	NSY	ENST00000370225	Ex40	bs	None	0	115	NSY	0	common	0	0	6	109	0	0	0	.	0.0665	0.0111	4300	2203	-/128.3kb/50/7.3kb	2	.	.
1	94476388	C	G	ABCA4	c.5682G>C_p.=	SY	ENST00000370225	Ex40	bs	None	0	429	SY	0	common	0	0	60	365	0	0	4	.	0.2517	0.2444	4300	2203	-/128.3kb/50/7.3kb	3	.	.
1	94476377	C	T	ABCA4	c.5693G>A_p.Arg1898His	NSY	ENST00000370225	Ex40	bs	None	0	6	NSY	0	low	0	0	0	5	0	0	1	.	0.0027	5e-04	4300	2203	-/128.3kb/50/7.3kb	2	.	.
1	94476351	C	T	ABCA4	c.5714+5G>A	SS5	ENST00000370225	In40/41	bs	None	0	1	SS5	0	rare	0	0	0	1	0	0	0	.	0.0015	0	4300	2203	-/128.3kb/50/7.3kb	2	.	.
1	94474408	C	T	ABCA4	c.5734G>A_p.Glu1912Lys	NSY	ENST00000370225	Ex41	bs	None	0	1	NSY	0	rare	0	0	0	1	0	0	0	.	1e-04	0	4300	2203	-/128.3kb/50/7.3kb	2	.	.
1	94474328	T	C	ABCA4	c.5814A>G_p.=	SY	ENST00000370225	Ex41	bs	None	0	349	SY	0	common	0	0	34	315	0	0	0	rs4147857	0.1912	0.2376	4300	2203	-/128.3kb/50/7.3kb	3	.	.
1	94473846	G	A	ABCA4	c.5843C>T_p.Pro1948Leu	NSY	ENST00000370225	Ex42	bs	None	0	58	NSY	0	common	0	0	2	7	0	0	49	rs56142141	0.0374	0.0098	4300	2203	-/128.3kb/50/7.3kb	2	.	.
1	94473845	T	C	ABCA4	c.5844A>G_p.=	SY	ENST00000370225	Ex42	bs	None	0	291	SY	0	common	0	0	30	180	0	0	81	rs2275029	0.1819	0.2345	4300	2203	-/128.3kb/50/7.3kb	3	.	.
1	94473817	G	A	ABCA4	c.5872C>T_p.=	SY	ENST00000370225	Ex42	bs	None	0	1	SY	0	rare	0	0	0	1	0	0	0	.					-/128.3kb/50/7.3kb	3	.	.
1	94473808	C	T	ABCA4	c.5881G>A_p.Gly1961Arg	NSY	ENST00000370225	Ex42	bs	None	0	1	NSY	0	rare	0	0	0	1	0	0	0	.	0	5e-04	4300	2203	-/128.3kb/50/7.3kb	2	.	.
1	94473807	C	T	ABCA4	c.5882G>A_p.Gly1961Glu	NSY	ENST00000370225	Ex42	bs	None	0	7	NSY	0	low	0	0	0	6	0	0	1	.	0.0042	0.0011	4300	2203	-/128.3kb/50/7.3kb	2	.	.
1	94473287	G	A	ABCA4	c.5908C>T_p.Leu1970Phe	NSY	ENST00000370225	Ex43	bs	None	0	9	NSY	0	low	0	0	1	8	0	0	0	rs28938473	0.0053	0.002	4300	2203	-/128.3kb/50/7.3kb	2	.	.
1	94471075	A	G	ABCA4	c.6069T>C_p.=	SY	ENST00000370225	Ex44	bs	None	0	989	SY	0	common	0	0	891	98	0	0	0	.	0.9333	0.4682	4300	2203	-/128.3kb/50/7.3kb	3	.	.
1	94471065	G	A	ABCA4	c.6079C>T_p.Leu2027Phe	NSY	ENST00000370225	Ex44	bs	None	0	2	NSY	0	low	0	0	0	2	0	0	0	.	3e-04	2e-04	4300	2203	-/128.3kb/50/7.3kb	2	.	.
1	94471056	G	A	ABCA4	c.6088C>T_p.Arg2030X	SG	ENST00000370225	Ex44	bs	None	0	1	SG	0.892406919	rare	1	1	0	1	0	0	0	.					-/128.3kb/50/7.3kb	1	.	.
1	94471055	C	T	ABCA4	c.6089G>A_p.Arg2030Gln	NSY	ENST00000370225	Ex44	bs	None	0	1	NSY	0	rare	0	0	0	1	0	0	0	.	9e-04	0	4300	2203	-/128.3kb/50/7.3kb	2	.	.
1	94471031	C	T	ABCA4	c.6113G>A_p.Arg2038Gln	NSY	ENST00000370225	Ex44	bs	None	0	1	NSY	0	rare	0	0	0	1	0	0	0	.					-/128.3kb/50/7.3kb	2	.	.
1	94471002	C	T	ABCA4	c.6142G>A_p.Glu2048Lys	NSY	ENST00000370225	Ex44	bs	None	0	1	NSY	0	rare	0	0	0	1	0	0	0	.					-/128.3kb/50/7.3kb	2	.	.
1	94467548	C	G	ABCA4	c.6148G>C_p.Val2050Leu	EE	ENST00000370225	Ex45	bs	None	0	9	EE	0	low	0	0	0	9	0	0	0	rs41292677	0.0052	7e-04	4300	2203	-/128.3kb/50/7.3kb	2	.	.
1	94467447	G	A	ABCA4	c.6249C>T_p.=	SY	ENST00000370225	Ex45	bs	None	0	105	SY	0	common	0	0	4	73	0	0	28	.	0.0678	0.2987	4300	2203	-/128.3kb/50/7.3kb	3	.	.
1	94467407	C	T	ABCA4	c.6282+7G>A	SS	ENST00000370225	In45/46	bs	None	0	99	SS	0	common	0	0	3	24	0	0	72	rs17110761	0.0678	0.2985	4300	2203	-/128.3kb/50/7.3kb	3	.	.
1	94467406	G	A	ABCA4	c.6282+8C>T	SS	ENST00000370225	In45/46	bs	None	0	1	SS	0	rare	0	0	0	1	0	0	0	.					-/128.3kb/50/7.3kb	3	.	.
1	94466659	A	G	ABCA4	c.6285T>C_p.=	EE	ENST00000370225	Ex46	bs	None	0	203	EE	0	common	0	0	12	191	0	0	0	.	0.1278	0.6328	4300	2203	-/128.3kb/50/7.3kb	2	.	.
1	94564483	C	T	ABCA4	c.635G>A_p.Arg212His	NSY	ENST00000370225	Ex6	bs	None	0	79	NSY	0	common	0	0	3	72	0	0	4	rs6657239	0.0341	0.0706	4300	2203	-/128.3kb/50/7.3kb	2	.	.
1	94466432	C	T	ABCA4	c.6439G>A_p.Ala2147Thr	NSY	ENST00000370225	Ex47	bs	None	0	1	NSY	0	rare	0	0	0	1	0	0	0	.					-/128.3kb/50/7.3kb	2	.	.
1	94466425	C	T	ABCA4	c.6446G>A_p.Arg2149Gln	NSY	ENST00000370225	Ex47	bs	None	0	1	NSY	0	rare	0	0	0	1	0	0	0	.					-/128.3kb/50/7.3kb	2	.	.
1	94463617	C	T	ABCA4	c.6529G>A_p.Asp2177Asn	NSY	ENST00000370225	Ex48	bs	None	0	24	NSY	0	low	0	0	1	23	0	0	0	.	0.0124	0.002	4300	2203	-/128.3kb/50/7.3kb	2	.	.
1	94461754	A	G	ABCA4	c.6730-3T>C	SS	ENST00000370225	In48/49	bs	None	0	73	SS	0	common	0	0	2	70	0	0	1	.	0.0464	0.4058	4300	2203	-/128.3kb/50/7.3kb	3	.	.
1	94461717	C	A	ABCA4	c.6764G>T_p.Ser2255Ile	NSY	ENST00000370225	Ex49	bs	None	0	73	NSY	0	common	0	0	2	71	0	0	0	rs6666652	0.0465	0.4778	4300	2203	-/128.3kb/50/7.3kb	2	.	.
1	94564441	C	T	ABCA4	c.677G>A_p.Arg226His	NSY	ENST00000370225	Ex6	bs	None	0	1	NSY	0	rare	0	0	0	1	0	0	0	.					-/128.3kb/50/7.3kb	2	.	.
1	94548975	C	T	ABCA4	c.791G>A_p.Arg264His	NSY	ENST00000370225	Ex7	bs	None	0	1	NSY	0	rare	0	0	0	1	0	0	0	.					-/128.3kb/50/7.3kb	2	.	.
1	94546152	G	A	ABCA4	c.981C>T_p.=	SY	ENST00000370225	Ex8	bs	None	0	1	SY	0	rare	0	0	0	1	0	0	0	.	7e-04	2e-04	4300	2203	-/128.3kb/50/7.3kb	3	.	.
17	67298916	C	T	ABCA5	c.1062G>A_p.=	SY	ENST00000392676	Ex7	bs	None	0	7	SY	0	low	0	0	0	7	0	0	0	.	0.0021	5e-04	4299	2203	-/71.2kb/38/9.2kb	3	.	.
17	67297427	C	G	ABCA5	c.1120G>C_p.Val374Leu	EE	ENST00000392676	Ex8	bs	None	0	1	EE	0	rare	0	0	0	1	0	0	0	.					-/71.2kb/38/9.2kb	2	.	.
17	67297406	TA	T	ABCA5	c.1140delT	FS	ENST00000392676	Ex8	del	HGVSNotClass	1	1	FS	0.231284236	rare	1	1	0	1	0	0	0	.					-/71.2kb/38/9.2kb	1	c.1137delT	.
17	67297329	A	G	ABCA5	c.1218T>C_p.=	SY	ENST00000392676	Ex8	bs	None	0	1	SY	0	rare	0	0	0	1	0	0	0	.					-/71.2kb/38/9.2kb	3	.	.
17	67290840	T	C	ABCA5	c.1451A>G_p.Gln484Arg	NSY	ENST00000392676	Ex10	bs	None	0	273	NSY	0	common	0	0	19	254	0	0	0	rs17686569	0.1433	0.236	4298	2203	-/71.2kb/38/9.2kb	2	.	.
17	67290794	A	G	ABCA5	c.1495+2T>C	ESS	ENST00000392676	In10/11	bs	None	0	1	ESS	0.303306959	rare	1	0	0	1	0	0	0	.					-/71.2kb/38/9.2kb	1	.	.
17	67287465	A	C	ABCA5	c.1498T>G_p.Leu500Val	EE	ENST00000392676	Ex11	bs	None	0	1	EE	0	rare	0	0	0	1	0	0	0	.					-/71.2kb/38/9.2kb	2	.	.
17	67287358	A	G	ABCA5	c.1605T>C_p.=	EE	ENST00000392676	Ex11	bs	None	0	93	EE	0	common	0	0	1	92	0	0	0	rs57367176	0.0401	0.0095	4300	2202	-/71.2kb/38/9.2kb	2	.	.
17	67283807	T	C	ABCA5	c.1988A>G_p.Asn663Ser	NSY	ENST00000392676	Ex14	bs	None	0	1	NSY	0	rare	0	0	0	1	0	0	0	.					-/71.2kb/38/9.2kb	2	.	.
17	67282375	C	A	ABCA5	c.2119G>T_p.Gly707Cys	NSY	ENST00000392676	Ex15	bs	None	0	1	NSY	0	rare	0	0	0	1	0	0	0	.					-/71.2kb/38/9.2kb	2	.	.
17	67282090	C	T	ABCA5	c.2221G>A_p.Asp741Asn	NSY	ENST00000392676	Ex16	bs	None	0	1	NSY	0	rare	0	0	0	1	0	0	0	.					-/71.2kb/38/9.2kb	2	.	.
17	67280210	A	C	ABCA5	c.2276T>G_p.Leu759Trp	NSY	ENST00000392676	Ex17	bs	None	0	1	NSY	0	rare	0	0	0	1	0	0	0	.					-/71.2kb/38/9.2kb	2	.	.
17	67273882	C	A	ABCA5	c.2494G>T_p.Ala832Ser	NSY	ENST00000392676	Ex18	bs	None	0	974	NSY	0	common	0	0	719	255	0	0	0	.	0.8548	0.6287	4298	2202	-/71.2kb/38/9.2kb	2	.	.
17	67273829	C	G	ABCA5	c.2547G>C_p.Lys849Asn	NSY	ENST00000392676	Ex18	bs	None	0	1	NSY	0	rare	0	0	0	1	0	0	0	.					-/71.2kb/38/9.2kb	2	.	.
17	67270277	G	GA	ABCA5	c.2595-9dupT	SS	ENST00000392676	In18/19	ins	HGVSAndClass	1	1	SS	0	rare	0	0	0	1	0	0	0	.					-/71.2kb/38/9.2kb	3	c.2595-19_2595-18insT	INT
17	67267376	G	A	ABCA5	c.2819C>T_p.Thr940Met	NSY	ENST00000392676	Ex20	bs	None	0	1	NSY	0	rare	0	0	0	1	0	0	0	.	2e-04	0	4300	2203	-/71.2kb/38/9.2kb	2	.	.
17	67267348	G	A	ABCA5	c.2847C>T_p.=	SY	ENST00000392676	Ex20	bs	None	0	2	SY	0	low	0	0	0	2	0	0	0	.	5e-04	0	4300	2203	-/71.2kb/38/9.2kb	3	.	.
17	67267317	T	C	ABCA5	c.2878A>G_p.Met960Val	NSY	ENST00000392676	Ex20	bs	None	0	713	NSY	0	common	0	0	200	512	0	0	1	.	0.4613	0.4514	4300	2203	-/71.2kb/38/9.2kb	2	.	.
17	67266828	T	C	ABCA5	c.2956A>G_p.Ile986Val	NSY	ENST00000392676	Ex21	bs	None	0	3	NSY	0	low	0	0	0	3	0	0	0	.	0.0016	5e-04	4273	2201	-/71.2kb/38/9.2kb	2	.	.
17	67264206	C	T	ABCA5	c.3031-9G>A	SS	ENST00000392676	In21/22	bs	None	0	2	SS	0	low	0	0	0	2	0	0	0	.	1e-04	2e-04	4296	2202	-/71.2kb/38/9.2kb	3	.	.
17	67264079	A	AT	ABCA5	c.3144+4dupA	SS5	ENST00000392676	In22/23	ins	HGVSNotClass	1	2	SS5	0	low	0	0	0	2	0	0	0	.					-/71.2kb/38/9.2kb	2	c.3144+2_3144+3insA	.
17	67261029	T	C	ABCA5	c.3162A>G_p.=	SY	ENST00000392676	Ex23	bs	None	0	1	SY	0	rare	0	0	0	1	0	0	0	.	3e-04	0	4295	2203	-/71.2kb/38/9.2kb	3	.	.
17	67260926	A	G	ABCA5	c.3265T>C_p.=	SY	ENST00000392676	Ex23	bs	None	0	724	SY	0	common	0	0	220	504	0	0	0	rs12449649	0.4718	0.2338	4296	2203	-/71.2kb/38/9.2kb	3	.	.
17	67260898	T	C	ABCA5	c.3293A>G_p.Tyr1098Cys	NSY	ENST00000392676	Ex23	bs	None	0	1	NSY	0	rare	0	0	0	1	0	0	0	.					-/71.2kb/38/9.2kb	2	.	.
17	67257863	T	C	ABCA5	c.3342A>G_p.=	SY	ENST00000392676	Ex24	bs	None	0	1	SY	0	rare	0	0	0	1	0	0	0	.					-/71.2kb/38/9.2kb	3	.	.
17	67257355	C	T	ABCA5	c.3475G>A_p.Gly1159Arg	NSY	ENST00000392676	Ex25	bs	None	0	4	NSY	0	low	0	0	0	4	0	0	0	.	0.0019	2e-04	4294	2200	-/71.2kb/38/9.2kb	2	.	.
17	67257281	C	T	ABCA5	c.3549G>A_p.=	SY	ENST00000392676	Ex25	bs	None	0	184	SY	0	common	0	0	9	175	0	0	0	rs78349182	0.0848	0.0171	4285	2194	-/71.2kb/38/9.2kb	3	.	.
17	67255871	G	A	ABCA5	c.3707C>T_p.Ser1236Leu	NSY	ENST00000392676	Ex27	bs	None	0	1	NSY	0	rare	0	0	0	1	0	0	0	.	1e-04	0	4299	2203	-/71.2kb/38/9.2kb	2	.	.
17	67252413	G	A	ABCA5	c.3743C>T_p.Thr1248Met	NSY	ENST00000392676	Ex28	bs	None	0	7	NSY	0	low	0	0	0	7	0	0	0	.	0.0017	0	4300	2203	-/71.2kb/38/9.2kb	2	.	.
17	67251995	A	G	ABCA5	c.3859-4T>C	SS	ENST00000392676	In28/29	bs	None	0	124	SS	0	common	0	0	5	119	0	0	0	rs78837144	0.0637	0.01	4231	2148	-/71.2kb/38/9.2kb	3	.	.
17	67251728	T	C	ABCA5	c.4024A>G_p.Ile1342Val	NSY	ENST00000392676	Ex30	bs	None	0	1	NSY	0	rare	0	0	0	1	0	0	0	.					-/71.2kb/38/9.2kb	2	.	.
17	67249934	C	T	ABCA5	c.4320+1G>A	ESS	ENST00000392676	In32/33	bs	None	0	1	ESS	0.876445526	rare	1	0	0	1	0	0	0	.	1e-04	0	4300	2202	-/71.2kb/38/9.2kb	1	.	.
17	67249934	C	A	ABCA5	c.4320+1G>T	ESS	ENST00000392676	In32/33	bs	None	0	1	ESS	0.876445526	rare	1	0	0	1	0	0	0	.					-/71.2kb/38/9.2kb	1	.	.
17	67249711	C	T	ABCA5	c.4415+3G>A	SS	ENST00000392676	In33/34	bs	None	0	55	SS	0	common	0	0	1	54	0	0	0	rs77262773	0.0227	0.0048	4300	2203	-/71.2kb/38/9.2kb	3	.	.
17	67247900	G	C	ABCA5	c.4523C>G_p.Ser1508Cys	NSY	ENST00000392676	Ex34	bs	None	0	5	NSY	0	low	0	0	0	5	0	0	0	.	0.0016	9e-04	4300	2203	-/71.2kb/38/9.2kb	2	.	.
17	67246723	T	C	ABCA5	c.4575A>G_p.=	SY	ENST00000392676	Ex35	bs	None	0	1	SY	0	rare	0	0	0	1	0	0	0	.					-/71.2kb/38/9.2kb	3	.	.
17	67246623	G	A	ABCA5	c.4675C>T_p.Arg1559Cys	NSY	ENST00000392676	Ex35	bs	None	0	2	NSY	0	low	0	0	0	2	0	0	0	.					-/71.2kb/38/9.2kb	2	.	.
17	67304447	C	T	ABCA5	c.532G>A_p.Ala178Thr	NSY	ENST00000392676	Ex4	bs	None	0	271	NSY	0	common	0	0	19	252	0	0	0	rs11544715	0.1424	0.1686	4300	2203	-/71.2kb/38/9.2kb	2	.	.
17	67304432	C	A	ABCA5	c.547G>T_p.Ala183Ser	NSY	ENST00000392676	Ex4	bs	None	0	1	NSY	0	rare	0	0	0	1	0	0	0	.					-/71.2kb/38/9.2kb	2	.	.
17	67303085	T	C	ABCA5	c.569A>G_p.Asn190Ser	NSY	ENST00000392676	Ex5	bs	None	0	2	NSY	0	low	0	0	0	2	0	0	0	.	7e-04	0.0016	4292	2196	-/71.2kb/38/9.2kb	2	.	.
17	67303005	G	A	ABCA5	c.649C>T_p.Pro217Ser	NSY	ENST00000392676	Ex5	bs	None	0	1	NSY	0	rare	0	0	0	1	0	0	0	.					-/71.2kb/38/9.2kb	2	.	.
17	67302869	A	G	ABCA5	c.785T>C_p.Phe262Ser	NSY	ENST00000392676	Ex5	bs	None	0	1	NSY	0	rare	0	0	0	1	0	0	0	.					-/71.2kb/38/9.2kb	2	.	.
17	67124869	A	C	ABCA6	c.1010T>G_p.Leu337Arg	NSY	ENST00000284425	Ex8	bs	None	0	1	NSY	0	rare	0	0	0	1	0	0	0	.					-/63.2kb/39/5.3kb	2	.	.
17	67124783	C	A	ABCA6	c.1096G>T_p.Ala366Ser	NSY	ENST00000284425	Ex8	bs	None	0	1	NSY	0	rare	0	0	0	1	0	0	0	.					-/63.2kb/39/5.3kb	2	.	.
17	67124753	C	A	ABCA6	c.1119+7G>T	SS	ENST00000284425	In8/9	bs	None	0	24	SS	0	low	0	0	0	24	0	0	0	rs78567216	0.0119	0.0036	4300	2203	-/63.2kb/39/5.3kb	3	.	.
17	67119505	T	G	ABCA6	c.1311A>C_p.=	SY	ENST00000284425	Ex10	bs	None	0	6	SY	0	low	0	0	0	6	0	0	0	.	0.0027	0.0016	4300	2203	-/63.2kb/39/5.3kb	3	.	.
17	67119496	A	T	ABCA6	c.1320T>A_p.Cys440X	SG	ENST00000284425	Ex10	bs	None	0	2	SG	0.271940667	low	1	1	0	2	0	0	0	.					-/63.2kb/39/5.3kb	1	.	.
17	67119390	C	G	ABCA6	c.1426G>C_p.Glu476Gln	NSY	ENST00000284425	Ex10	bs	None	0	1	NSY	0	rare	0	0	0	1	0	0	0	.					-/63.2kb/39/5.3kb	2	.	.
17	67133594	G	A	ABCA6	c.144C>T_p.=	SY	ENST00000284425	Ex3	bs	None	0	1	SY	0	rare	0	0	0	1	0	0	0	.					-/63.2kb/39/5.3kb	3	.	.
17	67111065	G	A	ABCA6	c.1620C>T_p.=	SY	ENST00000284425	Ex13	bs	None	0	23	SY	0	low	0	0	0	23	0	0	0	.	0.0069	9e-04	4300	2203	-/63.2kb/39/5.3kb	3	.	.
17	67111008	G	A	ABCA6	c.1677C>T_p.=	SY	ENST00000284425	Ex13	bs	None	0	1	SY	0	rare	0	0	0	1	0	0	0	.	0	2e-04	4300	2203	-/63.2kb/39/5.3kb	3	.	.
17	67109853	T	C	ABCA6	c.1808A>G_p.Asp603Gly	NSY	ENST00000284425	Ex14	bs	None	0	1	NSY	0	rare	0	0	0	1	0	0	0	.					-/63.2kb/39/5.3kb	2	.	.
17	67109833	T	A	ABCA6	c.1828A>T_p.Asn610Tyr	NSY	ENST00000284425	Ex14	bs	None	0	96	NSY	0	common	0	0	0	96	0	0	0	rs9282554	0.0523	0.0683	4300	2203	-/63.2kb/39/5.3kb	2	.	.
17	67109493	A	G	ABCA6	c.1911T>C_p.=	SY	ENST00000284425	Ex15	bs	None	0	4	SY	0	low	0	0	0	4	0	0	0	.	0.0013	0.3745	4299	2203	-/63.2kb/39/5.3kb	3	.	.
17	67109452	T	A	ABCA6	c.1952A>T_p.Asp651Val	NSY	ENST00000284425	Ex15	bs	None	0	1	NSY	0	rare	0	0	0	1	0	0	0	.					-/63.2kb/39/5.3kb	2	.	.
17	67109422	C	T	ABCA6	c.1982G>A_p.Arg661Lys	NSY	ENST00000284425	Ex15	bs	None	0	1	NSY	0	rare	0	0	0	1	0	0	0	.					-/63.2kb/39/5.3kb	2	.	.
17	67108398	C	T	ABCA6	c.2058G>A_p.Met686Ile	NSY	ENST00000284425	Ex16	bs	None	0	3	NSY	0	low	0	0	0	3	0	0	0	.	3e-04	2e-04	4300	2203	-/63.2kb/39/5.3kb	2	.	.
17	67108362	C	G	ABCA6	c.2094G>C_p.Met698Ile	NSY	ENST00000284425	Ex16	bs	None	0	100	NSY	0	common	0	0	0	100	0	0	0	rs9282553	0.0535	0.406	4300	2203	-/63.2kb/39/5.3kb	2	.	.
17	67108347	C	T	ABCA6	c.2109G>A_p.=	SY	ENST00000284425	Ex16	bs	None	0	1	SY	0	rare	0	0	0	1	0	0	0	.					-/63.2kb/39/5.3kb	3	.	.
17	67106940	A	C	ABCA6	c.2272+2T>G	ESS	ENST00000284425	In17/18	bs	None	0	1	ESS	0.468067573	rare	1	0	0	1	0	0	0	.					-/63.2kb/39/5.3kb	1	.	.
17	67101777	A	G	ABCA6	c.2574-8T>C	SS	ENST00000284425	In19/20	bs	None	0	1	SS	0	rare	0	0	0	1	0	0	0	.					-/63.2kb/39/5.3kb	3	.	.
17	67101751	G	A	ABCA6	c.2592C>T_p.=	SY	ENST00000284425	Ex20	bs	None	0	1	SY	0	rare	0	0	0	1	0	0	0	.	1e-04	0	4299	2201	-/63.2kb/39/5.3kb	3	.	.
17	67101718	C	T	ABCA6	c.2625G>A_p.Met875Ile	NSY	ENST00000284425	Ex20	bs	None	0	990	NSY	0	common	0	0	884	106	0	0	0	rs7212506	0.9409	0.4641	4299	2202	-/63.2kb/39/5.3kb	2	.	.
17	67101694	G	T	ABCA6	c.2649C>A_p.=	SY	ENST00000284425	Ex20	bs	None	0	2	SY	0	low	0	0	0	2	0	0	0	rs72850814	9e-04	5e-04	4300	2203	-/63.2kb/39/5.3kb	3	.	.
17	67101628	G	C	ABCA6	c.2715C>G_p.=	SY	ENST00000284425	Ex20	bs	None	0	1	SY	0	rare	0	0	0	1	0	0	0	.					-/63.2kb/39/5.3kb	3	.	.
17	67097021	G	C	ABCA6	c.2929C>G_p.Leu977Val	NSY	ENST00000284425	Ex22	bs	None	0	1	NSY	0	rare	0	0	0	1	0	0	0	.					-/63.2kb/39/5.3kb	2	.	.
17	67096996	A	G	ABCA6	c.2954T>C_p.Leu985Pro	NSY	ENST00000284425	Ex22	bs	None	0	1	NSY	0	rare	0	0	0	1	0	0	0	.	1e-04	0	4297	2203	-/63.2kb/39/5.3kb	2	.	.
17	67096964	G	A	ABCA6	c.2986C>T_p.Arg996X	SG	ENST00000284425	Ex22	bs	None	0	1	SG	0.615162752	rare	1	1	0	1	0	0	0	.	1e-04	0	4297	2201	-/63.2kb/39/5.3kb	1	.	.
17	67092929	G	A	ABCA6	c.3134C>T_p.Ser1045Phe	NSY	ENST00000284425	Ex24	bs	None	0	2	NSY	0	low	0	0	0	2	0	0	0	.	6e-04	0	4292	2198	-/63.2kb/39/5.3kb	2	.	.
17	67092887	C	T	ABCA6	c.3176G>A_p.Cys1059Tyr	NSY	ENST00000284425	Ex24	bs	None	0	2	NSY	0	low	0	0	0	2	0	0	0	.	6e-04	2e-04	4299	2203	-/63.2kb/39/5.3kb	2	.	.
17	67092427	C	T	ABCA6	c.3362G>A_p.Arg1121His	NSY	ENST00000284425	Ex25	bs	None	0	3	NSY	0	low	0	0	0	3	0	0	0	.	7e-04	7e-04	4242	2179	-/63.2kb/39/5.3kb	2	.	.
17	67082787	T	C	ABCA6	c.3909A>G_p.=	SY	ENST00000284425	Ex30	bs	None	0	6	SY	0	low	0	0	0	6	0	0	0	.	0.0065	0.0014	4300	2203	-/63.2kb/39/5.3kb	3	.	.
17	67132299	T	G	ABCA6	c.394A>C_p.Thr132Pro	NSY	ENST00000284425	Ex4	bs	None	0	2	NSY	0	low	0	0	0	2	0	0	0	.	2e-04	0	4296	2201	-/63.2kb/39/5.3kb	2	.	.
17	67081830	T	C	ABCA6	c.3965A>G_p.Asn1322Ser	NSY	ENST00000284425	Ex31	bs	None	0	870	NSY	0	common	0	0	406	464	0	0	0	rs2302134	0.6466	0.2569	4300	2203	-/63.2kb/39/5.3kb	2	.	.
17	67081278	A	G	ABCA6	c.4075T>C_p.Cys1359Arg	NSY	ENST00000284425	Ex32	bs	None	0	38	NSY	0	low	0	0	1	36	0	0	1	rs77542162	0.02	0.003	4300	2203	-/63.2kb/39/5.3kb	2	.	.
17	67081218	C	T	ABCA6	c.4135G>A_p.Ala1379Thr	NSY	ENST00000284425	Ex32	bs	None	0	8	NSY	0	low	0	0	0	8	0	0	0	.	0.0044	9e-04	4300	2203	-/63.2kb/39/5.3kb	2	.	.
17	67081161	G	A	ABCA6	c.4184+8C>T	SS	ENST00000284425	In32/33	bs	None	0	204	SS	0	common	0	0	14	145	0	0	45	rs62082719	0.1152	0.0209	4300	2203	-/63.2kb/39/5.3kb	3	.	.
17	67080442	G	T	ABCA6	c.4315C>A_p.Pro1439Thr	NSY	ENST00000284425	Ex34	bs	None	0	1	NSY	0	rare	0	0	0	1	0	0	0	.					-/63.2kb/39/5.3kb	2	.	.
17	67080435	G	A	ABCA6	c.4322C>T_p.Thr1441Met	NSY	ENST00000284425	Ex34	bs	None	0	1	NSY	0	rare	0	0	0	1	0	0	0	.	3e-04	0	4300	2203	-/63.2kb/39/5.3kb	2	.	.
17	67079344	G	A	ABCA6	c.4475+9C>T	SS	ENST00000284425	In35/36	bs	None	0	2	SS	0	low	0	0	0	1	0	0	1	.	2e-04	0	4300	2203	-/63.2kb/39/5.3kb	3	.	.
17	67079149	A	G	ABCA6	c.4481T>C_p.Ile1494Thr	NSY	ENST00000284425	Ex36	bs	None	0	1	NSY	0	rare	0	0	0	1	0	0	0	.	1e-04	0	4300	2203	-/63.2kb/39/5.3kb	2	.	.
17	67079112	C	T	ABCA6	c.4518G>A_p.=	SY	ENST00000284425	Ex36	bs	None	0	1	SY	0	rare	0	0	0	1	0	0	0	.					-/63.2kb/39/5.3kb	3	.	.
17	67079079	C	T	ABCA6	c.4551G>A_p.=	SY	ENST00000284425	Ex36	bs	None	0	2	SY	0	low	0	0	0	2	0	0	0	.	5e-04	0	4300	2203	-/63.2kb/39/5.3kb	3	.	.
17	67079007	G	A	ABCA6	c.4616+7C>T	SS	ENST00000284425	In36/37	bs	None	0	1	SS	0	rare	0	0	0	1	0	0	0	.					-/63.2kb/39/5.3kb	3	.	.
17	67079014	C	G	ABCA6	c.4616G>C_p.Arg1539Thr	EE	ENST00000284425	Ex36	bs	None	0	1	EE	0	rare	0	0	0	1	0	0	0	.					-/63.2kb/39/5.3kb	2	.	.
17	67077236	A	G	ABCA6	c.4667T>C_p.Leu1556Pro	NSY	ENST00000284425	Ex37	bs	None	0	1	NSY	0	rare	0	0	0	1	0	0	0	.					-/63.2kb/39/5.3kb	2	.	.
17	67075361	G	A	ABCA6	c.4742C>T_p.Thr1581Ile	NSY	ENST00000284425	Ex38	bs	None	0	1	NSY	0	rare	0	0	0	1	0	0	0	.	7e-04	0	4300	2203	-/63.2kb/39/5.3kb	2	.	.
17	67130858	C	T	ABCA6	c.486G>A_p.=	SY	ENST00000284425	Ex5	bs	None	0	1	SY	0	rare	0	0	0	1	0	0	0	.					-/63.2kb/39/5.3kb	3	.	.
17	67130788	T	TTA	ABCA6	c.555_556insTA	FS	ENST00000284425	Ex5	ins	None	2	1	FS	0.11433869	rare	1	1	0	1	0	0	0	.					-/63.2kb/39/5.3kb	1	.	.
17	67125900	A	G	ABCA6	c.792-8T>C	SS	ENST00000284425	In6/7	bs	None	0	3	SS	0	low	0	0	0	3	0	0	0	.	0.0073	5e-04	4286	2198	-/63.2kb/39/5.3kb	3	.	.
17	67125840	C	T	ABCA6	c.844G>A_p.Val282Ile	NSY	ENST00000284425	Ex7	bs	None	0	905	NSY	0	common	0	0	465	440	0	0	0	rs4968839	0.6975	0.4069	4296	2203	-/63.2kb/39/5.3kb	2	.	.
17	67125766	TAAAAAA	T	ABCA6	c.912_917del6_p.Phe304_Phe305del	IF	ENST00000284425	Ex7	del	HGVSNotClass	6	1	IF	0	rare	0	0	0	1	0	0	0	.					-/63.2kb/39/5.3kb	2	c.910_915del6_p.Phe304_Phe305del	.
19	1043793	C	T	ABCA7	c.1000C>T_p.Arg334Trp	NSY	ENST00000263094	Ex10	bs	None	0	1	NSY	0	rare	0	0	0	1	0	0	0	.	2e-04	5e-04	4300	2203	+/25.5kb/47/6.8kb	2	.	.
19	1044576	C	T	ABCA7	c.1048C>T_p.Arg350Trp	EE	ENST00000263094	Ex11	bs	None	0	1	EE	0	rare	0	0	0	1	0	0	0	.					+/25.5kb/47/6.8kb	2	.	.
19	1044712	A	G	ABCA7	c.1184A>G_p.His395Arg	NSY	ENST00000263094	Ex11	bs	None	0	72	NSY	0	common	0	0	2	38	0	1	31	rs3764647	0.0405	0.2397	4298	2199	+/25.5kb/47/6.8kb	2	.	.
19	1044753	T	C	ABCA7	c.1215+10T>C	SS	ENST00000263094	In11/12	bs	None	0	858	SS	0	common	0	0	482	232	0	5	139	rs3764648	0.6884	0.7187	4288	2186	+/25.5kb/47/6.8kb	3	.	.
19	1045173	G	A	ABCA7	c.1388G>A_p.Arg463His	NSY	ENST00000263094	Ex12	bs	None	0	75	NSY	0	common	0	0	1	55	0	0	19	rs3752233	0.041	0.0079	4300	2202	+/25.5kb/47/6.8kb	2	.	.
19	1045207	G	C	ABCA7	c.1422G>C_p.=	SY	ENST00000263094	Ex12	bs	None	0	1	SY	0	rare	0	0	0	1	0	0	0	.					+/25.5kb/47/6.8kb	3	.	.
19	1041612	C	G	ABCA7	c.160+10C>G	SS	ENST00000263094	In3/4	bs	None	0	2	SS	0	low	0	0	0	2	0	0	0	.	3e-04	0	4299	2203	+/25.5kb/47/6.8kb	3	.	.
19	1047002	A	G	ABCA7	c.1824A>G_p.=	SY	ENST00000263094	Ex14	bs	None	0	415	SY	0	common	0	0	88	20	0	147	160	rs3752234	0.5463	0.5089	4268	2180	+/25.5kb/47/6.8kb	3	.	.
19	1041852	G	T	ABCA7	c.183G>T_p.=	SY	ENST00000263094	Ex4	bs	None	0	70	SY	0	common	0	0	1	26	0	2	41	rs3764644	0.0391	0.1233	4249	2158	+/25.5kb/47/6.8kb	3	.	.
19	1047161	A	G	ABCA7	c.1851A>G_p.=	SY	ENST00000263094	Ex15	bs	None	0	690	SY	0	common	0	0	299	94	0	85	212	rs3752237	0.6124	0.647	4294	2201	+/25.5kb/47/6.8kb	3	.	.
19	1047266	C	T	ABCA7	c.1956C>T_p.=	SY	ENST00000263094	Ex15	bs	None	0	1	SY	0	rare	0	0	0	1	0	0	0	.	2e-04	2e-04	4299	2199	+/25.5kb/47/6.8kb	3	.	.
19	1041873	C	T	ABCA7	c.204C>T_p.=	SY	ENST00000263094	Ex4	bs	None	0	1	SY	0	rare	0	0	0	1	0	0	0	.					+/25.5kb/47/6.8kb	3	.	.
19	1047507	AGGAGCAG	A	ABCA7	c.2126_2132del7	FS	ENST00000263094	Ex16	del	HGVSNotClass	7	4	FS	0.33007297	low	1	1	0	4	0	0	0	.					+/25.5kb/47/6.8kb	1	c.2124_2130del7	.
19	1047537	A	C	ABCA7	c.2153A>C_p.Asn718Thr	NSY	ENST00000263094	Ex16	bs	None	0	69	NSY	0	common	0	0	1	25	0	0	43	rs3752239	0.0373	0.0068	4291	2190	+/25.5kb/47/6.8kb	2	.	.
19	1048969	G	T	ABCA7	c.2345G>T_p.Ser782Ile	NSY	ENST00000263094	Ex17	bs	None	0	1	NSY	0	rare	0	0	0	1	0	0	0	.	1e-04	0	4297	2193	+/25.5kb/47/6.8kb	2	.	.
19	1048982	C	T	ABCA7	c.2358C>T_p.=	SY	ENST00000263094	Ex17	bs	None	0	2	SY	0	low	0	0	0	1	0	0	1	rs9282560	0.001	0.0027	4298	2191	+/25.5kb/47/6.8kb	3	.	.
19	1048987	C	T	ABCA7	c.2363C>T_p.Thr788Ile	NSY	ENST00000263094	Ex17	bs	None	0	1	NSY	0	rare	0	0	0	1	0	0	0	.					+/25.5kb/47/6.8kb	2	.	.
19	1049012	A	C	ABCA7	c.2380+8A>C	SS	ENST00000263094	In17/18	bs	None	0	915	SS	0	common	0	0	546	272	0	1	96	rs4147912	0.7456	0.8342	4289	2184	+/25.5kb/47/6.8kb	3	.	.
19	1049269	G	A	ABCA7	c.2385G>A_p.=	SY	ENST00000263094	Ex18	bs	None	0	252	SY	0	common	0	0	21	96	0	11	124	rs4147914	0.1442	0.1698	4294	2202	+/25.5kb/47/6.8kb	3	.	.
19	1041909	C	T	ABCA7	c.240C>T_p.=	SY	ENST00000263094	Ex4	bs	None	0	1	SY	0	rare	0	0	0	1	0	0	0	.	5e-04	0	4289	2196	+/25.5kb/47/6.8kb	3	.	.
19	1049305	C	A	ABCA7	c.2421C>A_p.=	SY	ENST00000263094	Ex18	bs	None	0	237	SY	0	common	0	0	28	112	0	0	97	rs4147915	0.1367	0.1224	4298	2202	+/25.5kb/47/6.8kb	3	.	.
19	1049360	G	A	ABCA7	c.2476G>A_p.Gly826Arg	NSY	ENST00000263094	Ex18	bs	None	0	2	NSY	0	low	0	0	0	1	0	0	1	.	0.0012	0	4291	2196	+/25.5kb/47/6.8kb	2	.	.
19	1050996	G	A	ABCA7	c.2629G>A_p.Ala877Thr	NSY	ENST00000263094	Ex19	bs	None	0	15	NSY	0	low	0	0	0	15	0	0	0	rs74176364	0.0062	0.0032	4286	2197	+/25.5kb/47/6.8kb	2	.	.
19	1051006	G	A	ABCA7	c.2639G>A_p.Arg880Gln	NSY	ENST00000263094	Ex19	bs	None	0	3	NSY	0	low	0	0	0	3	0	0	0	.	9e-04	0	4288	2197	+/25.5kb/47/6.8kb	2	.	.
19	1051039	T	C	ABCA7	c.2672T>C_p.Val891Ala	NSY	ENST00000263094	Ex19	bs	None	0	1	NSY	0	rare	0	0	0	1	0	0	0	.					+/25.5kb/47/6.8kb	2	.	.
19	1051214	A	G	ABCA7	c.2745A>G_p.=	SY	ENST00000263094	Ex20	bs	None	0	571	SY	0	common	0	0	134	432	0	0	5	rs3752240	0.3607	0.3749	4288	2186	+/25.5kb/47/6.8kb	3	.	.
19	1051217	G	A	ABCA7	c.2748G>A_p.=	SY	ENST00000263094	Ex20	bs	None	0	1	SY	0	rare	0	0	0	1	0	0	0	.					+/25.5kb/47/6.8kb	3	.	.
19	1051486	G	A	ABCA7	c.2863G>A_p.Val955Met	NSY	ENST00000263094	Ex21	bs	None	0	1	NSY	0	rare	0	0	0	1	0	0	0	.					+/25.5kb/47/6.8kb	2	.	.
19	1051491	C	T	ABCA7	c.2868C>T_p.=	SY	ENST00000263094	Ex21	bs	None	0	1	SY	0	rare	0	0	0	1	0	0	0	.	1e-04	0	4288	2195	+/25.5kb/47/6.8kb	3	.	.
19	1051523	C	T	ABCA7	c.2900C>T_p.Thr967Met	NSY	ENST00000263094	Ex21	bs	None	0	1	NSY	0	rare	0	0	0	1	0	0	0	.					+/25.5kb/47/6.8kb	2	.	.
19	1041968	C	G	ABCA7	c.299C>G_p.Ser100Cys	NSY	ENST00000263094	Ex4	bs	None	0	1	NSY	0	rare	0	0	0	1	0	0	0	.					+/25.5kb/47/6.8kb	2	.	.
19	1052005	C	T	ABCA7	c.3027C>T_p.=	SY	ENST00000263094	Ex22	bs	None	0	665	SY	0	common	0	0	188	412	0	0	65	rs3764652	0.4277	0.3504	4283	2192	+/25.5kb/47/6.8kb	3	.	.
19	1041971	T	G	ABCA7	c.302T>G_p.Leu101Arg	EE	ENST00000263094	Ex4	bs	None	0	5	EE	0	low	0	0	0	4	0	0	1	.	8e-04	2e-04	4232	2144	+/25.5kb/47/6.8kb	2	.	.
19	1042046	CCT	C	ABCA7	c.303-10_303-9delCT	SS	ENST00000263094	In4/5	del	HGVSAndClass	2	1	SS	0	rare	0	0	0	1	0	0	0	.					+/25.5kb/47/6.8kb	3	c.303-16_303-15delCT	INT
19	1052100	G	A	ABCA7	c.3122G>A_p.Arg1041His	NSY	ENST00000263094	Ex22	bs	None	0	1	NSY	0	rare	0	0	0	1	0	0	0	.					+/25.5kb/47/6.8kb	2	.	.
19	1052275	C	T	ABCA7	c.3210C>T_p.=	SY	ENST00000263094	Ex23	bs	None	0	1	SY	0	rare	0	0	0	1	0	0	0	.	0.0014	5e-04	4165	2101	+/25.5kb/47/6.8kb	3	.	.
19	1053369	G	A	ABCA7	c.3262G>A_p.Gly1088Arg	NSY	ENST00000263094	Ex24	bs	None	0	1	NSY	0	rare	0	0	0	1	0	0	0	.	1e-04	2e-04	4253	2174	+/25.5kb/47/6.8kb	2	.	.
19	1053524	C	G	ABCA7	c.3417C>G_p.=	SY	ENST00000263094	Ex24	bs	None	0	305	SY	0	common	0	0	26	211	0	0	68	rs3752241	0.1564	0.1786	4278	2178	+/25.5kb/47/6.8kb	3	.	.
19	1053531	G	T	ABCA7	c.3423+1G>T	ESS	ENST00000263094	In24/25	bs	None	0	1	ESS	0.531439218	rare	1	0	0	1	0	0	0	.					+/25.5kb/47/6.8kb	1	.	.
19	1053819	G	A	ABCA7	c.3456G>A_p.=	SY	ENST00000263094	Ex25	bs	None	0	1	SY	0	rare	0	0	0	1	0	0	0	.					+/25.5kb/47/6.8kb	3	.	.
19	1053839	C	T	ABCA7	c.3472+4C>T	SS	ENST00000263094	In25/26	bs	None	0	1	SS	0	rare	0	0	0	1	0	0	0	rs111483435	2e-04	0.0563	4300	2203	+/25.5kb/47/6.8kb	3	.	.
19	1054060	A	G	ABCA7	c.3528A>G_p.=	SY	ENST00000263094	Ex26	bs	None	0	669	SY	0	common	0	0	181	487	0	0	1	rs3752243	0.426	0.7224	4300	2203	+/25.5kb/47/6.8kb	3	.	.
19	1054190	A	G	ABCA7	c.3578-2A>G	ESS	ENST00000263094	In26/27	bs	None	0	1	ESS	0.555503804	rare	1	0	0	1	0	0	0	.	0	2e-04	4299	2203	+/25.5kb/47/6.8kb	1	.	.
19	1054207	A	G	ABCA7	c.3593A>G_p.Glu1198Gly	NSY	ENST00000263094	Ex27	bs	None	0	1	NSY	0	rare	0	0	0	1	0	0	0	.					+/25.5kb/47/6.8kb	2	.	.
19	1054563	C	T	ABCA7	c.3727-6C>T	SS	ENST00000263094	In27/28	bs	None	0	2	SS	0	low	0	0	0	2	0	0	0	.	0.0013	0	4300	2203	+/25.5kb/47/6.8kb	3	.	.
19	1054631	C	T	ABCA7	c.3789C>T_p.=	SY	ENST00000263094	Ex28	bs	None	0	1	SY	0	rare	0	0	0	1	0	0	0	.	1e-04	0	4300	2203	+/25.5kb/47/6.8kb	3	.	.
19	1055191	G	A	ABCA7	c.4046G>A_p.Arg1349Gln	NSY	ENST00000263094	Ex30	bs	None	0	456	NSY	0	common	0	0	115	32	0	99	210	rs3745842	0.4221	0.376	4281	2198	+/25.5kb/47/6.8kb	2	.	.
19	1055313	T	C	ABCA7	c.4168T>C_p.Phe1390Leu	NSY	ENST00000263094	Ex30	bs	None	0	2	NSY	0	low	0	0	0	2	0	0	0	rs112719199	2e-04	0	4184	2153	+/25.5kb/47/6.8kb	2	.	.
19	1055907	CT	C	ABCA7	c.4208delT	FS	ENST00000263094	Ex31	del	None	1	1	FS	0.653314703	rare	1	1	0	1	0	0	0	.					+/25.5kb/47/6.8kb	1	.	.
19	1056065	A	G	ABCA7	c.4239A>G_p.=	EE	ENST00000263094	Ex32	bs	None	0	634	EE	0	common	0	0	170	253	0	8	203	.	0.4247	0.527	4297	2201	+/25.5kb/47/6.8kb	2	.	.
19	1056169	G	A	ABCA7	c.4343G>A_p.Gly1448Asp	NSY	ENST00000263094	Ex32	bs	None	0	3	NSY	0	low	0	0	0	3	0	0	0	.	6e-04	2e-04	4299	2203	+/25.5kb/47/6.8kb	2	.	.
19	1056244	T	G	ABCA7	c.4416+2T>G	ESS	ENST00000263094	In32/33	bs	None	0	2	ESS	0.685607825	low	1	0	0	2	0	0	0	rs113809142	2e-04	0	4300	2203	+/25.5kb/47/6.8kb	1	.	.
19	1056421	G	A	ABCA7	c.4509G>A_p.=	SY	ENST00000263094	Ex33	bs	None	0	2	SY	0	low	0	0	0	2	0	0	0	rs113711363	7e-04	0.0572	4300	2203	+/25.5kb/47/6.8kb	3	.	.
19	1056492	G	C	ABCA7	c.4580G>C_p.Gly1527Ala	NSY	ENST00000263094	Ex33	bs	None	0	938	NSY	0	common	0	0	661	137	0	19	121	rs3752246	0.8289	0.9564	4299	2203	+/25.5kb/47/6.8kb	2	.	.
19	1056918	G	A	ABCA7	c.4599G>A_p.=	SY	ENST00000263094	Ex34	bs	None	0	3	SY	0	low	0	0	0	3	0	0	0	.	9e-04	2e-04	4300	2203	+/25.5kb/47/6.8kb	3	.	.
19	1056931	G	A	ABCA7	c.4612G>A_p.Val1538Ile	NSY	ENST00000263094	Ex34	bs	None	0	1	NSY	0	rare	0	0	0	1	0	0	0	.	2e-04	0	4300	2203	+/25.5kb/47/6.8kb	2	.	.
19	1057056	C	G	ABCA7	c.4737C>G_p.Tyr1579X	SG	ENST00000263094	Ex34	bs	None	0	1	SG	0.735444807	rare	1	1	0	1	0	0	0	.	1e-04	0	4300	2201	+/25.5kb/47/6.8kb	1	.	.
19	1057307	A	G	ABCA7	c.4765-6A>G	SS	ENST00000263094	In34/35	bs	None	0	1	SS	0	rare	0	0	0	1	0	0	0	.	1e-04	2e-04	4300	2203	+/25.5kb/47/6.8kb	3	.	.
19	1057340	G	A	ABCA7	c.4792G>A_p.Val1598Met	NSY	ENST00000263094	Ex35	bs	None	0	1	NSY	0	rare	0	0	0	1	0	0	0	.					+/25.5kb/47/6.8kb	2	.	.
19	1057343	G	A	ABCA7	c.4795G>A_p.Val1599Met	NSY	ENST00000263094	Ex35	bs	None	0	6	NSY	0	low	0	0	0	6	0	0	0	rs117187003	0.0036	9e-04	4300	2203	+/25.5kb/47/6.8kb	2	.	.
19	1057975	T	C	ABCA7	c.4942T>C_p.Tyr1648His	NSY	ENST00000263094	Ex36	bs	None	0	1	NSY	0	rare	0	0	0	1	0	0	0	.	1e-04	0	4300	2203	+/25.5kb/47/6.8kb	2	.	.
19	1058176	A	G	ABCA7	c.5057A>G_p.Gln1686Arg	NSY	ENST00000263094	Ex37	bs	None	0	77	NSY	0	common	0	0	1	76	0	0	0	rs4147918	0.0413	0.0084	4300	2203	+/25.5kb/47/6.8kb	2	.	.
19	1058657	C	T	ABCA7	c.5190C>T_p.=	SY	ENST00000263094	Ex38	bs	None	0	1	SY	0	rare	0	0	0	1	0	0	0	.					+/25.5kb/47/6.8kb	3	.	.
19	1058685	C	T	ABCA7	c.5218C>T_p.Gln1740X	SG	ENST00000263094	Ex38	bs	None	0	1	SG	0.810122652	rare	1	1	0	1	0	0	0	.	1e-04	0	4300	2203	+/25.5kb/47/6.8kb	1	.	.
19	1058901	A	G	ABCA7	c.5362A>G_p.Thr1788Ala	NSY	ENST00000263094	Ex39	bs	None	0	1	NSY	0	rare	0	0	0	1	0	0	0	.					+/25.5kb/47/6.8kb	2	.	.
19	1058910	G	A	ABCA7	c.5371G>A_p.Asp1791Asn	NSY	ENST00000263094	Ex39	bs	None	0	1	NSY	0	rare	0	0	0	1	0	0	0	.					+/25.5kb/47/6.8kb	2	.	.
19	1058946	G	A	ABCA7	c.5400+7G>A	SS	ENST00000263094	In39/40	bs	None	0	1	SS	0	rare	0	0	0	1	0	0	0	.					+/25.5kb/47/6.8kb	3	.	.
19	1059056	G	A	ABCA7	c.5435G>A_p.Arg1812His	NSY	ENST00000263094	Ex40	bs	None	0	11	NSY	0	low	0	0	0	11	0	0	0	rs114782266	0.0055	0.0686	4300	2202	+/25.5kb/47/6.8kb	2	.	.
19	1061804	T	C	ABCA7	c.5487T>C_p.=	SY	ENST00000263094	Ex41	bs	None	0	107	SY	0	common	0	0	4	101	0	0	2	rs78320196	0.0456	0.0266	4300	2202	+/25.5kb/47/6.8kb	3	.	.
19	1061821	C	G	ABCA7	c.5504C>G_p.Ser1835Cys	NSY	ENST00000263094	Ex41	bs	None	0	1	NSY	0	rare	0	0	0	1	0	0	0	.					+/25.5kb/47/6.8kb	2	.	.
19	1061892	G	C	ABCA7	c.5570+5G>C	SS5	ENST00000263094	In41/42	bs	None	0	9	SS5	0	low	0	0	0	8	0	0	1	.	0.0036	5e-04	4299	2203	+/25.5kb/47/6.8kb	2	.	.
19	1062164	T	C	ABCA7	c.5571-7T>C	SS	ENST00000263094	In41/42	bs	None	0	67	SS	0	common	0	0	2	26	0	0	39	rs4147920	0.0394	0.1486	4292	2200	+/25.5kb/47/6.8kb	3	.	.
19	1042804	C	T	ABCA7	c.558C>T_p.=	SY	ENST00000263094	Ex7	bs	None	0	1	SY	0	rare	0	0	0	1	0	0	0	.					+/25.5kb/47/6.8kb	3	.	.
19	1062192	T	C	ABCA7	c.5592T>C_p.=	SY	ENST00000263094	Ex42	bs	None	0	73	SY	0	common	0	0	1	45	0	0	27	rs4147921	0.0406	0.0086	4300	2203	+/25.5kb/47/6.8kb	3	.	.
19	1042809	A	G	ABCA7	c.563A>G_p.Glu188Gly	NSY	ENST00000263094	Ex7	bs	None	0	715	NSY	0	common	0	0	224	482	0	0	9	rs3764645	0.474	0.2222	4300	2203	+/25.5kb/47/6.8kb	2	.	.
19	1064193	G	A	ABCA7	c.5985G>A_p.=	SY	ENST00000263094	Ex45	bs	None	0	911	SY	0	common	0	0	526	341	0	2	42	rs4147930	0.7395	0.6352	4276	2174	+/25.5kb/47/6.8kb	3	.	.
19	1064239	C	T	ABCA7	c.6031C>T_p.His2011Tyr	NSY	ENST00000263094	Ex45	bs	None	0	1	NSY	0	rare	0	0	0	1	0	0	0	.					+/25.5kb/47/6.8kb	2	.	.
19	1065018	G	T	ABCA7	c.6133G>T_p.Ala2045Ser	NSY	ENST00000263094	Ex46	bs	None	0	390	NSY	0	common	0	0	95	7	0	237	51	rs4147934	0.7742	0.7002	3917	1931	+/25.5kb/47/6.8kb	2	.	.
19	1065044	C	T	ABCA7	c.6159C>T_p.=	SY	ENST00000263094	Ex46	bs	None	0	312	SY	0	common	0	0	61	11	0	111	129	rs4147935	0.3528	0.0801	4050	2042	+/25.5kb/47/6.8kb	3	.	.
19	1043103	G	A	ABCA7	c.643G>A_p.Gly215Ser	NSY	ENST00000263094	Ex8	bs	None	0	127	NSY	0	common	0	0	3	123	0	0	1	rs72973581	0.0624	0.0148	4300	2201	+/25.5kb/47/6.8kb	2	.	.
19	1043138	T	C	ABCA7	c.678T>C_p.=	SY	ENST00000263094	Ex8	bs	None	0	1	SY	0	rare	0	0	0	1	0	0	0	.					+/25.5kb/47/6.8kb	3	.	.
19	1043177	C	A	ABCA7	c.717C>A_p.Asn239Lys	NSY	ENST00000263094	Ex8	bs	None	0	1	NSY	0	rare	0	0	0	1	0	0	0	.					+/25.5kb/47/6.8kb	2	.	.
19	1043324	C	G	ABCA7	c.791-9C>G	SS	ENST00000263094	In8/9	bs	None	0	170	SS	0	common	0	0	6	154	0	0	10	rs11672201	0.0839	0.0129	4299	2203	+/25.5kb/47/6.8kb	3	.	.
19	1043443	A	G	ABCA7	c.901A>G_p.Thr301Ala	NSY	ENST00000263094	Ex9	bs	None	0	1	NSY	0	rare	0	0	0	1	0	0	0	.					+/25.5kb/47/6.8kb	2	.	.
19	1043747	C	T	ABCA7	c.954C>T_p.=	SY	ENST00000263094	Ex10	bs	None	0	5	SY	0	low	0	0	0	5	0	0	0	.	0.0038	0.0014	4300	2203	+/25.5kb/47/6.8kb	3	.	.
19	1043748	A	G	ABCA7	c.955A>G_p.Thr319Ala	NSY	ENST00000263094	Ex10	bs	None	0	75	NSY	0	common	0	0	1	73	0	0	1	rs3752232	0.0408	0.254	4300	2203	+/25.5kb/47/6.8kb	2	.	.
19	1043772	G	T	ABCA7	c.979G>T_p.Val327Leu	NSY	ENST00000263094	Ex10	bs	None	0	1	NSY	0	rare	0	0	0	1	0	0	0	.					+/25.5kb/47/6.8kb	2	.	.
17	66925315	C	T	ABCA8	c.1000G>A_p.Val334Met	NSY	ENST00000269080	Ex8	bs	None	0	1	NSY	0	rare	0	0	0	1	0	0	0	.	1e-04	5e-04	4300	2203	-/88.1kb/38/5.7kb	2	.	.
17	66925292	C	G	ABCA8	c.1023G>C_p.Trp341Cys	NSY	ENST00000269080	Ex8	bs	None	0	1	NSY	0	rare	0	0	0	1	0	0	0	.					-/88.1kb/38/5.7kb	2	.	.
17	66924083	G	A	ABCA8	c.1247C>T_p.Ala416Val	NSY	ENST00000269080	Ex9	bs	None	0	132	NSY	0	common	0	0	2	130	0	0	0	rs35621847	0.0657	0.0161	4300	2203	-/88.1kb/38/5.7kb	2	.	.
17	66920864	A	C	ABCA8	c.1420T>G_p.Phe474Val	NSY	ENST00000269080	Ex10	bs	None	0	1	NSY	0	rare	0	0	0	1	0	0	0	.					-/88.1kb/38/5.7kb	2	.	.
17	66915604	G	A	ABCA8	c.1626C>T_p.=	SY	ENST00000269080	Ex13	bs	None	0	6	SY	0	low	0	0	0	6	0	0	0	.	0.0049	2e-04	4300	2203	-/88.1kb/38/5.7kb	3	.	.
17	66914289	G	C	ABCA8	c.1826C>G_p.Pro609Arg	NSY	ENST00000269080	Ex14	bs	None	0	3	NSY	0	low	0	0	0	3	0	0	0	.	0.002	0	4300	2203	-/88.1kb/38/5.7kb	2	.	.
17	66937004	G	A	ABCA8	c.196C>T_p.Arg66Trp	NSY	ENST00000269080	Ex3	bs	None	0	6	NSY	0	low	0	0	0	6	0	0	0	.	0.0012	5e-04	4300	2203	-/88.1kb/38/5.7kb	2	.	.
17	66903998	C	T	ABCA8	c.2041G>A_p.Val681Ile	NSY	ENST00000269080	Ex16	bs	None	0	1	NSY	0	rare	0	0	0	1	0	0	0	rs76067052	2e-04	0	4300	2203	-/88.1kb/38/5.7kb	2	.	.
17	66903946	AATT	A	ABCA8	c.2090_2092delAAT_p.Lys697_Leu698delinsIle	IF	ENST00000269080	Ex16	del	None	3	1	IF	0	rare	0	0	0	1	0	0	0	.					-/88.1kb/38/5.7kb	2	.	.
17	66902302	G	T	ABCA8	c.2161C>A_p.Leu721Ile	EE	ENST00000269080	Ex17	bs	None	0	8	EE	0	low	0	0	0	8	0	0	0	.	0.004	7e-04	4298	2202	-/88.1kb/38/5.7kb	2	.	.
17	66902242	T	TCA	ABCA8	c.2219_2220dupTG	FS	ENST00000269080	Ex17	ins	HGVSNotClass	2	4	FS	0.467551622	low	1	1	0	4	0	0	0	.					-/88.1kb/38/5.7kb	1	c.2218_2219insTG	.
17	66899519	G	A	ABCA8	c.2400C>T_p.=	SY	ENST00000269080	Ex18	bs	None	0	1	SY	0	rare	0	0	0	1	0	0	0	.	2e-04	0	4300	2203	-/88.1kb/38/5.7kb	3	.	.
17	66898949	C	G	ABCA8	c.2549G>C_p.Ser850Thr	NSY	ENST00000269080	Ex19	bs	None	0	1	NSY	0	rare	0	0	0	1	0	0	0	.					-/88.1kb/38/5.7kb	2	.	.
17	66898849	T	C	ABCA8	c.2644+5A>G	SS5	ENST00000269080	In19/20	bs	None	0	2	SS5	0	low	0	0	0	2	0	0	0	.	6e-04	0	4300	2203	-/88.1kb/38/5.7kb	2	.	.
17	66890444	C	T	ABCA8	c.2786G>A_p.Ser929Asn	NSY	ENST00000269080	Ex21	bs	None	0	1	NSY	0	rare	0	0	0	1	0	0	0	.	2e-04	0	4300	2203	-/88.1kb/38/5.7kb	2	.	.
17	66890426	T	C	ABCA8	c.2804A>G_p.Asn935Ser	NSY	ENST00000269080	Ex21	bs	None	0	1	NSY	0	rare	0	0	0	1	0	0	0	.					-/88.1kb/38/5.7kb	2	.	.
17	66887675	C	T	ABCA8	c.2979G>A_p.=	SY	ENST00000269080	Ex22	bs	None	0	33	SY	0	low	0	0	0	33	0	0	0	rs34001235	0.0173	0.0041	4300	2203	-/88.1kb/38/5.7kb	3	.	.
17	66881414	C	T	ABCA8	c.3352G>A_p.Glu1118Lys	NSY	ENST00000269080	Ex25	bs	None	0	1	NSY	0	rare	0	0	0	1	0	0	0	.					-/88.1kb/38/5.7kb	2	.	.
17	66879927	C	T	ABCA8	c.3587+5G>A	SS5	ENST00000269080	In27/28	bs	None	0	101	SS5	0	common	0	0	6	95	0	0	0	rs34931250	0.0466	0.0089	4300	2203	-/88.1kb/38/5.7kb	2	.	.
17	66938141	G	C	ABCA8	c.35C>G_p.Thr12Ser	NSY	ENST00000269080	Ex2	bs	None	0	1	NSY	0	rare	0	0	0	1	0	0	0	rs35643726	8e-04	0.066	4298	2203	-/88.1kb/38/5.7kb	2	.	.
17	66878791	C	A	ABCA8	c.3657G>T_p.Gln1219His	NSY	ENST00000269080	Ex28	bs	None	0	1	NSY	0	rare	0	0	0	1	0	0	0	.					-/88.1kb/38/5.7kb	2	.	.
17	66878774	G	A	ABCA8	c.3674C>T_p.Thr1225Ile	NSY	ENST00000269080	Ex28	bs	None	0	8	NSY	0	low	0	0	0	8	0	0	0	rs113953030	0.0028	2e-04	4299	2203	-/88.1kb/38/5.7kb	2	.	.
17	66878099	C	T	ABCA8	c.3731G>A_p.Cys1244Tyr	NSY	ENST00000269080	Ex29	bs	None	0	35	NSY	0	low	0	0	0	35	0	0	0	rs34987539	0.0117	0.003	4300	2203	-/88.1kb/38/5.7kb	2	.	.
17	66933175	G	A	ABCA8	c.383C>T_p.Thr128Ile	NSY	ENST00000269080	Ex4	bs	None	0	1	NSY	0	rare	0	0	0	1	0	0	0	.	7e-04	0	4300	2203	-/88.1kb/38/5.7kb	2	.	.
17	66877254	C	A	ABCA8	c.3918+7G>T	SS	ENST00000269080	In30/31	bs	None	0	1	SS	0	rare	0	0	0	1	0	0	0	.					-/88.1kb/38/5.7kb	3	.	.
17	66873743	G	A	ABCA8	c.3996C>T_p.=	SY	ENST00000269080	Ex31	bs	None	0	195	SY	0	common	0	0	8	187	0	0	0	rs8068987	0.1123	0.2131	4300	2203	-/88.1kb/38/5.7kb	3	.	.
17	66872824	AG	A	ABCA8	c.4099delC	FS	ENST00000269080	Ex32	del	None	1	1	FS	0.863674673	rare	1	1	0	1	0	0	0	.					-/88.1kb/38/5.7kb	1	.	.
17	66872802	G	C	ABCA8	c.4122C>G_p.=	SY	ENST00000269080	Ex32	bs	None	0	929	SY	0	common	0	0	561	368	0	0	0	.	0.7548	0.6823	4300	2203	-/88.1kb/38/5.7kb	3	.	.
17	66872692	A	G	ABCA8	c.4159T>C_p.Cys1387Arg	NSY	ENST00000269080	Ex33	bs	None	0	1	NSY	0	rare	0	0	0	1	0	0	0	.					-/88.1kb/38/5.7kb	2	.	.
17	66871837	C	T	ABCA8	c.4288G>A_p.Gly1430Ser	NSY	ENST00000269080	Ex34	bs	None	0	27	NSY	0	low	0	0	1	26	0	0	0	rs35403175	0.0152	0.0874	4300	2203	-/88.1kb/38/5.7kb	2	.	.
17	66871791	C	T	ABCA8	c.4334G>A_p.Cys1445Tyr	NSY	ENST00000269080	Ex34	bs	None	0	3	NSY	0	low	0	0	0	3	0	0	0	.	9e-04	0	4300	2203	-/88.1kb/38/5.7kb	2	.	.
17	66871777	T	A	ABCA8	c.4348A>T_p.Ile1450Phe	NSY	ENST00000269080	Ex34	bs	None	0	1	NSY	0	rare	0	0	0	1	0	0	0	.	2e-04	0	4300	2203	-/88.1kb/38/5.7kb	2	.	.
17	66871468	G	C	ABCA8	c.4444C>G_p.Leu1482Val	NSY	ENST00000269080	Ex35	bs	None	0	5	NSY	0	low	0	0	0	5	0	0	0	.	0.0013	5e-04	4300	2203	-/88.1kb/38/5.7kb	2	.	.
17	66865878	C	T	ABCA8	c.4554G>A_p.=	SY	ENST00000269080	Ex36	bs	None	0	1	SY	0	rare	0	0	0	1	0	0	0	.					-/88.1kb/38/5.7kb	3	.	.
17	66864472	C	A	ABCA8	c.4617G>T_p.Glu1539Asp	NSY	ENST00000269080	Ex37	bs	None	0	1	NSY	0	rare	0	0	0	1	0	0	0	.					-/88.1kb/38/5.7kb	2	.	.
17	66928545	A	G	ABCA8	c.681T>C_p.=	SY	ENST00000269080	Ex6	bs	None	0	2	SY	0	low	0	0	0	2	0	0	0	rs16973450	0.001	0.1893	4300	2203	-/88.1kb/38/5.7kb	3	.	.
17	66928538	T	G	ABCA8	c.688A>C_p.Ile230Leu	NSY	ENST00000269080	Ex6	bs	None	0	1	NSY	0	rare	0	0	0	1	0	0	0	.					-/88.1kb/38/5.7kb	2	.	.
17	66928460	T	C	ABCA8	c.766A>G_p.Thr256Ala	NSY	ENST00000269080	Ex6	bs	None	0	3	NSY	0	low	0	0	0	2	0	0	1	rs16973446	0.002	0.2401	4300	2203	-/88.1kb/38/5.7kb	2	.	.
17	66928434	C	T	ABCA8	c.792G>A_p.=	SY	ENST00000269080	Ex6	bs	None	0	26	SY	0	low	0	0	0	26	0	0	0	rs3826430	0.0178	0.015	4300	2203	-/88.1kb/38/5.7kb	3	.	.
17	66925803	T	C	ABCA8	c.838A>G_p.Met280Val	NSY	ENST00000269080	Ex7	bs	None	0	1	NSY	0	rare	0	0	0	1	0	0	0	.	1e-04	0	4300	2203	-/88.1kb/38/5.7kb	2	.	.
17	67031482	G	A	ABCA9	c.1033C>T_p.=	SY	ENST00000340001	Ex8	bs	None	0	1	SY	0	rare	0	0	0	1	0	0	0	.					-/86.5kb/39/6.4kb	3	.	.
17	67031457	C	T	ABCA9	c.1058G>A_p.Arg353His	NSY	ENST00000340001	Ex8	bs	None	0	990	NSY	0	common	0	0	870	120	0	0	0	.	0.9388	0.6954	4300	2203	-/86.5kb/39/6.4kb	2	.	.
17	67029867	C	T	ABCA9	c.1276G>A_p.Ala426Thr	EE	ENST00000340001	Ex9	bs	None	0	1	EE	0	rare	0	0	0	1	0	0	0	.	0	2e-04	4298	2203	-/86.5kb/39/6.4kb	2	.	.
17	67028421	T	C	ABCA9	c.1277-4A>G	SS	ENST00000340001	In9/10	bs	None	0	1	SS	0	rare	0	0	0	1	0	0	0	.	1e-04	0	4300	2203	-/86.5kb/39/6.4kb	3	.	.
17	67028260	T	C	ABCA9	c.1434A>G_p.=	SY	ENST00000340001	Ex10	bs	None	0	911	SY	0	common	0	0	493	418	0	0	0	rs2302291	0.6888	0.1925	4300	2203	-/86.5kb/39/6.4kb	3	.	.
17	67025377	AAG	A	ABCA9	c.1446-11_1446-10delCT	SS	ENST00000340001	In10/11	del	HGVSAndClass	2	21	SS	0	low	0	0	0	21	0	0	0	.					-/86.5kb/39/6.4kb	3	c.1446-13_1446-12delCT	INT
17	67025343	C	T	ABCA9	c.1471G>A_p.Ala491Thr	NSY	ENST00000340001	Ex11	bs	None	0	1	NSY	0	rare	0	0	0	1	0	0	0	.	0.0017	2e-04	4292	2201	-/86.5kb/39/6.4kb	2	.	.
17	67025338	C	G	ABCA9	c.1476G>C_p.=	SY	ENST00000340001	Ex11	bs	None	0	1	SY	0	rare	0	0	0	1	0	0	0	.					-/86.5kb/39/6.4kb	3	.	.
17	67023573	C	T	ABCA9	c.1809G>A_p.=	SY	ENST00000340001	Ex14	bs	None	0	1	SY	0	rare	0	0	0	1	0	0	0	.					-/86.5kb/39/6.4kb	3	.	.
17	67023524	C	T	ABCA9	c.1858G>A_p.Gly620Ser	NSY	ENST00000340001	Ex14	bs	None	0	3	NSY	0	low	0	0	0	3	0	0	0	rs79212004	0.0031	5e-04	4294	2203	-/86.5kb/39/6.4kb	2	.	.
17	67045529	G	C	ABCA9	c.199C>G_p.Arg67Gly	NSY	ENST00000340001	Ex3	bs	None	0	2	NSY	0	low	0	0	0	2	0	0	0	.	6e-04	7e-04	4300	2203	-/86.5kb/39/6.4kb	2	.	.
17	67023119	G	A	ABCA9	c.2048C>T_p.Ala683Val	EE	ENST00000340001	Ex15	bs	None	0	1	EE	0	rare	0	0	0	1	0	0	0	.	2e-04	0	4300	2203	-/86.5kb/39/6.4kb	2	.	.
17	67022580	C	T	ABCA9	c.2079G>A_p.=	SY	ENST00000340001	Ex16	bs	None	0	1	SY	0	rare	0	0	0	1	0	0	0	.					-/86.5kb/39/6.4kb	3	.	.
17	67017930	T	C	ABCA9	c.2354A>G_p.Asn785Ser	NSY	ENST00000340001	Ex18	bs	None	0	79	NSY	0	common	0	0	1	78	0	0	0	rs17684521	0.0329	0.0064	4297	2203	-/86.5kb/39/6.4kb	2	.	.
17	67016615	G	A	ABCA9	c.2514C>T_p.=	SY	ENST00000340001	Ex19	bs	None	0	1	SY	0	rare	0	0	0	1	0	0	0	.	0	2e-04	4300	2203	-/86.5kb/39/6.4kb	3	.	.
17	67016544	T	C	ABCA9	c.2585A>G_p.Lys862Arg	NSY	ENST00000340001	Ex19	bs	None	0	1	NSY	0	rare	0	0	0	1	0	0	0	.	1e-04	0	4299	2203	-/86.5kb/39/6.4kb	2	.	.
17	67014643	G	A	ABCA9	c.2678C>T_p.Pro893Leu	NSY	ENST00000340001	Ex20	bs	None	0	3	NSY	0	low	0	0	0	3	0	0	0	.	5e-04	2e-04	4300	2203	-/86.5kb/39/6.4kb	2	.	.
17	67014553	C	T	ABCA9	c.2767+1G>A	ESS	ENST00000340001	In20/21	bs	None	0	1	ESS	0.567589744	rare	1	0	0	1	0	0	0	.					-/86.5kb/39/6.4kb	1	.	.
17	67045452	G	T	ABCA9	c.276C>A_p.Asn92Lys	NSY	ENST00000340001	Ex3	bs	None	0	3	NSY	0	low	0	0	0	3	0	0	0	rs61741903	0.0017	0.0527	4300	2203	-/86.5kb/39/6.4kb	2	.	.
17	67013913	A	G	ABCA9	c.2785T>C_p.Phe929Leu	NSY	ENST00000340001	Ex21	bs	None	0	7	NSY	0	low	0	0	0	7	0	0	0	.	0.0016	5e-04	4300	2203	-/86.5kb/39/6.4kb	2	.	.
17	67045445	C	A	ABCA9	c.283G>T_p.Ala95Ser	NSY	ENST00000340001	Ex3	bs	None	0	1	NSY	0	rare	0	0	0	1	0	0	0	.					-/86.5kb/39/6.4kb	2	.	.
17	67012531	C	G	ABCA9	c.2902G>C_p.Asp968His	EE	ENST00000340001	Ex22	bs	None	0	2	EE	0	low	0	0	0	1	0	0	1	.	0.0013	9e-04	4300	2203	-/86.5kb/39/6.4kb	2	.	.
17	67012450	G	A	ABCA9	c.2983C>T_p.Leu995Phe	NSY	ENST00000340001	Ex22	bs	None	0	3	NSY	0	low	0	0	0	3	0	0	0	rs73370041	0.0015	0.0461	4300	2203	-/86.5kb/39/6.4kb	2	.	.
17	67012387	T	C	ABCA9	c.3039+7A>G	SS	ENST00000340001	In22/23	bs	None	0	1	SS	0	rare	0	0	0	1	0	0	0	.	2e-04	2e-04	4300	2202	-/86.5kb/39/6.4kb	3	.	.
17	67004338	G	A	ABCA9	c.3186C>T_p.=	SY	ENST00000340001	Ex24	bs	None	0	1	SY	0	rare	0	0	0	1	0	0	0	.					-/86.5kb/39/6.4kb	3	.	.
17	67004310	G	A	ABCA9	c.3214C>T_p.=	SY	ENST00000340001	Ex24	bs	None	0	9	SY	0	low	0	0	0	9	0	0	0	.	0.0036	5e-04	4300	2203	-/86.5kb/39/6.4kb	3	.	.
17	67004283	T	A	ABCA9	c.3241A>T_p.Ile1081Phe	NSY	ENST00000340001	Ex24	bs	None	0	3	NSY	0	low	0	0	0	3	0	0	0	.	0.0023	5e-04	4300	2203	-/86.5kb/39/6.4kb	2	.	.
17	67004011	G	A	ABCA9	c.3324C>T_p.=	EE	ENST00000340001	Ex25	bs	None	0	9	EE	0	low	0	0	0	9	0	0	0	.	0.0037	2e-04	4295	2203	-/86.5kb/39/6.4kb	2	.	.
17	67003966	A	G	ABCA9	c.3369T>C_p.=	SY	ENST00000340001	Ex25	bs	None	0	10	SY	0	low	0	0	0	10	0	0	0	rs112499807	0.0076	0.0032	4296	2203	-/86.5kb/39/6.4kb	3	.	.
17	67003891	C	A	ABCA9	c.3435+9G>T	SS	ENST00000340001	In25/26	bs	None	0	1	SS	0	rare	0	0	0	1	0	0	0	.	2e-04	0	4296	2203	-/86.5kb/39/6.4kb	3	.	.
17	66992115	T	C	ABCA9	c.3476A>G_p.Tyr1159Cys	NSY	ENST00000340001	Ex26	bs	None	0	1	NSY	0	rare	0	0	0	1	0	0	0	.					-/86.5kb/39/6.4kb	2	.	.
17	66992027	A	T	ABCA9	c.3555+9T>A	SS	ENST00000340001	In26/27	bs	None	0	40	SS	0	low	0	0	0	40	0	0	0	rs117807867	0.0291	0.0045	4300	2203	-/86.5kb/39/6.4kb	3	.	.
17	66989232	A	G	ABCA9	c.3556-7T>C	SS	ENST00000340001	In26/27	bs	None	0	1	SS	0	rare	0	0	0	1	0	0	0	.					-/86.5kb/39/6.4kb	3	.	.
17	66989180	T	C	ABCA9	c.3601A>G_p.Ile1201Val	NSY	ENST00000340001	Ex27	bs	None	0	1	NSY	0	rare	0	0	0	1	0	0	0	.	2e-04	0	4300	2202	-/86.5kb/39/6.4kb	2	.	.
17	66985992	T	G	ABCA9	c.3917A>C_p.Lys1306Thr	NSY	ENST00000340001	Ex30	bs	None	0	881	NSY	0	common	0	0	412	469	0	0	0	rs2302294	0.6424	0.1732	4300	2203	-/86.5kb/39/6.4kb	2	.	.
17	66985983	G	A	ABCA9	c.3926C>T_p.Thr1309Ile	NSY	ENST00000340001	Ex30	bs	None	0	1	NSY	0	rare	0	0	0	1	0	0	0	.	2e-04	0	4300	2203	-/86.5kb/39/6.4kb	2	.	.
17	66985265	A	G	ABCA9	c.3956-6T>C	SS	ENST00000340001	In30/31	bs	None	0	1	SS	0	rare	0	0	0	1	0	0	0	.					-/86.5kb/39/6.4kb	3	.	.
17	66982447	C	T	ABCA9	c.4066G>A_p.Gly1356Ser	NSY	ENST00000340001	Ex32	bs	None	0	1	NSY	0	rare	0	0	0	1	0	0	0	rs9916254	0.0015	0.1859	4300	2203	-/86.5kb/39/6.4kb	2	.	.
17	66981058	G	A	ABCA9	c.4347C>T_p.=	SY	ENST00000340001	Ex34	bs	None	0	2	SY	0	low	0	0	0	2	0	0	0	.	0.0019	7e-04	4300	2203	-/86.5kb/39/6.4kb	3	.	.
17	66981048	G	T	ABCA9	c.4357C>A_p.Pro1453Thr	NSY	ENST00000340001	Ex34	bs	None	0	15	NSY	0	low	0	0	0	15	0	0	0	.	0.0074	0.0016	4300	2203	-/86.5kb/39/6.4kb	2	.	.
17	66979882	C	T	ABCA9	c.4608G>A_p.=	SY	ENST00000340001	Ex36	bs	None	0	1	SY	0	rare	0	0	0	1	0	0	0	.	3e-04	0	4300	2203	-/86.5kb/39/6.4kb	3	.	.
17	66978789	A	C	ABCA9	c.4641-7T>G	SS	ENST00000340001	In36/37	bs	None	0	1	SS	0	rare	0	0	0	1	0	0	0	.					-/86.5kb/39/6.4kb	3	.	.
17	66972157	A	G	ABCA9	c.4777-3T>C	SS	ENST00000340001	In38/39	bs	None	0	2	SS	0	low	0	0	0	2	0	0	0	rs117692831	0.0017	0	4300	2203	-/86.5kb/39/6.4kb	3	.	.
17	67040678	A	C	ABCA9	c.533T>G_p.Phe178Cys	NSY	ENST00000340001	Ex5	bs	None	0	1	NSY	0	rare	0	0	0	1	0	0	0	.					-/86.5kb/39/6.4kb	2	.	.
17	67039819	G	T	ABCA9	c.611C>A_p.Ser204X	SG	ENST00000340001	Ex6	bs	None	0	2	SG	0.125333333	low	1	1	0	2	0	0	0	.	6e-04	0	4300	2203	-/86.5kb/39/6.4kb	1	.	.
17	67039671	C	T	ABCA9	c.759G>A_p.=	SY	ENST00000340001	Ex6	bs	None	0	3	SY	0	low	0	0	0	3	0	0	0	.	0.0012	0.0011	4300	2202	-/86.5kb/39/6.4kb	3	.	.
17	67039648	A	C	ABCA9	c.782T>G_p.Leu261Arg	NSY	ENST00000340001	Ex6	bs	None	0	1	NSY	0	rare	0	0	0	1	0	0	0	.					-/86.5kb/39/6.4kb	2	.	.
17	67039646	G	A	ABCA9	c.784C>T_p.Arg262X	SG	ENST00000340001	Ex6	bs	None	0	1	SG	0.160820513	rare	1	1	0	1	0	0	0	.					-/86.5kb/39/6.4kb	1	.	.
17	67039645	C	T	ABCA9	c.785G>A_p.Arg262Gln	NSY	ENST00000340001	Ex6	bs	None	0	1	NSY	0	rare	0	0	0	1	0	0	0	rs61744800	0.003	0.1623	4300	2203	-/86.5kb/39/6.4kb	2	.	.
17	67031899	C	T	ABCA9	c.844G>A_p.Ala282Thr	NSY	ENST00000340001	Ex7	bs	None	0	1	NSY	0	rare	0	0	0	1	0	0	0	.					-/86.5kb/39/6.4kb	2	.	.
17	67031829	G	A	ABCA9	c.914C>T_p.Thr305Ile	NSY	ENST00000340001	Ex7	bs	None	0	1	NSY	0	rare	0	0	0	1	0	0	0	.					-/86.5kb/39/6.4kb	2	.	.
17	67031551	T	C	ABCA9	c.964A>G_p.Ser322Gly	NSY	ENST00000340001	Ex8	bs	None	0	2	NSY	0	low	0	0	0	2	0	0	0	.	2e-04	0	4300	2203	-/86.5kb/39/6.4kb	2	.	.
17	67047259	C	G	ABCA9	c.9G>C_p.Lys3Asn	NSY	ENST00000340001	Ex2	bs	None	0	1	NSY	0	rare	0	0	0	1	0	0	0	.					-/86.5kb/39/6.4kb	2	.	.
1	229678032	T	C	ABCB10	c.1008A>G_p.=	SY	ENST00000344517	Ex4	bs	None	0	1	SY	0	rare	0	0	0	1	0	0	0	.	1e-04	0	4300	2203	-/42.1kb/13/3.9kb	3	.	.
1	229675343	C	T	ABCB10	c.1204-5G>A	SS	ENST00000344517	In5/6	bs	None	0	3	SS	0	low	0	0	0	3	0	0	0	rs35725309	0.0044	0.136	4300	2203	-/42.1kb/13/3.9kb	3	.	.
1	229667404	C	G	ABCB10	c.1414G>C_p.Glu472Gln	NSY	ENST00000344517	Ex7	bs	None	0	1	NSY	0	rare	0	0	0	1	0	0	0	rs72751738	1e-04	0	4300	2203	-/42.1kb/13/3.9kb	2	.	.
1	229667384	G	T	ABCB10	c.1434C>A_p.Asn478Lys	EE	ENST00000344517	Ex7	bs	None	0	1	EE	0	rare	0	0	0	1	0	0	0	rs57503359	7e-04	0.0141	4300	2203	-/42.1kb/13/3.9kb	2	.	.
1	229666150	C	T	ABCB10	c.1441G>A_p.Val481Ile	NSY	ENST00000344517	Ex8	bs	None	0	1	NSY	0	rare	0	0	0	1	0	0	0	.	5e-04	0	4300	2203	-/42.1kb/13/3.9kb	2	.	.
1	229666042	T	C	ABCB10	c.1549A>G_p.Ile517Val	NSY	ENST00000344517	Ex8	bs	None	0	1	NSY	0	rare	0	0	0	1	0	0	0	.	2e-04	0	4300	2203	-/42.1kb/13/3.9kb	2	.	.
1	229666037	C	T	ABCB10	c.1554G>A_p.=	SY	ENST00000344517	Ex8	bs	None	0	14	SY	0	low	0	0	0	14	0	0	0	.	0.0062	7e-04	4300	2203	-/42.1kb/13/3.9kb	3	.	.
1	229665958	C	T	ABCB10	c.1633G>A_p.Asp545Asn	NSY	ENST00000344517	Ex8	bs	None	0	23	NSY	0	low	0	0	0	22	0	0	1	rs35698797	0.0126	0.0034	4300	2203	-/42.1kb/13/3.9kb	2	.	.
1	229663064	GAGGAA	G	ABCB10	c.1646-14_1646-10del5	SS	ENST00000344517	In8/9	del	HGVSAndClass	5	993	SS	0	common	0	0	991	2	0	0	0	.					-/42.1kb/13/3.9kb	3	c.1646-26_1646-22del5	INT
1	229654061	G	T	ABCB10	c.2082C>A_p.=	SY	ENST00000344517	Ex13	bs	None	0	1	SY	0	rare	0	0	0	1	0	0	0	.					-/42.1kb/13/3.9kb	3	.	.
1	229654053	T	C	ABCB10	c.2090A>G_p.Asn697Ser	NSY	ENST00000344517	Ex13	bs	None	0	54	NSY	0	common	0	0	0	54	0	0	0	rs115488729	0.0316	0.0061	4300	2203	-/42.1kb/13/3.9kb	2	.	.
1	229654014	G	A	ABCB10	c.2129C>T_p.Thr710Ile	NSY	ENST00000344517	Ex13	bs	None	0	1	NSY	0	rare	0	0	0	1	0	0	0	.					-/42.1kb/13/3.9kb	2	.	.
1	229653971	C	T	ABCB10	c.2172G>A_p.=	SY	ENST00000344517	Ex13	bs	None	0	1	SY	0	rare	0	0	0	1	0	0	0	.	1e-04	0	4297	2203	-/42.1kb/13/3.9kb	3	.	.
1	229653970	T	C	ABCB10	c.2173A>G_p.Ile725Val	NSY	ENST00000344517	Ex13	bs	None	0	1	NSY	0	rare	0	0	0	1	0	0	0	.	1e-04	2e-04	4298	2203	-/42.1kb/13/3.9kb	2	.	.
1	229685162	C	T	ABCB10	c.537G>A_p.=	SY	ENST00000344517	Ex2	bs	None	0	2	SY	0	low	0	0	0	2	0	0	0	rs12080811	1e-04	0.0735	4300	2203	-/42.1kb/13/3.9kb	3	.	.
1	229683340	G	A	ABCB10	c.827C>T_p.Ser276Leu	NSY	ENST00000344517	Ex3	bs	None	0	1	NSY	0	rare	0	0	0	1	0	0	0	.					-/42.1kb/13/3.9kb	2	.	.
1	229683264	G	A	ABCB10	c.903C>T_p.=	SY	ENST00000344517	Ex3	bs	None	0	362	SY	0	common	0	0	40	312	0	0	10	rs3738187	0.2171	0.5261	4300	2203	-/42.1kb/13/3.9kb	3	.	.
1	229678048	A	G	ABCB10	c.992T>C_p.Ile331Thr	NSY	ENST00000344517	Ex4	bs	None	0	1	NSY	0	rare	0	0	0	1	0	0	0	.					-/42.1kb/13/3.9kb	2	.	.
2	169842675	T	A	ABCB11	c.1028A>T_p.Tyr343Phe	NSY	ENST00000263817	Ex10	bs	None	0	1	NSY	0	rare	0	0	0	1	0	0	0	.					-/108.4kb/28/4.8kb	2	.	.
2	169870855	A	G	ABCB11	c.108T>C_p.=	SY	ENST00000263817	Ex4	bs	None	0	1	SY	0	rare	0	0	0	1	0	0	0	rs3815675	7e-04	0.0038	4095	1859	-/108.4kb/28/4.8kb	3	.	.
2	169836473	A	G	ABCB11	c.1100T>C_p.Ile367Thr	NSY	ENST00000263817	Ex11	bs	None	0	1	NSY	0	rare	0	0	0	1	0	0	0	.					-/108.4kb/28/4.8kb	2	.	.
2	169836413	C	T	ABCB11	c.1160G>A_p.Arg387His	NSY	ENST00000263817	Ex11	bs	None	0	1	NSY	0	rare	0	0	0	1	0	0	0	.	0	3e-04	4116	1874	-/108.4kb/28/4.8kb	2	.	.
2	169833201	G	T	ABCB11	c.1198-4C>A	SS	ENST00000263817	In11/12	bs	None	0	1	SS	0	rare	0	0	0	1	0	0	0	.					-/108.4kb/28/4.8kb	3	.	.
2	169870836	C	T	ABCB11	c.127G>A_p.Val43Ile	NSY	ENST00000263817	Ex4	bs	None	0	6	NSY	0	low	0	0	0	6	0	0	0	.	0.0029	0.0011	4107	1873	-/108.4kb/28/4.8kb	2	.	.
2	169830335	T	A	ABCB11	c.1324A>T_p.Asn442Tyr	NSY	ENST00000263817	Ex13	bs	None	0	1	NSY	0	rare	0	0	0	1	0	0	0	.					-/108.4kb/28/4.8kb	2	.	.
2	169830328	A	G	ABCB11	c.1331T>C_p.Val444Ala	NSY	ENST00000263817	Ex13	bs	None	0	808	NSY	0	common	0	0	348	460	0	0	0	rs2287622	0.6004	0.5857	4115	1873	-/108.4kb/28/4.8kb	2	.	.
2	169828567	AGCATGG	A	ABCB11	c.1435-13_1435-8del6	SS	ENST00000263817	In13/14	del	HGVSAndClass	6	3	SS	0	low	0	0	0	3	0	0	0	.					-/108.4kb/28/4.8kb	3	c.1435-16_1435-11del6	INT
2	169828535	C	T	ABCB11	c.1460G>A_p.Arg487His	NSY	ENST00000263817	Ex14	bs	None	0	1	NSY	0	rare	0	0	0	1	0	0	0	.	2e-04	0	4177	1984	-/108.4kb/28/4.8kb	2	.	.
2	169828465	G	T	ABCB11	c.1530C>A_p.=	SY	ENST00000263817	Ex14	bs	None	0	2	SY	0	low	0	0	0	2	0	0	0	.	1e-04	5e-04	4165	1962	-/108.4kb/28/4.8kb	3	.	.
2	169826672	T	C	ABCB11	c.1692A>G_p.=	SY	ENST00000263817	Ex15	bs	None	0	1	SY	0	rare	0	0	0	1	0	0	0	.	1e-04	0	4195	1989	-/108.4kb/28/4.8kb	3	.	.
2	169826650	C	T	ABCB11	c.1714G>A_p.Ala572Thr	NSY	ENST00000263817	Ex15	bs	None	0	1	NSY	0	rare	0	0	0	1	0	0	0	.					-/108.4kb/28/4.8kb	2	.	.
2	169826590	C	G	ABCB11	c.1774G>C_p.Glu592Gln	NSY	ENST00000263817	Ex15	bs	None	0	1	NSY	0	rare	0	0	0	1	0	0	0	rs11568370	4e-04	0	4159	1954	-/108.4kb/28/4.8kb	2	.	.
2	169825884	C	T	ABCB11	c.1987G>A_p.Ala663Thr	NSY	ENST00000263817	Ex16	bs	None	0	1	NSY	0	rare	0	0	0	1	0	0	0	.	1e-04	0	4095	1873	-/108.4kb/28/4.8kb	2	.	.
2	169824983	T	C	ABCB11	c.2029A>G_p.Met677Val	NSY	ENST00000263817	Ex17	bs	None	0	25	NSY	0	low	0	0	0	25	0	0	0	rs11568364	0.02	0.1634	4134	1891	-/108.4kb/28/4.8kb	2	.	.
2	169824976	G	A	ABCB11	c.2036C>T_p.Ala679Val	NSY	ENST00000263817	Ex17	bs	None	0	1	NSY	0	rare	0	0	0	1	0	0	0	.	1e-04	0	4135	1889	-/108.4kb/28/4.8kb	2	.	.
2	169820801	C	T	ABCB11	c.2093G>A_p.Arg698His	NSY	ENST00000263817	Ex18	bs	None	0	8	NSY	0	low	0	0	0	8	0	0	0	.	0.0035	0.0098	4175	1944	-/108.4kb/28/4.8kb	2	.	.
2	169820769	C	T	ABCB11	c.2125G>A_p.Glu709Lys	NSY	ENST00000263817	Ex18	bs	None	0	1	NSY	0	rare	0	0	0	1	0	0	0	.	1e-04	0	4159	1938	-/108.4kb/28/4.8kb	2	.	.
2	169820760	A	G	ABCB11	c.2134T>C_p.=	SY	ENST00000263817	Ex18	bs	None	0	4	SY	0	low	0	0	0	4	0	0	0	.	0.0059	8e-04	4149	1929	-/108.4kb/28/4.8kb	3	.	.
2	169874613	C	T	ABCB11	c.23G>A_p.Arg8Gln	NSY	ENST00000263817	Ex2	bs	None	0	1	NSY	0	rare	0	0	0	1	0	0	0	.	2e-04	0	4086	1833	-/108.4kb/28/4.8kb	2	.	.
2	169801357	C	A	ABCB11	c.2448+10G>T	SS	ENST00000263817	In20/21	bs	None	0	1	SS	0	rare	0	0	0	1	0	0	0	.					-/108.4kb/28/4.8kb	3	.	.
2	169792926	G	A	ABCB11	c.2628C>T_p.=	SY	ENST00000263817	Ex22	bs	None	0	1	SY	0	rare	0	0	0	1	0	0	0	.	1e-04	0	4152	1964	-/108.4kb/28/4.8kb	3	.	.
2	169869901	A	G	ABCB11	c.270T>C_p.=	SY	ENST00000263817	Ex5	bs	None	0	83	SY	0	common	0	0	3	80	0	0	0	rs4148777	0.0358	0.0672	4131	1890	-/108.4kb/28/4.8kb	3	.	.
2	169791916	C	T	ABCB11	c.2834G>A_p.Ser945Asn	NSY	ENST00000263817	Ex23	bs	None	0	1	NSY	0	rare	0	0	0	1	0	0	0	.	1e-04	0	4105	1871	-/108.4kb/28/4.8kb	2	.	.
2	169791843	C	T	ABCB11	c.2907G>A_p.=	SY	ENST00000263817	Ex23	bs	None	0	1	SY	0	rare	0	0	0	1	0	0	0	.	2e-04	0	4133	1926	-/108.4kb/28/4.8kb	3	.	.
2	169791823	T	C	ABCB11	c.2927A>G_p.Gln976Arg	NSY	ENST00000263817	Ex23	bs	None	0	1	NSY	0	rare	0	0	0	1	0	0	0	.	8e-04	0	4134	1918	-/108.4kb/28/4.8kb	2	.	.
2	169789016	T	C	ABCB11	c.3084A>G_p.=	SY	ENST00000263817	Ex24	bs	None	0	779	SY	0	common	0	0	291	478	0	0	10	.	0.5441	0.2681	4183	2007	-/108.4kb/28/4.8kb	3	.	.
2	169787166	G	A	ABCB11	c.3411+9C>T	SS	ENST00000263817	In25/26	bs	None	0	1	SS	0	rare	0	0	0	1	0	0	0	.	2e-04	0	4145	1954	-/108.4kb/28/4.8kb	3	.	.
2	169781323	A	T	ABCB11	c.3619-10T>A	SS	ENST00000263817	In26/27	bs	None	0	1	SS	0	rare	0	0	0	1	0	0	0	.					-/108.4kb/28/4.8kb	3	.	.
2	169869774	C	T	ABCB11	c.389+8G>A	SS	ENST00000263817	In5/6	bs	None	0	27	SS	0	low	0	0	0	26	0	0	1	rs11568363	0.0216	0.0369	4098	1842	-/108.4kb/28/4.8kb	3	.	.
2	169853220	G	A	ABCB11	c.402C>T_p.=	SY	ENST00000263817	Ex6	bs	None	0	1	SY	0	rare	0	0	0	1	0	0	0	rs11568377	4e-04	0.1574	4107	1874	-/108.4kb/28/4.8kb	3	.	.
2	169850275	C	T	ABCB11	c.729G>A_p.=	SY	ENST00000263817	Ex8	bs	None	0	1	SY	0	rare	0	0	0	1	0	0	0	.					-/108.4kb/28/4.8kb	3	.	.
2	169874561	T	C	ABCB11	c.75A>G_p.=	EE	ENST00000263817	Ex2	bs	None	0	1	EE	0	rare	0	0	0	1	0	0	0	.					-/108.4kb/28/4.8kb	2	.	.
2	169847412	A	G	ABCB11	c.807T>C_p.=	SY	ENST00000263817	Ex9	bs	None	0	1	SY	0	rare	0	0	0	1	0	0	0	rs2287616	7e-04	0.004	4114	1877	-/108.4kb/28/4.8kb	3	.	.
2	169847368	A	G	ABCB11	c.851T>C_p.Val284Ala	NSY	ENST00000263817	Ex9	bs	None	0	2	NSY	0	low	0	0	0	2	0	0	0	.	2e-04	0	4122	1914	-/108.4kb/28/4.8kb	2	.	.
2	169847329	T	C	ABCB11	c.890A>G_p.Glu297Gly	NSY	ENST00000263817	Ex9	bs	None	0	1	NSY	0	rare	0	0	0	1	0	0	0	rs11568372					-/108.4kb/28/4.8kb	2	.	.
2	169842746	T	C	ABCB11	c.957A>G_p.=	SY	ENST00000263817	Ex10	bs	None	0	28	SY	0	low	0	0	0	28	0	0	0	rs7563233	0.0229	0.3066	4120	1890	-/108.4kb/28/4.8kb	3	.	.
7	87180094	C	T	ABCB1	c.1060G>A_p.Ala354Thr	NSY	ENST00000265724	Ex11	bs	None	0	1	NSY	0	rare	0	0	0	1	0	0	0	.	2e-04	0	4300	2203	-/209.4kb/29/4.6kb	2	.	.
7	87180049	T	C	ABCB1	c.1105A>G_p.Ile369Val	NSY	ENST00000265724	Ex11	bs	None	0	1	NSY	0	rare	0	0	0	1	0	0	0	.	2e-04	0	4300	2203	-/209.4kb/29/4.6kb	2	.	.
7	87179812	A	G	ABCB1	c.1196T>C_p.Phe399Ser	NSY	ENST00000265724	Ex12	bs	None	0	1	NSY	0	rare	0	0	0	1	0	0	0	.					-/209.4kb/29/4.6kb	2	.	.
7	87179809	C	T	ABCB1	c.1199G>A_p.Ser400Asn	NSY	ENST00000265724	Ex12	bs	None	0	72	NSY	0	common	0	0	2	70	0	0	0	.	0.0385	0.0082	4298	2202	-/209.4kb/29/4.6kb	2	.	.
7	87179622	C	A	ABCB1	c.1225-10G>T	SS	ENST00000265724	In12/13	bs	None	0	1	SS	0	rare	0	0	0	1	0	0	0	.					-/209.4kb/29/4.6kb	3	.	.
7	87179601	A	G	ABCB1	c.1236T>C_p.=	SY	ENST00000265724	Ex13	bs	None	0	807	SY	0	common	0	0	321	485	0	0	1	.	0.5699	0.7839	4300	2203	-/209.4kb/29/4.6kb	3	.	.
7	87179272	C	T	ABCB1	c.1449G>A_p.=	SY	ENST00000265724	Ex14	bs	None	0	1	SY	0	rare	0	0	0	1	0	0	0	.	2e-04	0	4300	2203	-/209.4kb/29/4.6kb	3	.	.
7	87175272	G	A	ABCB1	c.1794C>T_p.=	SY	ENST00000265724	Ex16	bs	None	0	1	SY	0	rare	0	0	0	1	0	0	0	rs28381915	3e-04	0	4300	2203	-/209.4kb/29/4.6kb	3	.	.
7	87175271	C	T	ABCB1	c.1795G>A_p.Ala599Thr	NSY	ENST00000265724	Ex16	bs	None	0	1	NSY	0	rare	0	0	0	1	0	0	0	.					-/209.4kb/29/4.6kb	2	.	.
7	87175175	A	C	ABCB1	c.1887+4T>G	SS	ENST00000265724	In16/17	bs	None	0	1	SS	0	rare	0	0	0	1	0	0	0	.	1e-04	0	4300	2203	-/209.4kb/29/4.6kb	3	.	.
7	87173469	T	G	ABCB1	c.2187A>C_p.=	SY	ENST00000265724	Ex18	bs	None	0	1	SY	0	rare	0	0	0	1	0	0	0	.					-/209.4kb/29/4.6kb	3	.	.
7	87170746	C	A	ABCB1	c.2246G>T_p.Arg749Leu	NSY	ENST00000265724	Ex19	bs	None	0	1	NSY	0	rare	0	0	0	1	0	0	0	.					-/209.4kb/29/4.6kb	2	.	.
7	87160727	T	C	ABCB1	c.2568A>G_p.=	SY	ENST00000265724	Ex22	bs	None	0	1	SY	0	rare	0	0	0	1	0	0	0	.					-/209.4kb/29/4.6kb	3	.	.
7	87160645	G	A	ABCB1	c.2650C>T_p.=	SY	ENST00000265724	Ex22	bs	None	0	14	SY	0	low	0	0	0	14	0	0	0	rs9282563	0.005	0.0014	4300	2203	-/209.4kb/29/4.6kb	3	.	.
7	87160618	A	T	ABCB1	c.2677T>A_p.Ser893Thr	NSY	ENST00000265724	Ex22	bs	None	0	34	NSY	0	low	0	0	2	32	15	0	0	.					-/209.4kb/29/4.6kb	2	.	.
7	87160618	A	C	ABCB1	c.2677T>G_p.Ser893Ala	NSY	ENST00000265724	Ex22	bs	None	0	787	NSY	0	common	0	0	299	486	15	0	2	.	0.5685	0.892	4300	2203	-/209.4kb/29/4.6kb	2	.	.
7	87150083	G	A	ABCB1	c.2786+9C>T	SS	ENST00000265724	In23/24	bs	None	0	1	SS	0	rare	0	0	0	1	0	0	0	rs41309222					-/209.4kb/29/4.6kb	3	.	.
7	87148697	G	A	ABCB1	c.2872C>T_p.Arg958Trp	NSY	ENST00000265724	Ex24	bs	None	0	1	NSY	0	rare	0	0	0	1	0	0	0	.					-/209.4kb/29/4.6kb	2	.	.
7	87199527	T	C	ABCB1	c.299A>G_p.Asp100Gly	NSY	ENST00000265724	Ex6	bs	None	0	1	NSY	0	rare	0	0	0	1	0	0	0	.					-/209.4kb/29/4.6kb	2	.	.
7	87138760	T	G	ABCB1	c.3320A>C_p.Gln1107Pro	NSY	ENST00000265724	Ex27	bs	None	0	11	NSY	0	low	0	0	0	11	0	0	0	rs55852620	0.004	7e-04	4300	2203	-/209.4kb/29/4.6kb	2	.	.
7	87138645	A	G	ABCB1	c.3435T>C_p.=	SY	ENST00000265724	Ex27	bs	None	0	692	SY	0	common	0	0	217	475	0	0	0	.	0.4764	0.7724	4300	2203	-/209.4kb/29/4.6kb	3	.	.
7	87196200	A	G	ABCB1	c.431T>C_p.Ile144Thr	NSY	ENST00000265724	Ex7	bs	None	0	1	NSY	0	rare	0	0	0	1	0	0	0	rs61607171	9e-04	0	4300	2203	-/209.4kb/29/4.6kb	2	.	.
7	87196129	C	T	ABCB1	c.502G>A_p.Val168Ile	NSY	ENST00000265724	Ex7	bs	None	0	5	NSY	0	low	0	0	0	5	0	0	0	rs61122623	0.0022	2e-04	4300	2203	-/209.4kb/29/4.6kb	2	.	.
7	87195540	T	C	ABCB1	c.548A>G_p.Asn183Ser	NSY	ENST00000265724	Ex8	bs	None	0	3	NSY	0	low	0	0	0	3	0	0	0	rs60419673	0.0019	2e-04	4300	2203	-/209.4kb/29/4.6kb	2	.	.
7	87195524	G	C	ABCB1	c.564C>G_p.Asp188Glu	NSY	ENST00000265724	Ex8	bs	None	0	1	NSY	0	rare	0	0	0	1	0	0	0	.	2e-04	0	4300	2203	-/209.4kb/29/4.6kb	2	.	.
7	87195498	A	G	ABCB1	c.590T>C_p.Met197Thr	NSY	ENST00000265724	Ex8	bs	None	0	1	NSY	0	rare	0	0	0	1	0	0	0	.					-/209.4kb/29/4.6kb	2	.	.
7	87229440	T	C	ABCB1	c.61A>G_p.Asn21Asp	NSY	ENST00000265724	Ex3	bs	None	0	208	NSY	0	common	0	0	12	196	0	0	0	rs9282564	0.0997	0.027	4300	2203	-/209.4kb/29/4.6kb	2	.	.
7	87195397	C	G	ABCB1	c.691G>C_p.Val231Leu	NSY	ENST00000265724	Ex8	bs	None	0	1	NSY	0	rare	0	0	0	1	0	0	0	.					-/209.4kb/29/4.6kb	2	.	.
7	87190677	T	C	ABCB1	c.729A>G_p.=	SY	ENST00000265724	Ex9	bs	None	0	9	SY	0	low	0	0	0	9	0	0	0	.	0.007	9e-04	4300	2202	-/209.4kb/29/4.6kb	3	.	.
7	87190668	C	T	ABCB1	c.738G>A_p.=	SY	ENST00000265724	Ex9	bs	None	0	1	SY	0	rare	0	0	0	1	0	0	0	rs28381867	5e-04	0	4300	2202	-/209.4kb/29/4.6kb	3	.	.
7	87190625	T	C	ABCB1	c.781A>G_p.Ile261Val	NSY	ENST00000265724	Ex9	bs	None	0	4	NSY	0	low	0	0	0	4	0	0	0	rs36008564	0.0014	0.0157	4300	2203	-/209.4kb/29/4.6kb	2	.	.
7	87183095	A	G	ABCB1	c.981T>C_p.=	SY	ENST00000265724	Ex10	bs	None	0	1	SY	0	rare	0	0	0	1	0	0	0	.	1e-04	0	4300	2203	-/209.4kb/29/4.6kb	3	.	.
7	87072982	G	T	ABCB4	c.1227C>A_p.=	SY	ENST00000265723	Ex11	bs	None	0	1	SY	0	rare	0	0	0	1	0	0	0	.					-/73.7kb/28/4.0kb	3	.	.
7	87072971	T	TA	ABCB4	c.1230+7dupT	SS	ENST00000265723	In11/12	ins	HGVSNotClass	1	1	SS	0	rare	0	0	0	1	0	0	0	.					-/73.7kb/28/4.0kb	3	c.1230+6_1230+7insT	.
7	87072677	C	T	ABCB4	c.1314G>A_p.=	SY	ENST00000265723	Ex12	bs	None	0	10	SY	0	low	0	0	0	10	0	0	0	rs45624933	0.0048	0.0018	4300	2203	-/73.7kb/28/4.0kb	3	.	.
7	87072640	C	T	ABCB4	c.1351G>A_p.Gly451Ser	NSY	ENST00000265723	Ex12	bs	None	0	1	NSY	0	rare	0	0	0	1	0	0	0	.					-/73.7kb/28/4.0kb	2	.	.
7	87069594	C	G	ABCB4	c.1481G>C_p.Arg494Pro	NSY	ENST00000265723	Ex13	bs	None	0	1	NSY	0	rare	0	0	0	1	0	0	0	.					-/73.7kb/28/4.0kb	2	.	.
7	87069141	G	A	ABCB4	c.1573C>T_p.=	SY	ENST00000265723	Ex14	bs	None	0	1	SY	0	rare	0	0	0	1	0	0	0	.					-/73.7kb/28/4.0kb	3	.	.
7	87092185	G	A	ABCB4	c.175C>T_p.=	SY	ENST00000265723	Ex4	bs	None	0	270	SY	0	common	0	0	16	254	0	0	0	rs2302387	0.147	0.4276	4300	2203	-/73.7kb/28/4.0kb	3	.	.
7	87060844	C	T	ABCB4	c.1769G>A_p.Arg590Gln	NSY	ENST00000265723	Ex15	bs	None	0	17	NSY	0	low	0	0	0	17	0	0	0	rs45575636	0.0086	0.0064	4300	2203	-/73.7kb/28/4.0kb	2	.	.
7	87060714	A	G	ABCB4	c.1893+6T>C	SS	ENST00000265723	In15/16	bs	None	0	5	SS	0	low	0	0	0	5	0	0	0	rs8187798	0.003	0	4300	2203	-/73.7kb/28/4.0kb	3	.	.
7	87056176	T	C	ABCB4	c.1954A>G_p.Arg652Gly	NSY	ENST00000265723	Ex16	bs	None	0	125	NSY	0	common	0	0	8	117	0	0	0	.	0.079	0.3434	4300	2203	-/73.7kb/28/4.0kb	2	.	.
7	87053289	G	A	ABCB4	c.2144C>T_p.Thr715Ile	NSY	ENST00000265723	Ex17	bs	None	0	1	NSY	0	rare	0	0	0	1	0	0	0	.	0.0012	0	4300	2203	-/73.7kb/28/4.0kb	2	.	.
7	87092143	G	C	ABCB4	c.217C>G_p.Leu73Val	NSY	ENST00000265723	Ex4	bs	None	0	3	NSY	0	low	0	0	0	3	0	0	0	rs8187788	0.0013	0	4300	2203	-/73.7kb/28/4.0kb	2	.	.
7	87051499	T	G	ABCB4	c.2254A>C_p.Asn752His	NSY	ENST00000265723	Ex18	bs	None	0	1	NSY	0	rare	0	0	0	1	0	0	0	.					-/73.7kb/28/4.0kb	2	.	.
7	87049384	G	A	ABCB4	c.2324C>T_p.Thr775Met	NSY	ENST00000265723	Ex19	bs	None	0	1	NSY	0	rare	0	0	0	1	0	0	0	.	8e-04	2e-04	4300	2203	-/73.7kb/28/4.0kb	2	.	.
7	87046730	T	C	ABCB4	c.2580A>G_p.=	SY	ENST00000265723	Ex21	bs	None	0	1	SY	0	rare	0	0	0	1	0	0	0	.					-/73.7kb/28/4.0kb	3	.	.
7	87038596	T	G	ABCB4	c.3037A>C_p.=	SY	ENST00000265723	Ex24	bs	None	0	4	SY	0	low	0	0	0	4	0	0	0	.	0.0026	2e-04	4300	2203	-/73.7kb/28/4.0kb	3	.	.
7	87037362	C	T	ABCB4	c.3270G>A_p.=	SY	ENST00000265723	Ex25	bs	None	0	1	SY	0	rare	0	0	0	1	0	0	0	.					-/73.7kb/28/4.0kb	3	.	.
7	87035795	C	T	ABCB4	c.3316G>A_p.Glu1106Lys	NSY	ENST00000265723	Ex26	bs	None	0	1	NSY	0	rare	0	0	0	1	0	0	0	.					-/73.7kb/28/4.0kb	2	.	.
7	87035754	G	A	ABCB4	c.3357C>T_p.=	SY	ENST00000265723	Ex26	bs	None	0	1	SY	0	rare	0	0	0	1	0	0	0	.					-/73.7kb/28/4.0kb	3	.	.
7	87032541	C	T	ABCB4	c.3564G>A_p.=	SY	ENST00000265723	Ex27	bs	None	0	1	SY	0	rare	0	0	0	1	0	0	0	.	1e-04	2e-04	4300	2203	-/73.7kb/28/4.0kb	3	.	.
7	87032519	G	C	ABCB4	c.3586C>G_p.Leu1196Val	NSY	ENST00000265723	Ex27	bs	None	0	1	NSY	0	rare	0	0	0	1	0	0	0	.					-/73.7kb/28/4.0kb	2	.	.
7	87082321	G	A	ABCB4	c.475C>T_p.Arg159X	SG	ENST00000265723	Ex6	bs	None	0	1	SG	0.123025123	rare	1	1	0	1	0	0	0	.	1e-04	0	4300	2203	-/73.7kb/28/4.0kb	1	.	.
7	87082292	G	A	ABCB4	c.504C>T_p.=	SY	ENST00000265723	Ex6	bs	None	0	812	SY	0	common	0	0	302	510	0	0	0	.	0.5483	0.1228	4300	2203	-/73.7kb/28/4.0kb	3	.	.
7	87082273	T	C	ABCB4	c.523A>G_p.Thr175Ala	NSY	ENST00000265723	Ex6	bs	None	0	15	NSY	0	low	0	0	0	15	0	0	0	rs58238559	0.012	0.0016	4300	2203	-/73.7kb/28/4.0kb	2	.	.
7	87079406	T	A	ABCB4	c.711A>T_p.=	EE	ENST00000265723	Ex8	bs	None	0	343	EE	0	common	0	0	27	316	0	0	0	.	0.1827	0.3073	4300	2203	-/73.7kb/28/4.0kb	2	.	.
7	20687181	C	T	ABCB5	c.1005C>T_p.=	SY	ENST00000404938	Ex10	bs	None	0	363	SY	0	common	0	0	45	318	0	0	0	rs2893006	0.2064	0.3794	3580	1567	+/141.8kb/28/5.8kb	3	.	.
7	20666235	G	C	ABCB5	c.108+1G>C	ESS	ENST00000404938	In3/4	bs	None	0	2	ESS	0.028616852	low	1	0	0	2	0	0	0	rs17143187	0.0066	0.0134	3582	1568	+/141.8kb/28/5.8kb	1	.	.
7	20687600	A	G	ABCB5	c.1105A>G_p.Ile369Val	NSY	ENST00000404938	Ex11	bs	None	0	1	NSY	0	rare	0	0	0	1	0	0	0	rs58976125	3e-04	0.0408	3579	1568	+/141.8kb/28/5.8kb	2	.	.
7	20687604	A	G	ABCB5	c.1109A>G_p.Asp370Gly	NSY	ENST00000404938	Ex11	bs	None	0	255	NSY	0	common	0	0	16	239	0	0	0	rs61732039	0.1344	0.0284	3579	1568	+/141.8kb/28/5.8kb	2	.	.
7	20687706	G	T	ABCB5	c.1206+5G>T	SS5	ENST00000404938	In11/12	bs	None	0	1	SS5	0	rare	0	0	0	1	0	0	0	.					+/141.8kb/28/5.8kb	2	.	.
7	20689734	G	A	ABCB5	c.1296G>A_p.=	SY	ENST00000404938	Ex12	bs	None	0	2	SY	0	low	0	0	0	2	0	0	0	.	0.0018	0	3582	1568	+/141.8kb/28/5.8kb	3	.	.
7	20691041	A	G	ABCB5	c.1333-2A>G	ESS	ENST00000404938	In12/13	bs	None	0	1	ESS	0.353206147	rare	1	0	0	1	0	0	0	.	7e-04	2e-04	4300	2203	+/141.8kb/28/5.8kb	1	.	.
7	20691047	T	C	ABCB5	c.1337T>C_p.Met446Thr	NSY	ENST00000404938	Ex13	bs	None	0	362	NSY	0	common	0	0	44	315	0	0	3	rs34603556	0.2034	0.0601	4300	2203	+/141.8kb/28/5.8kb	2	.	.
7	20668336	T	A	ABCB5	c.134T>A_p.Ile45Asn	NSY	ENST00000404938	Ex4	bs	None	0	1	NSY	0	rare	0	0	0	1	0	0	0	.	0	3e-04	3582	1568	+/141.8kb/28/5.8kb	2	.	.
7	20691167	G	A	ABCB5	c.1457G>A_p.Arg486Gln	NSY	ENST00000404938	Ex13	bs	None	0	3	NSY	0	low	0	0	0	3	0	0	0	.	0.0034	9e-04	4300	2203	+/141.8kb/28/5.8kb	2	.	.
7	20691219	G	A	ABCB5	c.1509G>A_p.=	SY	ENST00000404938	Ex13	bs	None	0	255	SY	0	common	0	0	16	239	0	0	0	rs61227829	0.1322	0.0433	4300	2203	+/141.8kb/28/5.8kb	3	.	.
7	20698247	C	T	ABCB5	c.1655C>T_p.Thr552Met	NSY	ENST00000404938	Ex14	bs	None	0	1	NSY	0	rare	0	0	0	1	0	0	0	.					+/141.8kb/28/5.8kb	2	.	.
7	20698270	A	G	ABCB5	c.1678A>G_p.Lys560Glu	NSY	ENST00000404938	Ex14	bs	None	0	498	NSY	0	common	0	0	84	404	0	0	10	rs2301641	0.3188	0.5583	4300	2203	+/141.8kb/28/5.8kb	2	.	.
7	20721125	T	G	ABCB5	c.1708-3T>G	SS	ENST00000404938	In14/15	bs	None	0	1	SS	0	rare	0	0	0	1	0	0	0	.					+/141.8kb/28/5.8kb	3	.	.
7	20721130	G	A	ABCB5	c.1710G>A_p.=	EE	ENST00000404938	Ex15	bs	None	0	6	EE	0	low	0	0	0	6	0	0	0	.	0.0017	5e-04	4300	2203	+/141.8kb/28/5.8kb	2	.	.
7	20721193	G	C	ABCB5	c.1773G>C_p.Leu591Phe	NSY	ENST00000404938	Ex15	bs	None	0	1	NSY	0	rare	0	0	0	1	0	0	0	.					+/141.8kb/28/5.8kb	2	.	.
7	20721260	G	C	ABCB5	c.1840G>C_p.Gly614Arg	NSY	ENST00000404938	Ex15	bs	None	0	5	NSY	0	low	0	0	0	5	0	0	0	.	0.0016	9e-04	4300	2203	+/141.8kb/28/5.8kb	2	.	.
7	20738015	ATATTT	A	ABCB5	c.2011-8_2011-4del5	SS	ENST00000404938	In16/17	del	HGVSNotClass	5	1	SS	0	rare	0	0	0	1	0	0	0	.					+/141.8kb/28/5.8kb	3	c.2011-14_2011-10del5	.
7	20739465	T	C	ABCB5	c.2172T>C_p.=	SY	ENST00000404938	Ex18	bs	None	0	36	SY	0	low	0	0	1	35	0	0	0	rs11772720	0.0208	0.0045	4298	2203	+/141.8kb/28/5.8kb	3	.	.
7	20739672	G	A	ABCB5	c.2260-9G>A	SS	ENST00000404938	In18/19	bs	None	0	436	SS	0	common	0	0	47	389	0	0	0	rs12700230	0.2323	0.0484	4300	2202	+/141.8kb/28/5.8kb	3	.	.
7	20762646	G	T	ABCB5	c.2429G>T_p.Gly810Val	NSY	ENST00000404938	Ex21	bs	None	0	558	NSY	0	common	0	0	140	281	0	0	137	rs62453384	0.3801	0.1409	4300	2203	+/141.8kb/28/5.8kb	2	.	.
7	20762659	C	T	ABCB5	c.2442C>T_p.=	SY	ENST00000404938	Ex21	bs	None	0	1	SY	0	rare	0	0	0	1	0	0	0	.	3e-04	5e-04	4300	2203	+/141.8kb/28/5.8kb	3	.	.
7	20668459	C	A	ABCB5	c.257C>A_p.Thr86Lys	EE	ENST00000404938	Ex4	bs	None	0	1	EE	0	rare	0	0	0	1	0	0	0	.					+/141.8kb/28/5.8kb	2	.	.
7	20762808	A	G	ABCB5	c.2591A>G_p.Asn864Ser	NSY	ENST00000404938	Ex21	bs	None	0	1	NSY	0	rare	0	0	0	1	0	0	0	.	2e-04	0	4300	2203	+/141.8kb/28/5.8kb	2	.	.
7	20762809	C	A	ABCB5	c.2592C>A_p.Asn864Lys	NSY	ENST00000404938	Ex21	bs	None	0	1	NSY	0	rare	0	0	0	1	0	0	0	.	7e-04	0	4300	2203	+/141.8kb/28/5.8kb	2	.	.
7	20671680	A	C	ABCB5	c.260-2A>C	ESS	ENST00000404938	In4/5	bs	None	0	1	ESS	0.068892422	rare	1	0	0	1	0	0	0	.					+/141.8kb/28/5.8kb	1	.	.
7	20762826	T	A	ABCB5	c.2609T>A_p.Leu870His	NSY	ENST00000404938	Ex21	bs	None	0	1	NSY	0	rare	0	0	0	1	0	0	0	.	5e-04	0	4300	2203	+/141.8kb/28/5.8kb	2	.	.
7	20766700	T	C	ABCB5	c.2663T>C_p.Val888Ala	NSY	ENST00000404938	Ex22	bs	None	0	1	NSY	0	rare	0	0	0	1	0	0	0	.					+/141.8kb/28/5.8kb	2	.	.
7	20767954	G	A	ABCB5	c.2743G>A_p.Ala915Thr	NSY	ENST00000404938	Ex23	bs	None	0	12	NSY	0	low	0	0	0	12	0	0	0	rs17143304	0.01	0.197	4300	2203	+/141.8kb/28/5.8kb	2	.	.
7	20767981	T	C	ABCB5	c.2770T>C_p.Phe924Leu	NSY	ENST00000404938	Ex23	bs	None	0	19	NSY	0	low	0	0	0	19	0	0	0	rs117749018	0.012	0.003	4300	2203	+/141.8kb/28/5.8kb	2	.	.
7	20768013	G	A	ABCB5	c.2802G>A_p.=	SY	ENST00000404938	Ex23	bs	None	0	673	SY	0	common	0	0	197	476	0	0	0	rs10254317	0.4177	0.7256	4300	2203	+/141.8kb/28/5.8kb	3	.	.
7	20768061	C	T	ABCB5	c.2850C>T_p.=	SY	ENST00000404938	Ex23	bs	None	0	1	SY	0	rare	0	0	0	1	0	0	0	.					+/141.8kb/28/5.8kb	3	.	.
7	20768077	A	T	ABCB5	c.2866A>T_p.Ile956Leu	EE	ENST00000404938	Ex23	bs	None	0	87	EE	0	common	0	0	2	85	0	0	0	rs117497357	0.0462	0.0091	4300	2203	+/141.8kb/28/5.8kb	2	.	.
7	20778646	G	A	ABCB5	c.2908G>A_p.Glu970Lys	NSY	ENST00000404938	Ex24	bs	None	0	959	NSY	0	common	0	0	675	284	0	0	0	rs6461515	0.8292	0.6657	4300	2203	+/141.8kb/28/5.8kb	2	.	.
7	20778661	G	A	ABCB5	c.2923G>A_p.Ala975Thr	NSY	ENST00000404938	Ex24	bs	None	0	1	NSY	0	rare	0	0	0	1	0	0	0	.					+/141.8kb/28/5.8kb	2	.	.
7	20782602	G	C	ABCB5	c.3127G>C_p.Gly1043Arg	NSY	ENST00000404938	Ex25	bs	None	0	1	NSY	0	rare	0	0	0	1	0	0	0	.					+/141.8kb/28/5.8kb	2	.	.
7	20782648	C	A	ABCB5	c.3173C>A_p.Thr1058Asn	NSY	ENST00000404938	Ex25	bs	None	0	1	NSY	0	rare	0	0	0	1	0	0	0	.					+/141.8kb/28/5.8kb	2	.	.
7	20784910	T	C	ABCB5	c.3278T>C_p.Ile1093Thr	NSY	ENST00000404938	Ex26	bs	None	0	6	NSY	0	low	0	0	0	6	0	0	0	rs60197951	0.0035	0.0561	4300	2203	+/141.8kb/28/5.8kb	2	.	.
7	20784996	T	G	ABCB5	c.3364T>G_p.Leu1122Val	NSY	ENST00000404938	Ex26	bs	None	0	1	NSY	0	rare	0	0	0	1	0	0	0	.	3e-04	2e-04	4300	2203	+/141.8kb/28/5.8kb	2	.	.
7	20792976	G	C	ABCB5	c.3430-7G>C	SS	ENST00000404938	In26/27	bs	None	0	1	SS	0	rare	0	0	0	1	0	0	0	.					+/141.8kb/28/5.8kb	3	.	.
7	20793027	C	T	ABCB5	c.3474C>T_p.=	SY	ENST00000404938	Ex27	bs	None	0	1	SY	0	rare	0	0	0	1	0	0	0	.	0	9e-04	4300	2203	+/141.8kb/28/5.8kb	3	.	.
7	20793028	G	A	ABCB5	c.3475G>A_p.Gly1159Ser	NSY	ENST00000404938	Ex27	bs	None	0	1	NSY	0	rare	0	0	0	1	0	0	0	.	0	7e-04	4300	2203	+/141.8kb/28/5.8kb	2	.	.
7	20793113	A	G	ABCB5	c.3560A>G_p.Asp1187Gly	NSY	ENST00000404938	Ex27	bs	None	0	2	NSY	0	low	0	0	0	2	0	0	0	rs58795451	0.0014	0.1067	4300	2203	+/141.8kb/28/5.8kb	2	.	.
7	20795175	AG	A	ABCB5	c.3704delG	FS	ENST00000404938	Ex28	del	HGVSNotClass	1	1	FS	0.98145204	rare	1	0	0	1	0	0	0	.					+/141.8kb/28/5.8kb	1	c.3703delG	.
7	20795237	C	G	ABCB5	c.3764C>G_p.Ser1255X	SG	ENST00000404938	Ex28	bs	None	0	1	SG	0.997350291	rare	1	0	0	1	0	0	0	.					+/141.8kb/28/5.8kb	1	.	.
7	20682884	C	T	ABCB5	c.392C>T_p.Thr131Ile	NSY	ENST00000404938	Ex6	bs	None	0	52	NSY	0	common	0	0	0	52	0	0	0	rs17143212	0.0274	0.0727	3582	1568	+/141.8kb/28/5.8kb	2	.	.
7	20682892	C	T	ABCB5	c.400C>T_p.Arg134X	SG	ENST00000404938	Ex6	bs	None	0	2	SG	0.105988341	low	1	1	0	2	0	0	0	.	0.0011	0.0026	3582	1568	+/141.8kb/28/5.8kb	1	.	.
7	20662961	G	C	ABCB5	c.53G>C_p.Gly18Ala	EE	ENST00000404938	Ex2	bs	None	0	1	EE	0	rare	0	0	0	1	0	0	0	.					+/141.8kb/28/5.8kb	2	.	.
7	20683170	T	C	ABCB5	c.593T>C_p.Val198Ala	NSY	ENST00000404938	Ex7	bs	None	0	24	NSY	0	low	0	0	0	24	0	0	0	.	0.0141	0.0019	3582	1568	+/141.8kb/28/5.8kb	2	.	.
7	20683204	G	T	ABCB5	c.627G>T_p.=	SY	ENST00000404938	Ex7	bs	None	0	255	SY	0	common	0	0	16	239	0	0	0	rs7349983	0.1336	0.0284	3582	1568	+/141.8kb/28/5.8kb	3	.	.
7	20685463	A	G	ABCB5	c.763A>G_p.Thr255Ala	NSY	ENST00000404938	Ex8	bs	None	0	1	NSY	0	rare	0	0	0	1	0	0	0	.					+/141.8kb/28/5.8kb	2	.	.
7	20685465	A	C	ABCB5	c.765A>C_p.=	SY	ENST00000404938	Ex8	bs	None	0	1	SY	0	rare	0	0	0	1	0	0	0	.					+/141.8kb/28/5.8kb	3	.	.
7	20685484	C	A	ABCB5	c.784C>A_p.Gln262Lys	NSY	ENST00000404938	Ex8	bs	None	0	2	NSY	0	low	0	0	0	2	0	0	0	.	0.0064	0.0064	3582	1568	+/141.8kb/28/5.8kb	2	.	.
7	20685508	T	G	ABCB5	c.803+5T>G	SS5	ENST00000404938	In8/9	bs	None	0	473	SS5	0	common	0	0	65	408	0	0	0	rs11983326	0.2996	0.4703	3582	1568	+/141.8kb/28/5.8kb	2	.	.
7	20685503	G	A	ABCB5	c.803G>A_p.Arg268Lys	EE	ENST00000404938	Ex8	bs	None	0	1	EE	0	rare	0	0	0	1	0	0	0	.					+/141.8kb/28/5.8kb	2	.	.
7	20685757	T	A	ABCB5	c.977T>A_p.Leu326His	NSY	ENST00000404938	Ex9	bs	None	0	1	NSY	0	rare	0	0	0	1	0	0	0	.					+/141.8kb/28/5.8kb	2	.	.
7	20685758	T	A	ABCB5	c.978T>A_p.=	SY	ENST00000404938	Ex9	bs	None	0	1	SY	0	rare	0	0	0	1	0	0	0	.					+/141.8kb/28/5.8kb	3	.	.
7	20685759	G	A	ABCB5	c.979G>A_p.Ala327Thr	EE	ENST00000404938	Ex9	bs	None	0	1	EE	0	rare	0	0	0	1	0	0	0	.					+/141.8kb/28/5.8kb	2	.	.
2	220079811	G	A	ABCB6	c.1155-7C>T	SS	ENST00000265316	In5/6	bs	None	0	1	SS	0	rare	0	0	0	1	0	0	0	.					-/9.2kb/19/3.0kb	3	.	.
2	220083279	C	T	ABCB6	c.117G>A_p.=	SY	ENST00000265316	Ex1	bs	None	0	979	SY	0	common	0	0	809	114	0	17	39	.	0.8987	0.4896	4293	2201	-/9.2kb/19/3.0kb	3	.	.
2	220079212	T	C	ABCB6	c.1285A>G_p.Ile429Val	NSY	ENST00000265316	Ex7	bs	None	0	1	NSY	0	rare	0	0	0	1	0	0	0	.	2e-04	0	4300	2203	-/9.2kb/19/3.0kb	2	.	.
2	220078657	G	A	ABCB6	c.1469C>T_p.Ser490Leu	NSY	ENST00000265316	Ex9	bs	None	0	1	NSY	0	rare	0	0	0	1	0	0	0	.					-/9.2kb/19/3.0kb	2	.	.
2	220078652	C	T	ABCB6	c.1474G>A_p.Ala492Thr	NSY	ENST00000265316	Ex9	bs	None	0	19	NSY	0	low	0	0	0	19	0	0	0	.	0.0091	0.0016	4300	2203	-/9.2kb/19/3.0kb	2	.	.
2	220078564	G	C	ABCB6	c.1562C>G_p.Thr521Ser	NSY	ENST00000265316	Ex9	bs	None	0	10	NSY	0	low	0	0	0	10	0	0	0	.	0.004	0.0166	4300	2203	-/9.2kb/19/3.0kb	2	.	.
2	220078006	C	T	ABCB6	c.1762G>A_p.Gly588Ser	NSY	ENST00000265316	Ex12	bs	None	0	17	NSY	0	low	0	0	0	17	0	0	0	.	0.0066	9e-04	4300	2203	-/9.2kb/19/3.0kb	2	.	.
2	220077984	A	G	ABCB6	c.1784T>C_p.Val595Ala	NSY	ENST00000265316	Ex12	bs	None	0	1	NSY	0	rare	0	0	0	1	0	0	0	.					-/9.2kb/19/3.0kb	2	.	.
2	220077722	C	G	ABCB6	c.1863+8G>C	SS	ENST00000265316	In13/14	bs	None	0	2	SS	0	low	0	0	0	2	0	0	0	.	3e-04	0	4300	2203	-/9.2kb/19/3.0kb	3	.	.
2	220077153	TGTC	T	ABCB6	c.1921_1923delGAC_p.Asp641del	IF	ENST00000265316	Ex14	del	HGVSNotClass	3	1	IF	0	rare	0	0	0	1	0	0	0	.					-/9.2kb/19/3.0kb	2	c.1919_1921delACG_p.Asp641del	.
2	220075812	GGA	G	ABCB6	c.1985_1986delTC	FS	ENST00000265316	Ex15	del	HGVSNotClass	2	1	FS	0.784895216	rare	1	1	0	1	0	0	0	.					-/9.2kb/19/3.0kb	1	c.1980_1981delCT	.
2	220075758	C	T	ABCB6	c.2041G>A_p.Ala681Thr	NSY	ENST00000265316	Ex15	bs	None	0	1	NSY	0	rare	0	0	0	1	0	0	0	.	8e-04	0	4300	2203	-/9.2kb/19/3.0kb	2	.	.
2	220075521	C	T	ABCB6	c.2168G>A_p.Arg723Gln	NSY	ENST00000265316	Ex16	bs	None	0	4	NSY	0	low	0	0	0	4	0	0	0	.	0.001	5e-04	4300	2203	-/9.2kb/19/3.0kb	2	.	.
2	220075493	C	T	ABCB6	c.2196G>A_p.=	SY	ENST00000265316	Ex16	bs	None	0	2	SY	0	low	0	0	0	2	0	0	0	.	1e-04	0	4300	2203	-/9.2kb/19/3.0kb	3	.	.
2	220075455	G	A	ABCB6	c.2234C>T_p.Pro745Leu	NSY	ENST00000265316	Ex16	bs	None	0	1	NSY	0	rare	0	0	0	1	0	0	0	.					-/9.2kb/19/3.0kb	2	.	.
2	220075140	C	A	ABCB6	c.2314G>T_p.Val772Phe	NSY	ENST00000265316	Ex17	bs	None	0	1	NSY	0	rare	0	0	0	1	0	0	0	.	1e-04	0	4300	2203	-/9.2kb/19/3.0kb	2	.	.
2	220075116	C	T	ABCB6	c.2338G>A_p.Val780Ile	NSY	ENST00000265316	Ex17	bs	None	0	1	NSY	0	rare	0	0	0	1	0	0	0	.					-/9.2kb/19/3.0kb	2	.	.
2	220083053	T	C	ABCB6	c.343A>G_p.Ser115Gly	NSY	ENST00000265316	Ex1	bs	None	0	1	NSY	0	rare	0	0	0	1	0	0	0	.					-/9.2kb/19/3.0kb	2	.	.
2	220083015	CACG	C	ABCB6	c.378_380delCGT_p.Val127del	IF	ENST00000265316	Ex1	del	HGVSNotClass	3	1	IF	0	rare	0	0	0	1	0	0	0	.					-/9.2kb/19/3.0kb	2	c.376_378delGTC_p.Val127del	.
2	220082505	G	A	ABCB6	c.574C>T_p.Arg192Trp	NSY	ENST00000265316	Ex2	bs	None	0	2	NSY	0	low	0	0	0	2	0	0	0	.	0.0024	0	4300	2203	-/9.2kb/19/3.0kb	2	.	.
2	220082504	C	T	ABCB6	c.575G>A_p.Arg192Gln	NSY	ENST00000265316	Ex2	bs	None	0	11	NSY	0	low	0	0	0	11	0	0	0	.	0.0042	7e-04	4300	2203	-/9.2kb/19/3.0kb	2	.	.
2	220082446	G	C	ABCB6	c.633C>G_p.=	SY	ENST00000265316	Ex2	bs	None	0	2	SY	0	low	0	0	0	2	0	0	0	.					-/9.2kb/19/3.0kb	3	.	.
2	220082420	T	A	ABCB6	c.659A>T_p.Glu220Val	NSY	ENST00000265316	Ex2	bs	None	0	1	NSY	0	rare	0	0	0	1	0	0	0	.	7e-04	0	4300	2203	-/9.2kb/19/3.0kb	2	.	.
2	220081496	A	T	ABCB6	c.746T>A_p.Leu249Gln	NSY	ENST00000265316	Ex3	bs	None	0	1	NSY	0	rare	0	0	0	1	0	0	0	.					-/9.2kb/19/3.0kb	2	.	.
2	220081416	G	A	ABCB6	c.826C>T_p.Arg276Trp	NSY	ENST00000265316	Ex3	bs	None	0	27	NSY	0	low	0	0	1	25	0	0	1	rs57467915	0.0133	0.0039	4297	2202	-/9.2kb/19/3.0kb	2	.	.
2	220081415	C	T	ABCB6	c.827G>A_p.Arg276Gln	NSY	ENST00000265316	Ex3	bs	None	0	2	NSY	0	low	0	0	0	2	0	0	0	.					-/9.2kb/19/3.0kb	2	.	.
2	220083308	TGAA	T	ABCB6	c.85_87delTTC_p.Phe29del	IF	ENST00000265316	Ex1	del	HGVSNotClass	3	2	IF	0	low	0	0	0	2	0	0	0	.					-/9.2kb/19/3.0kb	2	c.78_80delCTT_p.Phe29del	.
2	220081094	C	T	ABCB6	c.962G>A_p.Gly321Asp	NSY	ENST00000265316	Ex4	bs	None	0	1	NSY	0	rare	0	0	0	1	0	0	0	.					-/9.2kb/19/3.0kb	2	.	.
X	74290360	T	G	ABCB7	c.1211-3A>C	SS	ENST00000253577	In9/10	bs	None	0	1	SS	0	rare	0	0	0	1	0	0	0	.					-/103.0kb/16/2.4kb	3	.	.
X	74290245	A	G	ABCB7	c.1323T>C_p.=	SY	ENST00000253577	Ex10	bs	None	0	33	SY	0	low	0	0	11	22	0	0	0	rs45598734	0.0149	0.0034	3364	1917.5	-/103.0kb/16/2.4kb	3	.	.
X	74285005	T	C	ABCB7	c.1734A>G_p.=	SY	ENST00000253577	Ex13	bs	None	0	1	SY	0	rare	0	0	0	1	0	0	0	.	1e-04	0	3364	1917.5	-/103.0kb/16/2.4kb	3	.	.
X	74284997	G	A	ABCB7	c.1742C>T_p.Ala581Val	NSY	ENST00000253577	Ex13	bs	None	0	1	NSY	0	rare	0	0	1	0	0	0	0	.	0.0012	0.2814	3364	1917.5	-/103.0kb/16/2.4kb	2	.	.
X	74284996	T	C	ABCB7	c.1743A>G_p.=	SY	ENST00000253577	Ex13	bs	None	0	1	SY	0	rare	0	0	1	0	0	0	0	.	0.0012	0.3708	3364	1917.5	-/103.0kb/16/2.4kb	3	.	.
X	74284934	T	C	ABCB7	c.1805A>G_p.Gln602Arg	NSY	ENST00000253577	Ex13	bs	None	0	1	NSY	0	rare	0	0	1	0	0	0	0	.	6e-04	0	3364	1917.5	-/103.0kb/16/2.4kb	2	.	.
X	74334588	C	T	ABCB7	c.249+1G>A	ESS	ENST00000253577	In2/3	bs	None	0	25	ESS	0.110079576	low	1	0	6	19	0	0	0	rs61323727	0.0146	0.0034	3364	1917.5	-/103.0kb/16/2.4kb	1	.	.
X	74332742	G	A	ABCB7	c.315C>T_p.=	SY	ENST00000253577	Ex3	bs	None	0	12	SY	0	low	0	0	2	10	0	0	0	.	0.0091	0.0018	3364	1917.5	-/103.0kb/16/2.4kb	3	.	.
X	74293709	C	T	ABCB7	c.941G>A_p.Arg314Gln	NSY	ENST00000253577	Ex7	bs	None	0	9	NSY	0	low	0	0	3	6	0	0	0	.	0.0037	0.001	3364	1917.5	-/103.0kb/16/2.4kb	2	.	.
X	74293618	G	A	ABCB7	c.948-7C>T	SS	ENST00000253577	In7/8	bs	None	0	23	SS	0	low	0	0	9	14	0	0	0	rs5937938	0.0141	0.0026	3364	1917.5	-/103.0kb/16/2.4kb	3	.	.
7	150737695	C	T	ABCB8	c.1362C>T_p.=	SY	ENST00000358849	Ex11	bs	None	0	1	SY	0	rare	0	0	0	1	0	0	0	.	0	0.002	4300	2203	+/19.4kb/16/4.7kb	3	.	.
7	150738005	C	T	ABCB8	c.1479C>T_p.=	SY	ENST00000358849	Ex12	bs	None	0	3	SY	0	low	0	0	0	2	0	0	1	.	0.0036	7e-04	4291	2196	+/19.4kb/16/4.7kb	3	.	.
7	150738180	C	T	ABCB8	c.1484-6C>T	SS	ENST00000358849	In12/13	bs	None	0	16	SS	0	low	0	0	0	15	0	0	1	rs56221441	0.0053	9e-04	4300	2203	+/19.4kb/16/4.7kb	3	.	.
7	150738205	C	G	ABCB8	c.1503C>G_p.=	SY	ENST00000358849	Ex13	bs	None	0	1	SY	0	rare	0	0	0	1	0	0	0	.					+/19.4kb/16/4.7kb	3	.	.
7	150739054	G	A	ABCB8	c.1624G>A_p.Val542Ile	NSY	ENST00000358849	Ex14	bs	None	0	77	NSY	0	common	0	0	2	74	0	0	1	rs56198402	0.0405	0.0077	4300	2203	+/19.4kb/16/4.7kb	2	.	.
7	150739174	G	A	ABCB8	c.1744G>A_p.Glu582Lys	NSY	ENST00000358849	Ex14	bs	None	0	1	NSY	0	rare	0	0	0	1	0	0	0	.					+/19.4kb/16/4.7kb	2	.	.
7	150741096	C	T	ABCB8	c.1804C>T_p.Arg602Cys	NSY	ENST00000358849	Ex15	bs	None	0	1	NSY	0	rare	0	0	0	1	0	0	0	.					+/19.4kb/16/4.7kb	2	.	.
7	150741108	G	A	ABCB8	c.1816G>A_p.Ala606Thr	NSY	ENST00000358849	Ex15	bs	None	0	1	NSY	0	rare	0	0	0	1	0	0	0	.					+/19.4kb/16/4.7kb	2	.	.
7	150742379	A	G	ABCB8	c.2100A>G_p.=	SY	ENST00000358849	Ex16	bs	None	0	1	SY	0	rare	0	0	0	1	0	0	0	.					+/19.4kb/16/4.7kb	3	.	.
7	150742388	A	C	ABCB8	c.2109A>C_p.=	SY	ENST00000358849	Ex16	bs	None	0	95	SY	0	common	0	0	3	78	0	0	14	rs61741011	0.0445	0.062	4300	2203	+/19.4kb/16/4.7kb	3	.	.
7	150742408	G	T	ABCB8	c.2129G>T_p.Gly710Val	NSY	ENST00000358849	Ex16	bs	None	0	110	NSY	0	common	0	0	2	81	0	0	27	rs59397762	0.0585	0.0177	4300	2203	+/19.4kb/16/4.7kb	2	.	.
7	150730831	C	CTA	ABCB8	c.236_237dupTA	FS	ENST00000358849	Ex2	ins	HGVSNotClass	2	1	FS	0.109411219	rare	1	1	0	1	0	0	0	.					+/19.4kb/16/4.7kb	1	c.235_236insTA	.
7	150730897	G	A	ABCB8	c.301G>A_p.Ala101Thr	NSY	ENST00000358849	Ex2	bs	None	0	1	NSY	0	rare	0	0	0	1	0	0	0	.					+/19.4kb/16/4.7kb	2	.	.
7	150730900	C	T	ABCB8	c.304C>T_p.Pro102Ser	NSY	ENST00000358849	Ex2	bs	None	0	3	NSY	0	low	0	0	0	2	0	0	1	.	0.0041	7e-04	4300	2203	+/19.4kb/16/4.7kb	2	.	.
7	150725636	G	A	ABCB8	c.34G>A_p.Gly12Ser	NSY	ENST00000358849	Ex1	bs	None	0	1	NSY	0	rare	0	0	0	1	0	0	0	.	1e-04	0	4300	2203	+/19.4kb/16/4.7kb	2	.	.
7	150730966	C	G	ABCB8	c.370C>G_p.Leu124Val	NSY	ENST00000358849	Ex2	bs	None	0	16	NSY	0	low	0	0	1	2	0	1	12	rs117793104	0.0103	0.0018	4300	2203	+/19.4kb/16/4.7kb	2	.	.
7	150730999	G	A	ABCB8	c.403G>A_p.Val135Ile	NSY	ENST00000358849	Ex2	bs	None	0	52	NSY	0	common	0	0	4	6	0	5	37	rs4148844	0.0457	0.0649	4300	2203	+/19.4kb/16/4.7kb	2	.	.
7	150731381	G	A	ABCB8	c.430G>A_p.Val144Met	NSY	ENST00000358849	Ex3	bs	None	0	4	NSY	0	low	0	0	0	4	0	0	0	.	7e-04	0	4300	2203	+/19.4kb/16/4.7kb	2	.	.
7	150731404	C	A	ABCB8	c.453C>A_p.=	SY	ENST00000358849	Ex3	bs	None	0	1	SY	0	rare	0	0	0	1	0	0	0	.					+/19.4kb/16/4.7kb	3	.	.
7	150731425	C	T	ABCB8	c.474C>T_p.=	SY	ENST00000358849	Ex3	bs	None	0	23	SY	0	low	0	0	0	23	0	0	0	.	0.0049	0.0018	4300	2203	+/19.4kb/16/4.7kb	3	.	.
7	150731519	C	T	ABCB8	c.564+4C>T	SS	ENST00000358849	In3/4	bs	None	0	4	SS	0	low	0	0	0	4	0	0	0	rs7776772	8e-04	0.0531	4300	2203	+/19.4kb/16/4.7kb	3	.	.
7	150732675	G	A	ABCB8	c.773G>A_p.Arg258Gln	NSY	ENST00000358849	Ex6	bs	None	0	5	NSY	0	low	0	0	1	4	0	0	0	.	0.003	2e-04	4300	2203	+/19.4kb/16/4.7kb	2	.	.
7	150732812	C	T	ABCB8	c.910C>T_p.Arg304Cys	NSY	ENST00000358849	Ex6	bs	None	0	110	NSY	0	common	0	0	2	108	0	0	0	rs17545756	0.0591	0.017	4300	2203	+/19.4kb/16/4.7kb	2	.	.
7	150732987	G	A	ABCB8	c.946G>A_p.Val316Ile	NSY	ENST00000358849	Ex7	bs	None	0	1	NSY	0	rare	0	0	0	1	0	0	0	.	2e-04	0	4300	2203	+/19.4kb/16/4.7kb	2	.	.
7	150733025	T	A	ABCB8	c.984T>A_p.=	SY	ENST00000358849	Ex7	bs	None	0	572	SY	0	common	0	0	117	453	0	0	2	rs2303926	0.3259	0.303	4300	2203	+/19.4kb/16/4.7kb	3	.	.
7	150733034	C	T	ABCB8	c.993C>T_p.=	SY	ENST00000358849	Ex7	bs	None	0	1	SY	0	rare	0	0	0	1	0	0	0	.	0.0014	2e-04	4300	2203	+/19.4kb/16/4.7kb	3	.	.
12	123433186	G	A	ABCB9	c.1038C>T_p.=	SY	ENST00000542678	Ex5	bs	None	0	1	SY	0	rare	0	0	0	1	0	0	0	.	1e-04	7e-04	4299	2203	-/52.7kb/12/6.1kb	3	.	.
12	123430723	G	A	ABCB9	c.1100C>T_p.Thr367Met	NSY	ENST00000542678	Ex6	bs	None	0	1	NSY	0	rare	0	0	0	1	0	0	0	.	1e-04	0	4300	2203	-/52.7kb/12/6.1kb	2	.	.
12	123419895	G	A	ABCB9	c.1827C>T_p.=	SY	ENST00000542678	Ex10	bs	None	0	1	SY	0	rare	0	0	0	1	0	0	0	.	1e-04	0	4300	2203	-/52.7kb/12/6.1kb	3	.	.
12	123416815	C	T	ABCB9	c.1964G>A_p.Arg655Gln	NSY	ENST00000542678	Ex11	bs	None	0	2	NSY	0	low	0	0	0	2	0	0	0	.					-/52.7kb/12/6.1kb	2	.	.
12	123444763	A	G	ABCB9	c.20T>C_p.Val7Ala	NSY	ENST00000542678	Ex2	bs	None	0	1	NSY	0	rare	0	0	0	1	0	0	0	.					-/52.7kb/12/6.1kb	2	.	.
12	123414625	C	A	ABCB9	c.2134G>T_p.Val712Leu	NSY	ENST00000542678	Ex12	bs	None	0	1	NSY	0	rare	0	0	0	1	0	0	0	.	2e-04	0	4278	2191	-/52.7kb/12/6.1kb	2	.	.
12	123414616	T	C	ABCB9	c.2143A>G_p.Lys715Glu	NSY	ENST00000542678	Ex12	bs	None	0	5	NSY	0	low	0	0	0	2	0	0	3	.	6e-04	2e-04	4277	2192	-/52.7kb/12/6.1kb	2	.	.
12	123414610	G	A	ABCB9	c.2149C>T_p.Arg717Cys	NSY	ENST00000542678	Ex12	bs	None	0	1	NSY	0	rare	0	0	0	1	0	0	0	.					-/52.7kb/12/6.1kb	2	.	.
12	123444755	TCACCAC	T	ABCB9	c.22_27del6_p.Val8_Val9del	IF	ENST00000542678	Ex2	del	HGVSNotClass	6	1	IF	0	rare	0	0	0	1	0	0	0	.					-/52.7kb/12/6.1kb	2	c.18_23del6_p.Val8_Val9del	.
12	123444545	G	A	ABCB9	c.238C>T_p.Arg80Trp	NSY	ENST00000542678	Ex2	bs	None	0	2	NSY	0	low	0	0	0	2	0	0	0	.					-/52.7kb/12/6.1kb	2	.	.
12	123444537	C	T	ABCB9	c.246G>A_p.=	SY	ENST00000542678	Ex2	bs	None	0	1	SY	0	rare	0	0	0	1	0	0	0	.					-/52.7kb/12/6.1kb	3	.	.
12	123444519	G	A	ABCB9	c.264C>T_p.=	SY	ENST00000542678	Ex2	bs	None	0	2	SY	0	low	0	0	0	1	0	0	1	.	0.0012	0	4300	2203	-/52.7kb/12/6.1kb	3	.	.
12	123444507	G	T	ABCB9	c.276C>A_p.Phe92Leu	NSY	ENST00000542678	Ex2	bs	None	0	28	NSY	0	low	0	0	0	25	0	0	3	rs58843120	0.0156	0.0032	4300	2203	-/52.7kb/12/6.1kb	2	.	.
12	123444432	C	T	ABCB9	c.351G>A_p.Trp117X	SG	ENST00000542678	Ex2	bs	None	0	1	SG	0.152542373	rare	1	1	0	1	0	0	0	.					-/52.7kb/12/6.1kb	1	.	.
12	123444422	C	A	ABCB9	c.361G>T_p.Val121Leu	NSY	ENST00000542678	Ex2	bs	None	0	1	NSY	0	rare	0	0	0	1	0	0	0	rs3803002	5e-04	0	4299	2203	-/52.7kb/12/6.1kb	2	.	.
12	123435081	G	A	ABCB9	c.633C>T_p.=	SY	ENST00000542678	Ex3	bs	None	0	2	SY	0	low	0	0	0	2	0	0	0	.	0	5e-04	4300	2203	-/52.7kb/12/6.1kb	3	.	.
12	123434340	C	T	ABCB9	c.842G>A_p.Arg281His	NSY	ENST00000542678	Ex4	bs	None	0	1	NSY	0	rare	0	0	0	1	0	0	0	.					-/52.7kb/12/6.1kb	2	.	.
12	123433351	C	A	ABCB9	c.873G>T_p.=	SY	ENST00000542678	Ex5	bs	None	0	1	SY	0	rare	0	0	0	1	0	0	0	rs115575449	9e-04	0	4300	2203	-/52.7kb/12/6.1kb	3	.	.
6	43400834	C	A	ABCC10	c.1116C>A_p.=	SY	ENST00000372530	Ex3	bs	None	0	1	SY	0	rare	0	0	0	1	0	0	0	.					+/22.9kb/22/5.0kb	3	.	.
6	43400839	G	A	ABCC10	c.1121G>A_p.Arg374His	NSY	ENST00000372530	Ex3	bs	None	0	1	NSY	0	rare	0	0	0	1	0	0	0	.	1e-04	0	4300	2203	+/22.9kb/22/5.0kb	2	.	.
6	43400841	C	T	ABCC10	c.1123C>T_p.Pro375Ser	NSY	ENST00000372530	Ex3	bs	None	0	2	NSY	0	low	0	0	0	2	0	0	0	.	3e-04	0	4300	2203	+/22.9kb/22/5.0kb	2	.	.
6	43400850	G	A	ABCC10	c.1132G>A_p.Gly378Arg	NSY	ENST00000372530	Ex3	bs	None	0	1	NSY	0	rare	0	0	0	1	0	0	0	.	7e-04	2e-04	4300	2203	+/22.9kb/22/5.0kb	2	.	.
6	43401027	A	G	ABCC10	c.1309A>G_p.Asn437Asp	NSY	ENST00000372530	Ex3	bs	None	0	5	NSY	0	low	0	0	0	2	0	0	3	rs61740187	0.0057	9e-04	4300	2203	+/22.9kb/22/5.0kb	2	.	.
6	43401105	G	A	ABCC10	c.1380+7G>A	SS	ENST00000372530	In3/4	bs	None	0	340	SS	0	common	0	0	49	7	0	173	111	rs9394952	0.4724	0.1035	4300	2203	+/22.9kb/22/5.0kb	3	.	.
6	43402421	G	C	ABCC10	c.1443G>C_p.=	SY	ENST00000372530	Ex4	bs	None	0	1	SY	0	rare	0	0	0	1	0	0	0	.					+/22.9kb/22/5.0kb	3	.	.
6	43402536	G	A	ABCC10	c.1558G>A_p.Val520Ile	NSY	ENST00000372530	Ex4	bs	None	0	1	NSY	0	rare	0	0	0	1	0	0	0	.	2e-04	0	4300	2203	+/22.9kb/22/5.0kb	2	.	.
6	43403910	G	A	ABCC10	c.1800G>A_p.=	SY	ENST00000372530	Ex6	bs	None	0	1	SY	0	rare	0	0	0	1	0	0	0	.					+/22.9kb/22/5.0kb	3	.	.
6	43405665	C	T	ABCC10	c.1876-7C>T	SS	ENST00000372530	In6/7	bs	None	0	2	SS	0	low	0	0	0	2	0	0	0	.	3e-04	0.1241	4300	2203	+/22.9kb/22/5.0kb	3	.	.
6	43405760	C	T	ABCC10	c.1955+9C>T	SS	ENST00000372530	In7/8	bs	None	0	39	SS	0	low	0	0	1	36	0	0	2	rs115049461	0.0115	0.0027	4300	2203	+/22.9kb/22/5.0kb	3	.	.
6	43406366	C	T	ABCC10	c.1960C>T_p.Arg654Cys	NSY	ENST00000372530	Ex8	bs	None	0	3	NSY	0	low	0	0	0	3	0	0	0	.	0.0013	0	4300	2203	+/22.9kb/22/5.0kb	2	.	.
6	43406371	G	A	ABCC10	c.1965G>A_p.=	SY	ENST00000372530	Ex8	bs	None	0	2	SY	0	low	0	0	0	2	0	0	0	.	6e-04	0	4300	2203	+/22.9kb/22/5.0kb	3	.	.
6	43406501	C	T	ABCC10	c.2095C>T_p.=	SY	ENST00000372530	Ex8	bs	None	0	78	SY	0	common	0	0	5	73	0	0	0	rs2277122	0.0472	0.0113	4300	2203	+/22.9kb/22/5.0kb	3	.	.
6	43410858	G	A	ABCC10	c.2377G>A_p.Ala793Thr	NSY	ENST00000372530	Ex10	bs	None	0	1	NSY	0	rare	0	0	0	1	0	0	0	.	1e-04	0	4300	2203	+/22.9kb/22/5.0kb	2	.	.
6	43410878	C	T	ABCC10	c.2397C>T_p.=	SY	ENST00000372530	Ex10	bs	None	0	1	SY	0	rare	0	0	0	1	0	0	0	.					+/22.9kb/22/5.0kb	3	.	.
6	43410883	G	A	ABCC10	c.2402G>A_p.Arg801His	NSY	ENST00000372530	Ex10	bs	None	0	1	NSY	0	rare	0	0	0	1	0	0	0	.	1e-04	2e-04	4299	2203	+/22.9kb/22/5.0kb	2	.	.
6	43411992	A	G	ABCC10	c.2590A>G_p.Lys864Glu	NSY	ENST00000372530	Ex12	bs	None	0	4	NSY	0	low	0	0	0	4	0	0	0	.	0.0036	7e-04	4300	2203	+/22.9kb/22/5.0kb	2	.	.
6	43412033	G	T	ABCC10	c.2631G>T_p.Trp877Cys	NSY	ENST00000372530	Ex12	bs	None	0	1	NSY	0	rare	0	0	0	1	0	0	0	.					+/22.9kb/22/5.0kb	2	.	.
6	43412039	C	T	ABCC10	c.2637C>T_p.=	SY	ENST00000372530	Ex12	bs	None	0	1	SY	0	rare	0	0	0	1	0	0	0	.					+/22.9kb/22/5.0kb	3	.	.
6	43412566	C	T	ABCC10	c.2730C>T_p.=	SY	ENST00000372530	Ex13	bs	None	0	1	SY	0	rare	0	0	0	1	0	0	0	.					+/22.9kb/22/5.0kb	3	.	.
6	43412575	G	A	ABCC10	c.2739G>A_p.=	SY	ENST00000372530	Ex13	bs	None	0	1	SY	0	rare	0	0	0	1	0	0	0	.	1e-04	0	4300	2203	+/22.9kb/22/5.0kb	3	.	.
6	43412635	C	T	ABCC10	c.2799C>T_p.=	SY	ENST00000372530	Ex13	bs	None	0	1	SY	0	rare	0	0	0	1	0	0	0	.					+/22.9kb/22/5.0kb	3	.	.
6	43412865	T	C	ABCC10	c.2843T>C_p.Ile948Thr	EE	ENST00000372530	Ex14	bs	None	0	431	EE	0	common	0	0	53	295	0	0	83	.	0.2549	0.3173	4300	2203	+/22.9kb/22/5.0kb	2	.	.
6	43412916	G	A	ABCC10	c.2894G>A_p.Arg965His	NSY	ENST00000372530	Ex14	bs	None	0	2	NSY	0	low	0	0	0	2	0	0	0	.	3e-04	2e-04	4300	2203	+/22.9kb/22/5.0kb	2	.	.
6	43413026	C	T	ABCC10	c.3004C>T_p.Arg1002Cys	NSY	ENST00000372530	Ex14	bs	None	0	1	NSY	0	rare	0	0	0	1	0	0	0	.	7e-04	0	4300	2202	+/22.9kb/22/5.0kb	2	.	.
6	43413442	C	T	ABCC10	c.3136C>T_p.Leu1046Phe	NSY	ENST00000372530	Ex15	bs	None	0	4	NSY	0	low	0	0	0	3	0	0	1	.	0.001	0	4300	2203	+/22.9kb/22/5.0kb	2	.	.
6	43413456	G	A	ABCC10	c.3150G>A_p.=	SY	ENST00000372530	Ex15	bs	None	0	1	SY	0	rare	0	0	0	1	0	0	0	.	0	2e-04	4300	2203	+/22.9kb/22/5.0kb	3	.	.
6	43413504	G	C	ABCC10	c.3198G>C_p.Trp1066Cys	NSY	ENST00000372530	Ex15	bs	None	0	1	NSY	0	rare	0	0	0	1	0	0	0	.					+/22.9kb/22/5.0kb	2	.	.
6	43413575	G	A	ABCC10	c.3269G>A_p.Arg1090Gln	NSY	ENST00000372530	Ex15	bs	None	0	1	NSY	0	rare	0	0	0	1	0	0	0	.	2e-04	0	4300	2203	+/22.9kb/22/5.0kb	2	.	.
6	43413588	C	T	ABCC10	c.3282C>T_p.=	SY	ENST00000372530	Ex15	bs	None	0	4	SY	0	low	0	0	0	4	0	0	0	.	0.001	0	4297	2202	+/22.9kb/22/5.0kb	3	.	.
6	43413652	G	A	ABCC10	c.3346G>A_p.Val1116Met	NSY	ENST00000372530	Ex15	bs	None	0	13	NSY	0	low	0	0	0	6	0	2	5	rs62402415	0.0034	9e-04	4259	2173	+/22.9kb/22/5.0kb	2	.	.
6	43414119	C	T	ABCC10	c.3479C>T_p.Ala1160Val	NSY	ENST00000372530	Ex16	bs	None	0	1	NSY	0	rare	0	0	0	1	0	0	0	.					+/22.9kb/22/5.0kb	2	.	.
6	43414147	C	T	ABCC10	c.3507C>T_p.=	SY	ENST00000372530	Ex16	bs	None	0	9	SY	0	low	0	0	0	9	0	0	0	.	0.0035	7e-04	4300	2203	+/22.9kb/22/5.0kb	3	.	.
6	43414148	G	A	ABCC10	c.3508G>A_p.Ala1170Thr	NSY	ENST00000372530	Ex16	bs	None	0	1	NSY	0	rare	0	0	0	1	0	0	0	.	1e-04	0	4300	2203	+/22.9kb/22/5.0kb	2	.	.
6	43414155	T	C	ABCC10	c.3515T>C_p.Val1172Ala	NSY	ENST00000372530	Ex16	bs	None	0	1	NSY	0	rare	0	0	0	1	0	0	0	.					+/22.9kb/22/5.0kb	2	.	.
6	43400086	C	T	ABCC10	c.368C>T_p.Ala123Val	NSY	ENST00000372530	Ex3	bs	None	0	2	NSY	0	low	0	0	0	2	0	0	0	rs41271273	0.0016	5e-04	4300	2203	+/22.9kb/22/5.0kb	2	.	.
6	43415599	C	T	ABCC10	c.3883C>T_p.Arg1295Trp	NSY	ENST00000372530	Ex18	bs	None	0	2	NSY	0	low	0	0	0	2	0	0	0	.	6e-04	0	4300	2203	+/22.9kb/22/5.0kb	2	.	.
6	43416840	T	C	ABCC10	c.4106-5T>C	SS	ENST00000372530	In19/20	bs	None	0	6	SS	0	low	0	0	0	6	0	0	0	.	0.0045	7e-04	4300	2203	+/22.9kb/22/5.0kb	3	.	.
6	43417195	C	T	ABCC10	c.4239C>T_p.=	SY	ENST00000372530	Ex21	bs	None	0	1	SY	0	rare	0	0	0	1	0	0	0	.	0	2e-04	4300	2203	+/22.9kb/22/5.0kb	3	.	.
6	43417235	C	T	ABCC10	c.4279C>T_p.Arg1427Cys	NSY	ENST00000372530	Ex21	bs	None	0	1	NSY	0	rare	0	0	0	1	0	0	0	.	0	2e-04	4300	2203	+/22.9kb/22/5.0kb	2	.	.
6	43417250	A	G	ABCC10	c.4294A>G_p.Thr1432Ala	NSY	ENST00000372530	Ex21	bs	None	0	1	NSY	0	rare	0	0	0	1	0	0	0	.					+/22.9kb/22/5.0kb	2	.	.
6	43417251	C	T	ABCC10	c.4295C>T_p.Thr1432Ile	NSY	ENST00000372530	Ex21	bs	None	0	1	NSY	0	rare	0	0	0	1	0	0	0	.					+/22.9kb/22/5.0kb	2	.	.
6	43417817	C	G	ABCC10	c.4467C>G_p.=	SY	ENST00000372530	Ex22	bs	None	0	1	SY	0	rare	0	0	0	1	0	0	0	.	2e-04	0	4300	2203	+/22.9kb/22/5.0kb	3	.	.
6	43417817	C	T	ABCC10	c.4467C>T_p.=	SY	ENST00000372530	Ex22	bs	None	0	1	SY	0	rare	0	0	0	1	0	0	0	.					+/22.9kb/22/5.0kb	3	.	.
6	43400205	C	G	ABCC10	c.487C>G_p.Pro163Ala	NSY	ENST00000372530	Ex3	bs	None	0	2	NSY	0	low	0	0	0	2	0	0	0	.	0.0015	2e-04	4300	2203	+/22.9kb/22/5.0kb	2	.	.
6	43400342	T	G	ABCC10	c.624T>G_p.Asp208Glu	NSY	ENST00000372530	Ex3	bs	None	0	50	NSY	0	low	0	0	0	49	0	0	1	rs45535935	0.029	0.0061	4299	2203	+/22.9kb/22/5.0kb	2	.	.
6	43400350	C	G	ABCC10	c.632C>G_p.Pro211Arg	NSY	ENST00000372530	Ex3	bs	None	0	1	NSY	0	rare	0	0	0	1	0	0	0	.	1e-04	0	4298	2203	+/22.9kb/22/5.0kb	2	.	.
6	43400406	G	A	ABCC10	c.688G>A_p.Ala230Thr	NSY	ENST00000372530	Ex3	bs	None	0	1	NSY	0	rare	0	0	0	1	0	0	0	.	1e-04	0	4300	2203	+/22.9kb/22/5.0kb	2	.	.
6	43400500	G	A	ABCC10	c.782G>A_p.Arg261His	NSY	ENST00000372530	Ex3	bs	None	0	15	NSY	0	low	0	0	0	12	0	0	3	rs45480693	0.0053	0.0016	4300	2203	+/22.9kb/22/5.0kb	2	.	.
6	43400636	C	G	ABCC10	c.918C>G_p.=	SY	ENST00000372530	Ex3	bs	None	0	3	SY	0	low	0	0	0	3	0	0	0	.	9e-04	2e-04	4300	2203	+/22.9kb/22/5.0kb	3	.	.
6	43400712	G	A	ABCC10	c.994G>A_p.Gly332Ser	NSY	ENST00000372530	Ex3	bs	None	0	1	NSY	0	rare	0	0	0	1	0	0	0	.					+/22.9kb/22/5.0kb	2	.	.
16	48249186	C	T	ABCC11	c.1021G>A_p.Val341Met	NSY	ENST00000394747	Ex7	bs	None	0	1	NSY	0	rare	0	0	0	1	0	0	0	.					-/65.4kb/29/4.9kb	2	.	.
16	48249131	T	C	ABCC11	c.1076A>G_p.Lys359Arg	NSY	ENST00000394747	Ex7	bs	None	0	1	NSY	0	rare	0	0	0	1	0	0	0	.	6e-04	0	4300	2201	-/65.4kb/29/4.9kb	2	.	.
16	48248918	T	C	ABCC11	c.1122A>G_p.=	SY	ENST00000394747	Ex8	bs	None	0	265	SY	0	common	0	0	16	248	0	0	1	rs8047091	0.1555	0.318	4300	2201	-/65.4kb/29/4.9kb	3	.	.
16	48248799	G	A	ABCC11	c.1241C>T_p.Ala414Val	NSY	ENST00000394747	Ex8	bs	None	0	1	NSY	0	rare	0	0	0	1	0	0	0	.					-/65.4kb/29/4.9kb	2	.	.
16	48245096	C	T	ABCC11	c.1371G>A_p.=	SY	ENST00000394747	Ex10	bs	None	0	3	SY	0	low	0	0	0	2	0	0	1	.	0.001	0	4300	2201	-/65.4kb/29/4.9kb	3	.	.
16	48242379	G	A	ABCC11	c.1637C>T_p.Thr546Met	NSY	ENST00000394747	Ex11	bs	None	0	107	NSY	0	common	0	0	2	105	0	0	0	rs17822471	0.0669	0.0209	4300	2201	-/65.4kb/29/4.9kb	2	.	.
16	48239428	C	T	ABCC11	c.1701G>A_p.=	SY	ENST00000394747	Ex12	bs	None	0	1	SY	0	rare	0	0	0	1	0	0	0	.	2e-04	2e-04	4300	2201	-/65.4kb/29/4.9kb	3	.	.
16	48237172	G	T	ABCC11	c.1845C>A_p.Asp615Glu	NSY	ENST00000394747	Ex13	bs	None	0	1	NSY	0	rare	0	0	0	1	0	0	0	.					-/65.4kb/29/4.9kb	2	.	.
16	48237141	C	T	ABCC11	c.1876G>A_p.Glu626Lys	EE	ENST00000394747	Ex13	bs	None	0	1	EE	0	rare	0	0	0	1	0	0	0	.					-/65.4kb/29/4.9kb	2	.	.
16	48234381	G	A	ABCC11	c.1888C>T_p.Arg630Trp	NSY	ENST00000394747	Ex14	bs	None	0	21	NSY	0	low	0	0	0	13	0	1	7	rs41282045	0.0071	0.0027	4300	2201	-/65.4kb/29/4.9kb	2	.	.
16	48234327	C	T	ABCC11	c.1942G>A_p.Val648Ile	NSY	ENST00000394747	Ex14	bs	None	0	28	NSY	0	low	0	0	0	26	0	0	2	rs16945930	0.017	0.0059	4300	2201	-/65.4kb/29/4.9kb	2	.	.
16	48232179	T	C	ABCC11	c.2090A>G_p.Glu697Gly	NSY	ENST00000394747	Ex15	bs	None	0	7	NSY	0	low	0	0	0	7	0	0	0	.	0.0017	5e-04	4300	2201	-/65.4kb/29/4.9kb	2	.	.
16	48232053	G	A	ABCC11	c.2216C>T_p.Ser739Leu	EE	ENST00000394747	Ex15	bs	None	0	1	EE	0	rare	0	0	0	1	0	0	0	.	0	2e-04	4300	2201	-/65.4kb/29/4.9kb	2	.	.
16	48231892	G	A	ABCC11	c.2304C>T_p.=	SY	ENST00000394747	Ex16	bs	None	0	1	SY	0	rare	0	0	0	1	0	0	0	.	1e-04	0	4300	2201	-/65.4kb/29/4.9kb	3	.	.
16	48227862	G	A	ABCC11	c.2436C>T_p.=	SY	ENST00000394747	Ex18	bs	None	0	303	SY	0	common	0	0	17	286	0	0	0	rs11866251	0.1678	0.2265	4300	2201	-/65.4kb/29/4.9kb	3	.	.
16	48226479	C	T	ABCC11	c.2658G>A_p.=	SY	ENST00000394747	Ex19	bs	None	0	266	SY	0	common	0	0	13	221	0	0	32	rs12443685	0.1681	0.1093	4300	2201	-/65.4kb/29/4.9kb	3	.	.
16	48226458	C	T	ABCC11	c.2679G>A_p.=	SY	ENST00000394747	Ex19	bs	None	0	1	SY	0	rare	0	0	0	1	0	0	0	.	1e-04	0	4300	2201	-/65.4kb/29/4.9kb	3	.	.
16	48221232	G	C	ABCC11	c.2813C>G_p.Ser938X	SG	ENST00000394747	Ex20	bs	None	0	2	SG	0.677994698	low	1	1	0	2	0	0	0	rs55713504	0.0021	0	4300	2201	-/65.4kb/29/4.9kb	1	.	.
16	48261829	G	C	ABCC11	c.283C>G_p.Leu95Val	NSY	ENST00000394747	Ex3	bs	None	0	3	NSY	0	low	0	0	0	3	0	0	0	.	5e-04	0	4300	2200	-/65.4kb/29/4.9kb	2	.	.
16	48221137	T	C	ABCC11	c.2908A>G_p.Met970Val	NSY	ENST00000394747	Ex20	bs	None	0	16	NSY	0	low	0	0	0	16	0	0	0	rs41280943	0.008	0.0018	4300	2201	-/65.4kb/29/4.9kb	2	.	.
16	48261815	C	T	ABCC11	c.297G>A_p.Trp99X	SG	ENST00000394747	Ex3	bs	None	0	3	SG	0.071583514	low	1	1	0	3	0	0	0	.	0.0017	7e-04	4300	2200	-/65.4kb/29/4.9kb	1	.	.
16	48218498	C	T	ABCC11	c.3111G>A_p.=	SY	ENST00000394747	Ex22	bs	None	0	1	SY	0	rare	0	0	0	1	0	0	0	.					-/65.4kb/29/4.9kb	3	.	.
16	48218416	C	T	ABCC11	c.3193G>A_p.Val1065Met	NSY	ENST00000394747	Ex22	bs	None	0	7	NSY	0	low	0	0	0	7	0	0	0	.	0.0047	5e-04	4300	2201	-/65.4kb/29/4.9kb	2	.	.
16	48212592	C	T	ABCC11	c.3264G>A_p.=	SY	ENST00000394747	Ex23	bs	None	0	2	SY	0	low	0	0	0	2	0	0	0	.	3e-04	0.0016	4300	2201	-/65.4kb/29/4.9kb	3	.	.
16	48261761	G	A	ABCC11	c.351C>T_p.=	SY	ENST00000394747	Ex3	bs	None	0	1	SY	0	rare	0	0	0	1	0	0	0	.	3e-04	2e-04	4300	2200	-/65.4kb/29/4.9kb	3	.	.
16	48209223	C	T	ABCC11	c.3644G>A_p.Arg1215Gln	NSY	ENST00000394747	Ex25	bs	None	0	1	NSY	0	rare	0	0	0	1	0	0	0	.					-/65.4kb/29/4.9kb	2	.	.
16	48204823	C	G	ABCC11	c.3754G>C_p.Glu1252Gln	NSY	ENST00000394747	Ex26	bs	None	0	1	NSY	0	rare	0	0	0	1	0	0	0	.					-/65.4kb/29/4.9kb	2	.	.
16	48204130	C	T	ABCC11	c.3778-1G>A	ESS	ENST00000394747	In26/27	bs	None	0	39	ESS	0.910580863	low	1	0	0	39	0	0	0	rs60681475	0.0152	0.0023	4300	2201	-/65.4kb/29/4.9kb	1	.	.
16	48204133	C	G	ABCC11	c.3778-4G>C	SS	ENST00000394747	In26/27	bs	None	0	1	SS	0	rare	0	0	0	1	0	0	0	.					-/65.4kb/29/4.9kb	3	.	.
16	48204078	T	A	ABCC11	c.3829A>T_p.Asn1277Tyr	NSY	ENST00000394747	Ex27	bs	None	0	200	NSY	0	common	0	0	5	195	0	0	0	rs61739606	0.1049	0.0704	4300	2201	-/65.4kb/29/4.9kb	2	.	.
16	48201432	T	C	ABCC11	c.4031A>G_p.His1344Arg	NSY	ENST00000394747	Ex28	bs	None	0	309	NSY	0	common	0	0	18	290	0	0	1	rs16945916	0.1697	0.3355	4300	2201	-/65.4kb/29/4.9kb	2	.	.
16	48201258	G	T	ABCC11	c.4076C>A_p.Pro1359Gln	NSY	ENST00000394747	Ex29	bs	None	0	1	NSY	0	rare	0	0	0	1	0	0	0	.					-/65.4kb/29/4.9kb	2	.	.
16	48258299	A	G	ABCC11	c.437T>C_p.Ile146Thr	NSY	ENST00000394747	Ex4	bs	None	0	1	NSY	0	rare	0	0	0	1	0	0	0	.					-/65.4kb/29/4.9kb	2	.	.
16	48258198	C	T	ABCC11	c.538G>A_p.Gly180Arg	NSY	ENST00000394747	Ex4	bs	None	0	239	NSY	0	common	0	0	15	223	0	0	1	rs17822931	0.1321	0.0314	4300	2200	-/65.4kb/29/4.9kb	2	.	.
16	48265777	C	T	ABCC11	c.56G>A_p.Arg19His	NSY	ENST00000394747	Ex1	bs	None	0	168	NSY	0	common	0	0	4	164	0	0	0	rs16945988	0.0863	0.2093	4300	2200	-/65.4kb/29/4.9kb	2	.	.
16	48256650	G	A	ABCC11	c.636C>T_p.=	SY	ENST00000394747	Ex5	bs	None	0	1	SY	0	rare	0	0	0	1	0	0	0	.	2e-04	0	4300	2200	-/65.4kb/29/4.9kb	3	.	.
16	48256649	C	T	ABCC11	c.637G>A_p.Glu213Lys	NSY	ENST00000394747	Ex5	bs	None	0	1	NSY	0	rare	0	0	0	1	0	0	0	.					-/65.4kb/29/4.9kb	2	.	.
16	48256632	C	G	ABCC11	c.654G>C_p.=	SY	ENST00000394747	Ex5	bs	None	0	1	SY	0	rare	0	0	0	1	0	0	0	.	0	2e-04	4300	2200	-/65.4kb/29/4.9kb	3	.	.
16	48256602	T	C	ABCC11	c.684A>G_p.=	SY	ENST00000394747	Ex5	bs	None	0	170	SY	0	common	0	0	4	166	0	0	0	rs16945974	0.0878	0.2627	4300	2200	-/65.4kb/29/4.9kb	3	.	.
16	48265826	T	C	ABCC11	c.7A>G_p.Arg3Gly	NSY	ENST00000394747	Ex1	bs	None	0	4	NSY	0	low	0	0	0	4	0	0	0	.	2e-04	0	4300	2200	-/65.4kb/29/4.9kb	2	.	.
16	48250140	G	A	ABCC11	c.836C>T_p.Pro279Leu	NSY	ENST00000394747	Ex6	bs	None	0	6	NSY	0	low	0	0	0	6	0	0	0	rs61739612	0.0022	2e-04	4300	2201	-/65.4kb/29/4.9kb	2	.	.
16	48250026	G	T	ABCC11	c.950C>A_p.Ala317Glu	EE	ENST00000394747	Ex6	bs	None	0	169	EE	0	common	0	0	4	151	0	0	14	rs11863236	0.0881	0.2519	4300	2201	-/65.4kb/29/4.9kb	2	.	.
16	48250026	G	A	ABCC11	c.950C>T_p.Ala317Val	EE	ENST00000394747	Ex6	bs	None	0	1	EE	0	rare	0	0	0	1	0	0	0	rs11863236					-/65.4kb/29/4.9kb	2	.	.
16	48249245	G	T	ABCC11	c.962C>A_p.Thr321Lys	NSY	ENST00000394747	Ex7	bs	None	0	1	NSY	0	rare	0	0	0	1	0	0	0	.					-/65.4kb/29/4.9kb	2	.	.
16	48167675	G	C	ABCC12	c.1051C>G_p.Pro351Ala	NSY	ENST00000311303	Ex7	bs	None	0	1	NSY	0	rare	0	0	0	1	0	0	0	.	1e-04	0	4300	2201	-/63.8kb/29/5.2kb	2	.	.
16	48167618	G	A	ABCC12	c.1108C>T_p.Arg370Cys	NSY	ENST00000311303	Ex7	bs	None	0	2	NSY	0	low	0	0	0	2	0	0	0	.	5e-04	0	4300	2201	-/63.8kb/29/5.2kb	2	.	.
16	48167610	G	A	ABCC12	c.1116C>T_p.=	SY	ENST00000311303	Ex7	bs	None	0	1	SY	0	rare	0	0	0	1	0	0	0	.					-/63.8kb/29/5.2kb	3	.	.
16	48180224	A	G	ABCC12	c.112T>C_p.Cys38Arg	NSY	ENST00000311303	Ex1	bs	None	0	1	NSY	0	rare	0	0	0	1	0	0	0	.					-/63.8kb/29/5.2kb	2	.	.
16	48164777	T	C	ABCC12	c.1158A>G_p.=	SY	ENST00000311303	Ex8	bs	None	0	532	SY	0	common	0	0	87	444	0	0	1	rs12149826	0.3063	0.0613	4300	2201	-/63.8kb/29/5.2kb	3	.	.
16	48177962	G	A	ABCC12	c.134C>T_p.Pro45Leu	NSY	ENST00000311303	Ex2	bs	None	0	1	NSY	0	rare	0	0	0	1	0	0	0	.	0	2e-04	4300	2201	-/63.8kb/29/5.2kb	2	.	.
16	48177949	G	A	ABCC12	c.147C>T_p.=	SY	ENST00000311303	Ex2	bs	None	0	1	SY	0	rare	0	0	0	1	0	0	0	.					-/63.8kb/29/5.2kb	3	.	.
16	48177933	C	T	ABCC12	c.163G>A_p.Ala55Thr	NSY	ENST00000311303	Ex2	bs	None	0	1	NSY	0	rare	0	0	0	1	0	0	0	.					-/63.8kb/29/5.2kb	2	.	.
16	48155680	A	G	ABCC12	c.1659T>C_p.=	SY	ENST00000311303	Ex11	bs	None	0	1	SY	0	rare	0	0	0	1	0	0	0	.	8e-04	0	4300	2201	-/63.8kb/29/5.2kb	3	.	.
16	48151221	C	A	ABCC12	c.1736G>T_p.Cys579Phe	NSY	ENST00000311303	Ex12	bs	None	0	1	NSY	0	rare	0	0	0	1	0	0	0	.					-/63.8kb/29/5.2kb	2	.	.
16	48149472	G	A	ABCC12	c.1843C>T_p.Arg615Cys	NSY	ENST00000311303	Ex13	bs	None	0	1	NSY	0	rare	0	0	0	1	0	0	0	.	2e-04	0	4300	2201	-/63.8kb/29/5.2kb	2	.	.
16	48149425	CAG	C	ABCC12	c.1888_1889delCT	FS	ENST00000311303	Ex13	del	None	2	2	FS	0.462745098	low	1	1	0	2	0	0	0	.					-/63.8kb/29/5.2kb	1	.	.
16	48145742	T	A	ABCC12	c.2069A>T_p.Glu690Val	NSY	ENST00000311303	Ex14	bs	None	0	7	NSY	0	low	0	0	0	7	0	0	0	rs34135219	0.0038	0.1149	4300	2201	-/63.8kb/29/5.2kb	2	.	.
16	48145728	A	G	ABCC12	c.2083T>C_p.Tyr695His	NSY	ENST00000311303	Ex14	bs	None	0	1	NSY	0	rare	0	0	0	1	0	0	0	.					-/63.8kb/29/5.2kb	2	.	.
16	48145497	C	T	ABCC12	c.2201G>A_p.Gly734Asp	NSY	ENST00000311303	Ex15	bs	None	0	1	NSY	0	rare	0	0	0	1	0	0	0	rs61742618	7e-04	0	4300	2201	-/63.8kb/29/5.2kb	2	.	.
16	48145335	TGTG	T	ABCC12	c.2281+9_2281+11delCAC	SS	ENST00000311303	In16/17	del	HGVSNotClass	3	2	SS	0	low	0	0	0	2	0	0	0	.					-/63.8kb/29/5.2kb	3	c.2281+7_2281+9delACC	.
16	48139232	G	A	ABCC12	c.2491C>T_p.Gln831X	SG	ENST00000311303	Ex19	bs	None	0	8	SG	0.610539216	low	1	1	0	8	0	0	0	.	0.0043	0.0011	4300	2201	-/63.8kb/29/5.2kb	1	.	.
16	48139174	A	G	ABCC12	c.2549T>C_p.Val850Ala	NSY	ENST00000311303	Ex19	bs	None	0	2	NSY	0	low	0	0	0	2	0	0	0	.	0.0013	2e-04	4300	2201	-/63.8kb/29/5.2kb	2	.	.
16	48139144	A	G	ABCC12	c.2579T>C_p.Val860Ala	NSY	ENST00000311303	Ex19	bs	None	0	1	NSY	0	rare	0	0	0	1	0	0	0	.					-/63.8kb/29/5.2kb	2	.	.
16	48139122	G	T	ABCC12	c.2601C>A_p.=	SY	ENST00000311303	Ex19	bs	None	0	1	SY	0	rare	0	0	0	1	0	0	0	.	0.0014	5e-04	4300	2201	-/63.8kb/29/5.2kb	3	.	.
16	48138264	T	C	ABCC12	c.2689A>G_p.Met897Val	NSY	ENST00000311303	Ex20	bs	None	0	1	NSY	0	rare	0	0	0	1	0	0	0	.	0	5e-04	4300	2201	-/63.8kb/29/5.2kb	2	.	.
16	48138090	C	T	ABCC12	c.2863G>A_p.Val955Met	NSY	ENST00000311303	Ex20	bs	None	0	1	NSY	0	rare	0	0	0	1	0	0	0	.					-/63.8kb/29/5.2kb	2	.	.
16	48134853	G	A	ABCC12	c.2968C>T_p.His990Tyr	NSY	ENST00000311303	Ex21	bs	None	0	1	NSY	0	rare	0	0	0	1	0	0	0	.					-/63.8kb/29/5.2kb	2	.	.
16	48134842	G	A	ABCC12	c.2979C>T_p.=	SY	ENST00000311303	Ex21	bs	None	0	8	SY	0	low	0	0	0	8	0	0	0	rs41280921	0.0045	0.002	4300	2201	-/63.8kb/29/5.2kb	3	.	.
16	48175235	G	T	ABCC12	c.305C>A_p.Ala102Glu	NSY	ENST00000311303	Ex3	bs	None	0	128	NSY	0	common	0	0	2	126	0	0	0	rs16945874	0.0713	0.3526	4300	2201	-/63.8kb/29/5.2kb	2	.	.
16	48130781	C	T	ABCC12	c.3071G>A_p.Trp1024X	SG	ENST00000311303	Ex22	bs	None	0	70	SG	0.752696078	common	1	1	2	68	0	0	0	rs36102575	0.0297	0.0098	4300	2201	-/63.8kb/29/5.2kb	1	.	.
16	48130774	C	T	ABCC12	c.3078G>A_p.=	SY	ENST00000311303	Ex22	bs	None	0	1	SY	0	rare	0	0	0	1	0	0	0	.	3e-04	0	4300	2201	-/63.8kb/29/5.2kb	3	.	.
16	48122632	T	G	ABCC12	c.3299A>C_p.Glu1100Ala	NSY	ENST00000311303	Ex24	bs	None	0	1	NSY	0	rare	0	0	0	1	0	0	0	.					-/63.8kb/29/5.2kb	2	.	.
16	48122582	G	A	ABCC12	c.3349C>T_p.Arg1117Cys	NSY	ENST00000311303	Ex24	bs	None	0	948	NSY	0	common	0	0	605	343	0	0	0	rs7193955	0.7826	0.2317	4300	2201	-/63.8kb/29/5.2kb	2	.	.
16	48122530	G	T	ABCC12	c.3401C>A_p.Pro1134His	NSY	ENST00000311303	Ex24	bs	None	0	1	NSY	0	rare	0	0	0	1	0	0	0	.	0	2e-04	4300	2201	-/63.8kb/29/5.2kb	2	.	.
16	48122465	T	C	ABCC12	c.3466A>G_p.Thr1156Ala	NSY	ENST00000311303	Ex24	bs	None	0	1	NSY	0	rare	0	0	0	1	0	0	0	.					-/63.8kb/29/5.2kb	2	.	.
16	48121966	C	T	ABCC12	c.3506G>A_p.Arg1169His	NSY	ENST00000311303	Ex25	bs	None	0	1	NSY	0	rare	0	0	0	1	0	0	0	.					-/63.8kb/29/5.2kb	2	.	.
16	48175176	G	A	ABCC12	c.364C>T_p.Arg122Cys	NSY	ENST00000311303	Ex3	bs	None	0	1	NSY	0	rare	0	0	0	1	0	0	0	.	0	7e-04	4300	2201	-/63.8kb/29/5.2kb	2	.	.
16	48120699	C	T	ABCC12	c.3667G>A_p.Asp1223Asn	NSY	ENST00000311303	Ex26	bs	None	0	1	NSY	0	rare	0	0	0	1	0	0	0	.					-/63.8kb/29/5.2kb	2	.	.
16	48119516	G	GAGA	ABCC12	c.3813_3815dupTCT_p.Leu1272dup	IF	ENST00000311303	Ex27	ins	HGVSNotClass	3	1	IF	0	rare	0	0	0	1	0	0	0	.					-/63.8kb/29/5.2kb	2	c.3809_3810insTCT_p.Leu1272dup	.
16	48117960	C	T	ABCC12	c.3853G>A_p.Ala1285Thr	NSY	ENST00000311303	Ex28	bs	None	0	1	NSY	0	rare	0	0	0	1	0	0	0	.					-/63.8kb/29/5.2kb	2	.	.
16	48117934	G	T	ABCC12	c.3879C>A_p.=	SY	ENST00000311303	Ex28	bs	None	0	1	SY	0	rare	0	0	0	1	0	0	0	.					-/63.8kb/29/5.2kb	3	.	.
16	48117850	G	A	ABCC12	c.3963C>T_p.=	SY	ENST00000311303	Ex28	bs	None	0	2	SY	0	low	0	0	0	2	0	0	0	.	0.001	0	4300	2201	-/63.8kb/29/5.2kb	3	.	.
16	48117719	G	A	ABCC12	c.3994-7C>T	SS	ENST00000311303	In28/29	bs	None	0	7	SS	0	low	0	0	0	6	0	0	1	.	0.0049	0.0014	4300	2201	-/63.8kb/29/5.2kb	3	.	.
16	48117659	A	T	ABCC12	c.4047T>A_p.Phe1349Leu	NSY	ENST00000311303	Ex29	bs	None	0	42	NSY	0	low	0	0	1	36	0	0	5	rs12373105	0.0142	0.0016	4300	2201	-/63.8kb/29/5.2kb	2	.	.
16	48174765	C	A	ABCC12	c.490G>T_p.Gly164X	SG	ENST00000311303	Ex4	bs	None	0	2	SG	0.120098039	low	1	1	0	2	0	0	0	.	0.002	2e-04	4300	2201	-/63.8kb/29/5.2kb	1	.	.
16	48180287	G	A	ABCC12	c.49C>T_p.Arg17Trp	NSY	ENST00000311303	Ex1	bs	None	0	3	NSY	0	low	0	0	0	3	0	0	0	rs41280929	6e-04	0	4300	2201	-/63.8kb/29/5.2kb	2	.	.
16	48174664	C	A	ABCC12	c.591G>T_p.=	SY	ENST00000311303	Ex4	bs	None	0	1	SY	0	rare	0	0	0	1	0	0	0	.					-/63.8kb/29/5.2kb	3	.	.
16	48174663	G	T	ABCC12	c.592C>A_p.Leu198Ile	NSY	ENST00000311303	Ex4	bs	None	0	1	NSY	0	rare	0	0	0	1	0	0	0	.					-/63.8kb/29/5.2kb	2	.	.
16	48172286	T	A	ABCC12	c.832A>T_p.Met278Leu	EE	ENST00000311303	Ex6	bs	None	0	1	EE	0	rare	0	0	0	1	0	0	0	.					-/63.8kb/29/5.2kb	2	.	.
16	48172231	T	C	ABCC12	c.887A>G_p.Asp296Gly	NSY	ENST00000311303	Ex6	bs	None	0	1	NSY	0	rare	0	0	0	1	0	0	0	.					-/63.8kb/29/5.2kb	2	.	.
16	48180328	C	T	ABCC12	c.8G>A_p.Gly3Asp	NSY	ENST00000311303	Ex1	bs	None	0	1	NSY	0	rare	0	0	0	1	0	0	0	.	1e-04	0	4300	2201	-/63.8kb/29/5.2kb	2	.	.
16	48172197	G	A	ABCC12	c.921C>T_p.=	SY	ENST00000311303	Ex6	bs	None	0	1	SY	0	rare	0	0	0	1	0	0	0	.	1e-04	0	4300	2201	-/63.8kb/29/5.2kb	3	.	.
16	16138519	C	T	ABCC1	c.1022C>T_p.Ser341Phe	NSY	ENST00000399410	Ex8	bs	None	0	1	NSY	0	rare	0	0	0	1	0	0	0	.	2e-04	0	4132	1913	+/193.5kb/31/6.6kb	2	.	.
16	16139714	T	C	ABCC1	c.1062T>C_p.=	SY	ENST00000399410	Ex9	bs	None	0	508	SY	0	common	0	0	94	356	0	0	58	.	0.2902	0.6187	4216	2072	+/193.5kb/31/6.6kb	3	.	.
16	16139878	A	G	ABCC1	c.1218+8A>G	SS	ENST00000399410	In9/10	bs	None	0	509	SS	0	common	0	0	95	367	0	0	47	.	0.2858	0.5913	4215	2064	+/193.5kb/31/6.6kb	3	.	.
16	16142079	G	T	ABCC1	c.1299G>T_p.Arg433Ser	NSY	ENST00000399410	Ex10	bs	None	0	29	NSY	0	low	0	0	0	28	0	0	1	rs60782127	0.0122	0.0017	4227	2082	+/193.5kb/31/6.6kb	2	.	.
16	16142124	C	A	ABCC1	c.1344C>A_p.=	SY	ENST00000399410	Ex10	bs	None	0	1	SY	0	rare	0	0	0	1	0	0	0	.					+/193.5kb/31/6.6kb	3	.	.
16	16146613	G	A	ABCC1	c.1413G>A_p.=	SY	ENST00000399410	Ex11	bs	None	0	1	SY	0	rare	0	0	0	1	0	0	0	.	1e-04	2e-04	4223	2106	+/193.5kb/31/6.6kb	3	.	.
16	16149993	C	T	ABCC1	c.1518C>T_p.=	SY	ENST00000399410	Ex12	bs	None	0	1	SY	0	rare	0	0	0	1	0	0	0	.	6e-04	0	4187	2023	+/193.5kb/31/6.6kb	3	.	.
16	16162019	T	C	ABCC1	c.1684T>C_p.=	SY	ENST00000399410	Ex13	bs	None	0	967	SY	0	common	0	0	694	232	0	1	40	.	0.8265	0.886	4234	2127	+/193.5kb/31/6.6kb	3	.	.
16	16101793	C	G	ABCC1	c.169C>G_p.Leu57Val	NSY	ENST00000399410	Ex2	bs	None	0	1	NSY	0	rare	0	0	0	1	0	0	0	.	4e-04	0	4128	1923	+/193.5kb/31/6.6kb	2	.	.
16	16162039	C	T	ABCC1	c.1704C>T_p.=	SY	ENST00000399410	Ex13	bs	None	0	211	SY	0	common	0	0	13	185	0	0	13	rs8187858	0.0932	0.0155	4242	2134	+/193.5kb/31/6.6kb	3	.	.
16	16165490	T	G	ABCC1	c.1825-9T>G	SS	ENST00000399410	In13/14	bs	None	0	1	SS	0	rare	0	0	0	1	0	0	0	.					+/193.5kb/31/6.6kb	3	.	.
16	16165569	G	A	ABCC1	c.1895G>A_p.Arg632Gln	NSY	ENST00000399410	Ex14	bs	None	0	1	NSY	0	rare	0	0	0	1	0	0	0	.					+/193.5kb/31/6.6kb	2	.	.
16	16165572	G	A	ABCC1	c.1898G>A_p.Arg633Gln	NSY	ENST00000399410	Ex14	bs	None	0	9	NSY	0	low	0	0	0	9	0	0	0	rs112282109	0.0036	5e-04	4191	2021	+/193.5kb/31/6.6kb	2	.	.
16	16165585	C	T	ABCC1	c.1911C>T_p.=	EE	ENST00000399410	Ex14	bs	None	0	2	EE	0	low	0	0	0	2	0	0	0	rs8187859	2e-04	0.002	4190	2034	+/193.5kb/31/6.6kb	2	.	.
16	16101815	A	G	ABCC1	c.191A>G_p.Tyr64Cys	NSY	ENST00000399410	Ex2	bs	None	0	1	NSY	0	rare	0	0	0	1	0	0	0	.					+/193.5kb/31/6.6kb	2	.	.
16	16173221	C	T	ABCC1	c.2001C>T_p.=	SY	ENST00000399410	Ex16	bs	None	0	22	SY	0	low	0	0	0	12	0	0	10	rs8187863	0.0162	0.0128	4232	2109	+/193.5kb/31/6.6kb	3	.	.
16	16173232	G	T	ABCC1	c.2012G>T_p.Gly671Val	NSY	ENST00000399410	Ex16	bs	None	0	104	NSY	0	common	0	0	4	74	0	0	26	rs45511401	0.0559	0.0119	4233	2100	+/193.5kb/31/6.6kb	2	.	.
16	16177275	G	A	ABCC1	c.2168G>A_p.Arg723Gln	NSY	ENST00000399410	Ex17	bs	None	0	25	NSY	0	low	0	0	0	24	0	0	1	rs4148356	0.012	0.0035	4221	2023	+/193.5kb/31/6.6kb	2	.	.
16	16177394	G	A	ABCC1	c.2287G>A_p.Glu763Lys	NSY	ENST00000399410	Ex17	bs	None	0	1	NSY	0	rare	0	0	0	1	0	0	0	.					+/193.5kb/31/6.6kb	2	.	.
16	16180713	C	T	ABCC1	c.2325C>T_p.=	SY	ENST00000399410	Ex18	bs	None	0	1	SY	0	rare	0	0	0	1	0	0	0	.					+/193.5kb/31/6.6kb	3	.	.
16	16103656	C	T	ABCC1	c.249C>T_p.=	SY	ENST00000399410	Ex3	bs	None	0	1	SY	0	rare	0	0	0	1	0	0	0	rs61731711					+/193.5kb/31/6.6kb	3	.	.
16	16184445	G	A	ABCC1	c.2644G>A_p.Gly882Arg	EE	ENST00000399410	Ex19	bs	None	0	1	EE	0	rare	0	0	0	1	0	0	0	.					+/193.5kb/31/6.6kb	2	.	.
16	16196493	G	T	ABCC1	c.2654G>T_p.Gly885Val	NSY	ENST00000399410	Ex20	bs	None	0	1	NSY	0	rare	0	0	0	1	0	0	0	.	1e-04	0	4191	2031	+/193.5kb/31/6.6kb	2	.	.
16	16200607	C	T	ABCC1	c.2748C>T_p.=	SY	ENST00000399410	Ex21	bs	None	0	1	SY	0	rare	0	0	0	1	0	0	0	.					+/193.5kb/31/6.6kb	3	.	.
16	16200646	C	T	ABCC1	c.2787C>T_p.=	SY	ENST00000399410	Ex21	bs	None	0	1	SY	0	rare	0	0	0	1	0	0	0	.					+/193.5kb/31/6.6kb	3	.	.
16	16205325	G	A	ABCC1	c.2965G>A_p.Ala989Thr	NSY	ENST00000399410	Ex22	bs	None	0	2	NSY	0	low	0	0	0	2	0	0	0	rs35529209	2e-04	5e-04	4193	2039	+/193.5kb/31/6.6kb	2	.	.
16	16205327	G	A	ABCC1	c.2967G>A_p.=	SY	ENST00000399410	Ex22	bs	None	0	3	SY	0	low	0	0	0	3	0	0	0	rs35934123	2e-04	0	4197	2034	+/193.5kb/31/6.6kb	3	.	.
16	16103710	C	A	ABCC1	c.303C>A_p.Phe101Leu	NSY	ENST00000399410	Ex3	bs	None	0	1	NSY	0	rare	0	0	0	1	0	0	0	.					+/193.5kb/31/6.6kb	2	.	.
16	16205449	G	A	ABCC1	c.3079+10G>A	SS	ENST00000399410	In22/23	bs	None	0	993	SS	0	common	0	0	978	0	0	14	1	rs3851716	0.9992	0.8085	4146	1971	+/193.5kb/31/6.6kb	3	.	.
16	16208714	G	A	ABCC1	c.3171G>A_p.=	SY	ENST00000399410	Ex23	bs	None	0	7	SY	0	low	0	0	0	5	0	0	2	.	0.0077	0.0012	4283	2161	+/193.5kb/31/6.6kb	3	.	.
16	16208739	C	T	ABCC1	c.3196C>T_p.Arg1066Trp	NSY	ENST00000399410	Ex23	bs	None	0	3	NSY	0	low	0	0	0	3	0	0	0	.	0.0014	0	4284	2169	+/193.5kb/31/6.6kb	2	.	.
16	16208799	A	G	ABCC1	c.3256A>G_p.Met1086Val	NSY	ENST00000399410	Ex23	bs	None	0	3	NSY	0	low	0	0	0	2	0	0	1	.	8e-04	0	4280	2160	+/193.5kb/31/6.6kb	2	.	.
16	16208851	G	A	ABCC1	c.3308G>A_p.Gly1103Asp	NSY	ENST00000399410	Ex23	bs	None	0	2	NSY	0	low	0	0	0	1	0	0	1	.	0.002	2e-04	4274	2161	+/193.5kb/31/6.6kb	2	.	.
16	16208889	G	A	ABCC1	c.3346G>A_p.Ala1116Thr	NSY	ENST00000399410	Ex23	bs	None	0	4	NSY	0	low	0	0	0	2	0	0	2	.	0.0028	7e-04	4252	2136	+/193.5kb/31/6.6kb	2	.	.
16	16215858	G	A	ABCC1	c.3417G>A_p.=	SY	ENST00000399410	Ex24	bs	None	0	1	SY	0	rare	0	0	0	1	0	0	0	.	1e-04	0	4245	2110	+/193.5kb/31/6.6kb	3	.	.
16	16218641	C	T	ABCC1	c.3591-5C>T	SS	ENST00000399410	In24/25	bs	None	0	3	SS	0	low	0	0	0	3	0	0	0	rs41278168	0.0027	0.0012	4269	2162	+/193.5kb/31/6.6kb	3	.	.
16	16218661	G	C	ABCC1	c.3606G>C_p.=	SY	ENST00000399410	Ex25	bs	None	0	1	SY	0	rare	0	0	0	1	0	0	0	.					+/193.5kb/31/6.6kb	3	.	.
16	16218709	G	T	ABCC1	c.3654G>T_p.=	SY	ENST00000399410	Ex25	bs	None	0	1	SY	0	rare	0	0	0	1	0	0	0	.	7e-04	0	4250	2132	+/193.5kb/31/6.6kb	3	.	.
16	16218775	AAG	A	ABCC1	c.3717+6_3717+7delAG	SS	ENST00000399410	In25/26	del	HGVSAndClass	2	1	SS	0	rare	0	0	0	1	0	0	0	.					+/193.5kb/31/6.6kb	3	c.3717+4_3717+5delAG	SS5
16	16225641	C	T	ABCC1	c.3820-5C>T	SS	ENST00000399410	In26/27	bs	None	0	1	SS	0	rare	0	0	0	1	0	0	0	.	4e-04	3e-04	4165	1979	+/193.5kb/31/6.6kb	3	.	.
16	16225728	G	A	ABCC1	c.3902G>A_p.Arg1301His	NSY	ENST00000399410	Ex27	bs	None	0	1	NSY	0	rare	0	0	0	1	0	0	0	.					+/193.5kb/31/6.6kb	2	.	.
16	16225750	C	T	ABCC1	c.3924C>T_p.=	SY	ENST00000399410	Ex27	bs	None	0	1	SY	0	rare	0	0	0	1	0	0	0	.					+/193.5kb/31/6.6kb	3	.	.
16	16225788	A	G	ABCC1	c.3962A>G_p.Glu1321Gly	NSY	ENST00000399410	Ex27	bs	None	0	1	NSY	0	rare	0	0	0	1	0	0	0	.					+/193.5kb/31/6.6kb	2	.	.
16	16228242	G	A	ABCC1	c.4002G>A_p.=	SY	ENST00000399410	Ex28	bs	None	0	503	SY	0	common	0	0	80	383	0	0	40	.	0.2771	0.0975	4227	2119	+/193.5kb/31/6.6kb	3	.	.
16	16228333	G	A	ABCC1	c.4093G>A_p.Asp1365Asn	NSY	ENST00000399410	Ex28	bs	None	0	1	NSY	0	rare	0	0	0	1	0	0	0	.	4e-04	0	4236	2100	+/193.5kb/31/6.6kb	2	.	.
16	16228340	G	A	ABCC1	c.4100G>A_p.Arg1367His	NSY	ENST00000399410	Ex28	bs	None	0	1	NSY	0	rare	0	0	0	1	0	0	0	.					+/193.5kb/31/6.6kb	2	.	.
16	16230443	G	A	ABCC1	c.4234G>A_p.Val1412Met	NSY	ENST00000399410	Ex29	bs	None	0	1	NSY	0	rare	0	0	0	1	0	0	0	.					+/193.5kb/31/6.6kb	2	.	.
16	16230470	C	T	ABCC1	c.4261C>T_p.His1421Tyr	NSY	ENST00000399410	Ex29	bs	None	0	1	NSY	0	rare	0	0	0	1	0	0	0	.					+/193.5kb/31/6.6kb	2	.	.
16	16232272	G	A	ABCC1	c.4344G>A_p.=	SY	ENST00000399410	Ex30	bs	None	0	1	SY	0	rare	0	0	0	1	0	0	0	rs36115566	0	0.0049	4185	2030	+/193.5kb/31/6.6kb	3	.	.
16	16232356	C	T	ABCC1	c.4428C>T_p.=	SY	ENST00000399410	Ex30	bs	None	0	1	SY	0	rare	0	0	0	1	0	0	0	.					+/193.5kb/31/6.6kb	3	.	.
16	16108440	T	G	ABCC1	c.444T>G_p.Cys148Trp	NSY	ENST00000399410	Ex4	bs	None	0	1	NSY	0	rare	0	0	0	1	0	0	0	.					+/193.5kb/31/6.6kb	2	.	.
16	16235124	G	A	ABCC1	c.4582G>A_p.Ala1528Thr	NSY	ENST00000399410	Ex31	bs	None	0	1	NSY	0	rare	0	0	0	1	0	0	0	.	2e-04	0	4113	1894	+/193.5kb/31/6.6kb	2	.	.
16	16235127	G	A	ABCC1	c.4585G>A_p.Gly1529Ser	NSY	ENST00000399410	Ex31	bs	None	0	1	NSY	0	rare	0	0	0	1	0	0	0	.					+/193.5kb/31/6.6kb	2	.	.
16	16110445	C	A	ABCC1	c.582C>A_p.=	SY	ENST00000399410	Ex5	bs	None	0	1	SY	0	rare	0	0	0	1	0	0	0	.					+/193.5kb/31/6.6kb	3	.	.
16	16130340	G	A	ABCC1	c.689G>A_p.Arg230Gln	NSY	ENST00000399410	Ex7	bs	None	0	1	NSY	0	rare	0	0	0	1	0	0	0	rs8187848	0	0.0084	4125	1906	+/193.5kb/31/6.6kb	2	.	.
16	16130357	C	T	ABCC1	c.706C>T_p.=	SY	ENST00000399410	Ex7	bs	None	0	1	SY	0	rare	0	0	0	1	0	0	0	rs8187849	0.0018	0.0353	4121	1900	+/193.5kb/31/6.6kb	3	.	.
16	16138313	G	A	ABCC1	c.816G>A_p.=	SY	ENST00000399410	Ex8	bs	None	0	86	SY	0	common	0	0	1	10	0	1	74	.	0.0585	0.0482	4157	1980	+/193.5kb/31/6.6kb	3	.	.
16	16138322	T	C	ABCC1	c.825T>C_p.=	SY	ENST00000399410	Ex8	bs	None	0	453	SY	0	common	0	0	90	122	0	9	232	.	0.2941	0.6225	4167	1996	+/193.5kb/31/6.6kb	3	.	.
16	16138400	C	T	ABCC1	c.903C>T_p.=	SY	ENST00000399410	Ex8	bs	None	0	1	SY	0	rare	0	0	0	1	0	0	0	.	1e-04	0	4200	2044	+/193.5kb/31/6.6kb	3	.	.
10	101559104	G	A	ABCC2	c.1008G>A_p.=	SY	ENST00000370449	Ex8	bs	None	0	1	SY	0	rare	0	0	0	1	0	0	0	.					+/69.5kb/32/5.3kb	3	.	.
10	101560140	C	T	ABCC2	c.1032-3C>T	SS	ENST00000370449	In8/9	bs	None	0	9	SS	0	low	0	0	0	8	0	0	1	.	0.0045	5e-04	4300	2203	+/69.5kb/32/5.3kb	3	.	.
10	101544447	A	T	ABCC2	c.116A>T_p.Tyr39Phe	NSY	ENST00000370449	Ex2	bs	None	0	993	NSY	0	common	0	0	993	0	0	0	0	.	1	0.9807	4300	2203	+/69.5kb/32/5.3kb	2	.	.
10	101563815	G	A	ABCC2	c.1249G>A_p.Val417Ile	NSY	ENST00000370449	Ex10	bs	None	0	324	NSY	0	common	0	0	39	274	0	0	11	rs2273697	0.1948	0.187	4300	2203	+/69.5kb/32/5.3kb	2	.	.
10	101563816	T	C	ABCC2	c.1250T>C_p.Val417Ala	NSY	ENST00000370449	Ex10	bs	None	0	3	NSY	0	low	0	0	0	2	0	0	1	.	6e-04	2e-04	4300	2203	+/69.5kb/32/5.3kb	2	.	.
10	101564012	C	G	ABCC2	c.1446C>G_p.=	SY	ENST00000370449	Ex10	bs	None	0	19	SY	0	low	0	0	1	18	0	0	0	rs113646094	0.0153	0.0027	4300	2203	+/69.5kb/32/5.3kb	3	.	.
10	101565157	A	G	ABCC2	c.1483A>G_p.Lys495Glu	NSY	ENST00000370449	Ex11	bs	None	0	6	NSY	0	low	0	0	0	6	0	0	0	rs17222561	0.0031	7e-04	4300	2203	+/69.5kb/32/5.3kb	2	.	.
10	101544481	C	T	ABCC2	c.150C>T_p.=	SY	ENST00000370449	Ex2	bs	None	0	2	SY	0	low	0	0	0	2	0	0	0	.	7e-04	0	4300	2203	+/69.5kb/32/5.3kb	3	.	.
10	101567136	A	G	ABCC2	c.1531-5A>G	SS	ENST00000370449	In11/12	bs	None	0	1	SS	0	rare	0	0	0	1	0	0	0	.					+/69.5kb/32/5.3kb	3	.	.
10	101567212	G	T	ABCC2	c.1602G>T_p.Lys534Asn	NSY	ENST00000370449	Ex12	bs	None	0	2	NSY	0	low	0	0	0	2	0	0	0	.	6e-04	2e-04	4300	2203	+/69.5kb/32/5.3kb	2	.	.
10	101569935	T	A	ABCC2	c.1860T>A_p.Asp620Glu	NSY	ENST00000370449	Ex14	bs	None	0	3	NSY	0	low	0	0	0	3	0	0	0	.	6e-04	0	4300	2203	+/69.5kb/32/5.3kb	2	.	.
10	101572827	G	A	ABCC2	c.2020G>A_p.Gly674Ser	NSY	ENST00000370449	Ex16	bs	None	0	1	NSY	0	rare	0	0	0	1	0	0	0	.					+/69.5kb/32/5.3kb	2	.	.
10	101578633	C	A	ABCC2	c.2358C>A_p.Asp786Glu	NSY	ENST00000370449	Ex18	bs	None	0	1	NSY	0	rare	0	0	0	1	0	0	0	.	0	2e-04	4300	2203	+/69.5kb/32/5.3kb	2	.	.
10	101578695	A	G	ABCC2	c.2420A>G_p.Asn807Ser	NSY	ENST00000370449	Ex18	bs	None	0	1	NSY	0	rare	0	0	0	1	0	0	0	rs113300169	1e-04	0	4300	2203	+/69.5kb/32/5.3kb	2	.	.
10	101578867	A	G	ABCC2	c.2461A>G_p.Ser821Gly	NSY	ENST00000370449	Ex19	bs	None	0	1	NSY	0	rare	0	0	0	1	0	0	0	.	1e-04	0	4300	2203	+/69.5kb/32/5.3kb	2	.	.
10	101578952	T	G	ABCC2	c.2546T>G_p.Leu849Arg	NSY	ENST00000370449	Ex19	bs	None	0	41	NSY	0	low	0	0	0	41	0	0	0	rs17222617	0.0157	0.0027	4300	2203	+/69.5kb/32/5.3kb	2	.	.
10	101579019	A	G	ABCC2	c.2613A>G_p.=	SY	ENST00000370449	Ex19	bs	None	0	2	SY	0	low	0	0	0	2	0	0	0	rs76302654	0.0012	2e-04	4300	2203	+/69.5kb/32/5.3kb	3	.	.
10	101590157	G	A	ABCC2	c.2714G>A_p.Arg905Lys	NSY	ENST00000370449	Ex20	bs	None	0	2	NSY	0	low	0	0	0	2	0	0	0	.	2e-04	2e-04	4300	2203	+/69.5kb/32/5.3kb	2	.	.
10	101590486	G	A	ABCC2	c.2761G>A_p.Gly921Ser	NSY	ENST00000370449	Ex21	bs	None	0	33	NSY	0	low	0	0	1	32	0	0	0	rs41318029	0.0137	0.0039	4300	2203	+/69.5kb/32/5.3kb	2	.	.
10	101591418	G	A	ABCC2	c.2934G>A_p.=	SY	ENST00000370449	Ex22	bs	None	0	1	SY	0	rare	0	0	0	1	0	0	0	rs3740070	1e-04	0	4300	2203	+/69.5kb/32/5.3kb	3	.	.
10	101591439	G	A	ABCC2	c.2955G>A_p.=	SY	ENST00000370449	Ex22	bs	None	0	1	SY	0	rare	0	0	0	1	0	0	0	.	3e-04	5e-04	4300	2203	+/69.5kb/32/5.3kb	3	.	.
10	101591492	G	T	ABCC2	c.3008G>T_p.Trp1003Leu	NSY	ENST00000370449	Ex22	bs	None	0	3	NSY	0	low	0	0	0	3	0	0	0	.	9e-04	0	4300	2203	+/69.5kb/32/5.3kb	2	.	.
10	101591524	G	A	ABCC2	c.3040G>A_p.Asp1014Asn	NSY	ENST00000370449	Ex22	bs	None	0	1	NSY	0	rare	0	0	0	1	0	0	0	.					+/69.5kb/32/5.3kb	2	.	.
10	101591541	G	C	ABCC2	c.3057G>C_p.Gln1019His	NSY	ENST00000370449	Ex22	bs	None	0	1	NSY	0	rare	0	0	0	1	0	0	0	.	7e-04	0	4300	2203	+/69.5kb/32/5.3kb	2	.	.
10	101591542	A	T	ABCC2	c.3058A>T_p.Arg1020Trp	NSY	ENST00000370449	Ex22	bs	None	0	1	NSY	0	rare	0	0	0	1	0	0	0	.					+/69.5kb/32/5.3kb	2	.	.
10	101591737	T	C	ABCC2	c.3107T>C_p.Ile1036Thr	NSY	ENST00000370449	Ex23	bs	None	0	13	NSY	0	low	0	0	0	13	0	0	0	rs45441199	0.0087	0.0014	4300	2203	+/69.5kb/32/5.3kb	2	.	.
10	101591778	G	A	ABCC2	c.3148G>A_p.Val1050Ile	NSY	ENST00000370449	Ex23	bs	None	0	1	NSY	0	rare	0	0	0	1	0	0	0	.					+/69.5kb/32/5.3kb	2	.	.
10	101591826	C	T	ABCC2	c.3196C>T_p.Arg1066X	SG	ENST00000370449	Ex23	bs	None	0	2	SG	0.689090125	low	1	1	0	2	0	0	0	rs72558199	0.0014	2e-04	4300	2203	+/69.5kb/32/5.3kb	1	.	.
10	101591866	G	A	ABCC2	c.3236G>A_p.Arg1079Gln	NSY	ENST00000370449	Ex23	bs	None	0	2	NSY	0	low	0	0	0	2	0	0	0	.	8e-04	2e-04	4300	2203	+/69.5kb/32/5.3kb	2	.	.
10	101594235	C	T	ABCC2	c.3357C>T_p.=	SY	ENST00000370449	Ex24	bs	None	0	1	SY	0	rare	0	0	0	1	0	0	0	.	1e-04	0	4300	2203	+/69.5kb/32/5.3kb	3	.	.
10	101594274	T	C	ABCC2	c.3396T>C_p.=	SY	ENST00000370449	Ex24	bs	None	0	12	SY	0	low	0	0	0	12	0	0	0	rs17216345	0.0048	5e-04	4300	2203	+/69.5kb/32/5.3kb	3	.	.
10	101595925	C	T	ABCC2	c.3492C>T_p.=	SY	ENST00000370449	Ex25	bs	None	0	2	SY	0	low	0	0	0	2	0	0	0	.	0.0015	5e-04	4300	2203	+/69.5kb/32/5.3kb	3	.	.
10	101595980	C	A	ABCC2	c.3547C>A_p.Leu1183Met	NSY	ENST00000370449	Ex25	bs	None	0	1	NSY	0	rare	0	0	0	1	0	0	0	.	1e-04	0	4300	2203	+/69.5kb/32/5.3kb	2	.	.
10	101595996	T	A	ABCC2	c.3563T>A_p.Val1188Glu	NSY	ENST00000370449	Ex25	bs	None	0	103	NSY	0	common	0	0	2	101	0	0	0	rs17222723	0.0617	0.0595	4300	2203	+/69.5kb/32/5.3kb	2	.	.
10	101601757	C	A	ABCC2	c.3648C>A_p.Asn1216Lys	NSY	ENST00000370449	Ex26	bs	None	0	2	NSY	0	low	0	0	0	2	0	0	0	.	5e-04	0	4300	2203	+/69.5kb/32/5.3kb	2	.	.
10	101603610	A	G	ABCC2	c.3796A>G_p.Ile1266Val	NSY	ENST00000370449	Ex27	bs	None	0	1	NSY	0	rare	0	0	0	1	0	0	0	.	1e-04	0	4300	2203	+/69.5kb/32/5.3kb	2	.	.
10	101604107	C	T	ABCC2	c.3872C>T_p.Pro1291Leu	NSY	ENST00000370449	Ex28	bs	None	0	1	NSY	0	rare	0	0	0	1	0	0	0	rs17216317	3e-04	0.0329	4300	2203	+/69.5kb/32/5.3kb	2	.	.
10	101604207	C	T	ABCC2	c.3972C>T_p.=	SY	ENST00000370449	Ex28	bs	None	0	637	SY	0	common	0	0	167	470	0	0	0	rs3740066	0.3713	0.2599	4300	2203	+/69.5kb/32/5.3kb	3	.	.
10	101605503	C	T	ABCC2	c.4110C>T_p.=	SY	ENST00000370449	Ex29	bs	None	0	1	SY	0	rare	0	0	0	1	0	0	0	rs7899457	2e-04	0.0985	4300	2203	+/69.5kb/32/5.3kb	3	.	.
10	101553390	C	G	ABCC2	c.416C>G_p.Ser139Trp	NSY	ENST00000370449	Ex4	bs	None	0	1	NSY	0	rare	0	0	0	1	0	0	0	.					+/69.5kb/32/5.3kb	2	.	.
10	101606780	TGAG	T	ABCC2	c.4213_4215delGAG_p.Glu1405del	IF	ENST00000370449	Ex30	del	HGVSNotClass	3	1	IF	0	rare	0	0	0	1	0	0	0	.					+/69.5kb/32/5.3kb	2	c.4210_4212delGAG_p.Glu1405del	.
10	101606861	G	T	ABCC2	c.4290G>T_p.=	SY	ENST00000370449	Ex30	bs	None	0	102	SY	0	common	0	0	2	100	0	0	0	.	0.0616	0.0613	4300	2203	+/69.5kb/32/5.3kb	3	.	.
10	101610455	G	A	ABCC2	c.4410G>A_p.=	SY	ENST00000370449	Ex31	bs	None	0	1	SY	0	rare	0	0	0	1	0	0	0	rs8187706	3e-04	0.1071	4300	2203	+/69.5kb/32/5.3kb	3	.	.
10	101610475	C	T	ABCC2	c.4430C>T_p.Thr1477Met	NSY	ENST00000370449	Ex31	bs	None	0	1	NSY	0	rare	0	0	0	1	0	0	0	.	0.0023	0	4300	2203	+/69.5kb/32/5.3kb	2	.	.
10	101610533	C	T	ABCC2	c.4488C>T_p.=	SY	ENST00000370449	Ex31	bs	None	0	99	SY	0	common	0	0	2	67	0	0	30	rs8187707	0.0616	0.0368	4300	2203	+/69.5kb/32/5.3kb	3	.	.
10	101611250	T	C	ABCC2	c.4509-9T>C	SS	ENST00000370449	In31/32	bs	None	0	3	SS	0	low	0	0	0	2	0	0	1	.	0.0034	2e-04	4300	2203	+/69.5kb/32/5.3kb	3	.	.
10	101611277	C	T	ABCC2	c.4527C>T_p.=	SY	ENST00000370449	Ex32	bs	None	0	8	SY	0	low	0	0	0	8	0	0	0	rs8187709	0.0019	9e-04	4300	2203	+/69.5kb/32/5.3kb	3	.	.
10	101611294	G	A	ABCC2	c.4544G>A_p.Cys1515Tyr	NSY	ENST00000370449	Ex32	bs	None	0	103	NSY	0	common	0	0	2	101	0	0	0	rs8187710	0.062	0.1571	4300	2203	+/69.5kb/32/5.3kb	2	.	.
10	101553672	C	T	ABCC2	c.492C>T_p.=	SY	ENST00000370449	Ex5	bs	None	0	1	SY	0	rare	0	0	0	1	0	0	0	.	1e-04	0	4300	2203	+/69.5kb/32/5.3kb	3	.	.
10	101544393	C	G	ABCC2	c.62C>G_p.Ala21Gly	NSY	ENST00000370449	Ex2	bs	None	0	1	NSY	0	rare	0	0	0	1	0	0	0	.					+/69.5kb/32/5.3kb	2	.	.
10	101556957	A	G	ABCC2	c.736A>G_p.Met246Val	NSY	ENST00000370449	Ex7	bs	None	0	1	NSY	0	rare	0	0	0	1	0	0	0	rs17222744					+/69.5kb/32/5.3kb	2	.	.
10	101556984	C	T	ABCC2	c.763C>T_p.Arg255Trp	NSY	ENST00000370449	Ex7	bs	None	0	1	NSY	0	rare	0	0	0	1	0	0	0	.	0	5e-04	4300	2203	+/69.5kb/32/5.3kb	2	.	.
10	101556985	G	A	ABCC2	c.764G>A_p.Arg255Gln	NSY	ENST00000370449	Ex7	bs	None	0	1	NSY	0	rare	0	0	0	1	0	0	0	.					+/69.5kb/32/5.3kb	2	.	.
10	101557001	G	A	ABCC2	c.780G>A_p.=	SY	ENST00000370449	Ex7	bs	None	0	1	SY	0	rare	0	0	0	1	0	0	0	.					+/69.5kb/32/5.3kb	3	.	.
10	101557063	G	A	ABCC2	c.842G>A_p.Ser281Asn	NSY	ENST00000370449	Ex7	bs	None	0	17	NSY	0	low	0	0	0	16	0	0	1	rs56131651	0.007	0.0016	4300	2203	+/69.5kb/32/5.3kb	2	.	.
17	48741080	C	T	ABCC3	c.1037C>T_p.Ser346Phe	NSY	ENST00000285238	Ex9	bs	None	0	7	NSY	0	low	0	0	0	7	0	0	0	rs11568605	0.007	0	4300	2203	+/56.8kb/31/5.2kb	2	.	.
17	48741440	C	A	ABCC3	c.1306C>A_p.Gln436Lys	NSY	ENST00000285238	Ex10	bs	None	0	5	NSY	0	low	0	0	0	5	0	0	0	.	0.0022	2e-04	4300	2203	+/56.8kb/31/5.2kb	2	.	.
17	48742513	G	T	ABCC3	c.1339-1G>T	ESS	ENST00000285238	In10/11	bs	None	0	2	ESS	0.292102967	low	1	0	0	2	0	0	0	.	8e-04	2e-04	4300	2203	+/56.8kb/31/5.2kb	1	.	.
17	48742544	G	A	ABCC3	c.1369G>A_p.Ala457Thr	NSY	ENST00000285238	Ex11	bs	None	0	1	NSY	0	rare	0	0	0	1	0	0	0	.	1e-04	0	4300	2203	+/56.8kb/31/5.2kb	2	.	.
17	48733288	C	T	ABCC3	c.141C>T_p.=	SY	ENST00000285238	Ex2	bs	None	0	3	SY	0	low	0	0	0	3	0	0	0	.	0.0015	9e-04	4300	2203	+/56.8kb/31/5.2kb	3	.	.
17	48745035	A	C	ABCC3	c.1552A>C_p.=	SY	ENST00000285238	Ex12	bs	None	0	56	SY	0	common	0	0	1	55	0	0	0	rs11568601	0.0255	0.0048	4300	2203	+/56.8kb/31/5.2kb	3	.	.
17	48745231	T	A	ABCC3	c.1643T>A_p.Leu548Gln	NSY	ENST00000285238	Ex13	bs	None	0	8	NSY	0	low	0	0	0	7	0	0	1	.	0.0026	5e-04	4300	2203	+/56.8kb/31/5.2kb	2	.	.
17	48745270	A	G	ABCC3	c.1682A>G_p.Asn561Ser	NSY	ENST00000285238	Ex13	bs	None	0	1	NSY	0	rare	0	0	0	1	0	0	0	.					+/56.8kb/31/5.2kb	2	.	.
17	48745283	C	T	ABCC3	c.1695C>T_p.=	SY	ENST00000285238	Ex13	bs	None	0	1	SY	0	rare	0	0	0	1	0	0	0	.	2e-04	0	4300	2203	+/56.8kb/31/5.2kb	3	.	.
17	48746237	G	A	ABCC3	c.1894G>A_p.Gly632Ser	NSY	ENST00000285238	Ex15	bs	None	0	1	NSY	0	rare	0	0	0	1	0	0	0	.					+/56.8kb/31/5.2kb	2	.	.
17	48746269	C	A	ABCC3	c.1926C>A_p.=	SY	ENST00000285238	Ex15	bs	None	0	4	SY	0	low	0	0	0	4	0	0	0	rs11568599	0.005	5e-04	4300	2203	+/56.8kb/31/5.2kb	3	.	.
17	48746550	G	A	ABCC3	c.1987G>A_p.Val663Met	NSY	ENST00000285238	Ex16	bs	None	0	1	NSY	0	rare	0	0	0	1	0	0	0	.	1e-04	0	4300	2203	+/56.8kb/31/5.2kb	2	.	.
17	48733349	C	T	ABCC3	c.202C>T_p.His68Tyr	NSY	ENST00000285238	Ex2	bs	None	0	21	NSY	0	low	0	0	0	21	0	0	0	rs34926034	0.0093	0.0027	4300	2203	+/56.8kb/31/5.2kb	2	.	.
17	48746737	C	T	ABCC3	c.2089C>T_p.Gln697X	SG	ENST00000285238	Ex17	bs	None	0	1	SG	0.455715532	rare	1	1	0	1	0	0	0	.					+/56.8kb/31/5.2kb	1	.	.
17	48746884	G	A	ABCC3	c.2236G>A_p.Glu746Lys	NSY	ENST00000285238	Ex17	bs	None	0	1	NSY	0	rare	0	0	0	1	0	0	0	.					+/56.8kb/31/5.2kb	2	.	.
17	48750413	G	A	ABCC3	c.2323G>A_p.Asp775Asn	NSY	ENST00000285238	Ex18	bs	None	0	1	NSY	0	rare	0	0	0	1	0	0	0	.					+/56.8kb/31/5.2kb	2	.	.
17	48750447	C	T	ABCC3	c.2357C>T_p.Ala786Val	NSY	ENST00000285238	Ex18	bs	None	0	1	NSY	0	rare	0	0	0	1	0	0	0	.	1e-04	0	4300	2203	+/56.8kb/31/5.2kb	2	.	.
17	48750846	C	T	ABCC3	c.2426C>T_p.Thr809Met	NSY	ENST00000285238	Ex19	bs	None	0	3	NSY	0	low	0	0	0	3	0	0	0	rs34675700	0.0015	0	4300	2203	+/56.8kb/31/5.2kb	2	.	.
17	48750947	G	A	ABCC3	c.2527G>A_p.Gly843Ser	NSY	ENST00000285238	Ex19	bs	None	0	1	NSY	0	rare	0	0	0	1	0	0	0	.					+/56.8kb/31/5.2kb	2	.	.
17	48750978	C	A	ABCC3	c.2558C>A_p.Ala853Asp	NSY	ENST00000285238	Ex19	bs	None	0	1	NSY	0	rare	0	0	0	1	0	0	0	.	3e-04	0	4300	2203	+/56.8kb/31/5.2kb	2	.	.
17	48752732	G	T	ABCC3	c.2609G>T_p.Gly870Val	NSY	ENST00000285238	Ex20	bs	None	0	1	NSY	0	rare	0	0	0	1	0	0	0	.	1e-04	0	4300	2203	+/56.8kb/31/5.2kb	2	.	.
17	48752738	A	T	ABCC3	c.2615A>T_p.Glu872Val	NSY	ENST00000285238	Ex20	bs	None	0	1	NSY	0	rare	0	0	0	1	0	0	0	.					+/56.8kb/31/5.2kb	2	.	.
17	48752766	C	G	ABCC3	c.2643C>G_p.Asp881Glu	NSY	ENST00000285238	Ex20	bs	None	0	1	NSY	0	rare	0	0	0	1	0	0	0	.	1e-04	0	4300	2203	+/56.8kb/31/5.2kb	2	.	.
17	48752800	G	T	ABCC3	c.2677G>T_p.Asp893Tyr	NSY	ENST00000285238	Ex20	bs	None	0	1	NSY	0	rare	0	0	0	1	0	0	0	.					+/56.8kb/31/5.2kb	2	.	.
17	48752995	G	A	ABCC3	c.2718G>A_p.=	SY	ENST00000285238	Ex21	bs	None	0	18	SY	0	low	0	0	0	18	0	0	0	rs34590740	0.0057	0.0014	4289	2195	+/56.8kb/31/5.2kb	3	.	.
17	48753045	G	A	ABCC3	c.2768G>A_p.Arg923Gln	NSY	ENST00000285238	Ex21	bs	None	0	8	NSY	0	low	0	0	0	8	0	0	0	rs34502058	0.0057	0.0014	4294	2196	+/56.8kb/31/5.2kb	2	.	.
17	48753423	C	T	ABCC3	c.3039C>T_p.=	SY	ENST00000285238	Ex22	bs	None	0	83	SY	0	common	0	0	4	78	0	0	1	rs4148416	0.0538	0.1929	4300	2203	+/56.8kb/31/5.2kb	3	.	.
17	48755211	G	A	ABCC3	c.3485G>A_p.Arg1162Gln	NSY	ENST00000285238	Ex24	bs	None	0	1	NSY	0	rare	0	0	0	1	0	0	0	.					+/56.8kb/31/5.2kb	2	.	.
17	48757191	G	T	ABCC3	c.3738G>T_p.Met1246Ile	NSY	ENST00000285238	Ex26	bs	None	0	1	NSY	0	rare	0	0	0	1	0	0	0	.	3e-04	0	4300	2203	+/56.8kb/31/5.2kb	2	.	.
17	48757220	C	G	ABCC3	c.3767C>G_p.Ala1256Gly	NSY	ENST00000285238	Ex26	bs	None	0	4	NSY	0	low	0	0	0	4	0	0	0	.	2e-04	0	4300	2203	+/56.8kb/31/5.2kb	2	.	.
17	48761053	G	A	ABCC3	c.3890G>A_p.Arg1297His	NSY	ENST00000285238	Ex27	bs	None	0	125	NSY	0	common	0	0	5	86	0	0	34	rs11568591	0.063	0.017	4300	2203	+/56.8kb/31/5.2kb	2	.	.
17	48761062	C	T	ABCC3	c.3899C>T_p.Pro1300Leu	NSY	ENST00000285238	Ex27	bs	None	0	7	NSY	0	low	0	0	0	6	0	0	1	rs41280128	0.0019	2e-04	4300	2203	+/56.8kb/31/5.2kb	2	.	.
17	48761105	C	T	ABCC3	c.3942C>T_p.=	SY	ENST00000285238	Ex27	bs	None	0	370	SY	0	common	0	0	33	265	0	0	72	rs2277624	0.2188	0.3541	4300	2203	+/56.8kb/31/5.2kb	3	.	.
17	48761126	G	T	ABCC3	c.3954+9G>T	SS	ENST00000285238	In27/28	bs	None	0	8	SS	0	low	0	0	0	4	0	0	4	rs11568592	0.0045	2e-04	4300	2203	+/56.8kb/31/5.2kb	3	.	.
17	48761363	G	A	ABCC3	c.4008G>A_p.=	SY	ENST00000285238	Ex28	bs	None	0	19	SY	0	low	0	0	0	19	0	0	0	rs11568589	0.0064	0	4300	2203	+/56.8kb/31/5.2kb	3	.	.
17	48761413	A	G	ABCC3	c.4058A>G_p.Asn1353Ser	NSY	ENST00000285238	Ex28	bs	None	0	1	NSY	0	rare	0	0	0	1	0	0	0	.					+/56.8kb/31/5.2kb	2	.	.
17	48762097	C	T	ABCC3	c.4141C>T_p.Arg1381Cys	NSY	ENST00000285238	Ex29	bs	None	0	1	NSY	0	rare	0	0	0	1	0	0	0	rs45461799					+/56.8kb/31/5.2kb	2	.	.
17	48762191	C	T	ABCC3	c.4235C>T_p.Pro1412Leu	NSY	ENST00000285238	Ex29	bs	None	0	1	NSY	0	rare	0	0	0	1	0	0	0	.					+/56.8kb/31/5.2kb	2	.	.
17	48762223	G	A	ABCC3	c.4267G>A_p.Gly1423Arg	NSY	ENST00000285238	Ex29	bs	None	0	4	NSY	0	low	0	0	0	4	0	0	0	.	0.003	0.0014	4300	2203	+/56.8kb/31/5.2kb	2	.	.
17	48765021	C	T	ABCC3	c.4405C>T_p.Arg1469Cys	NSY	ENST00000285238	Ex30	bs	None	0	1	NSY	0	rare	0	0	0	1	0	0	0	.					+/56.8kb/31/5.2kb	2	.	.
17	48768486	A	G	ABCC3	c.4509A>G_p.=	SY	ENST00000285238	Ex31	bs	None	0	298	SY	0	common	0	0	27	268	0	0	3	.	0.1783	0.0842	4300	2203	+/56.8kb/31/5.2kb	3	.	.
17	48733187	C	T	ABCC3	c.46-6C>T	SS	ENST00000285238	In1/2	bs	None	0	6	SS	0	low	0	0	0	5	0	0	1	rs62059746	0.0052	0.002	4300	2203	+/56.8kb/31/5.2kb	3	.	.
17	48735465	G	A	ABCC3	c.509G>A_p.Arg170His	NSY	ENST00000285238	Ex5	bs	None	0	1	NSY	0	rare	0	0	0	1	0	0	0	.					+/56.8kb/31/5.2kb	2	.	.
17	48735816	C	T	ABCC3	c.633C>T_p.=	SY	ENST00000285238	Ex6	bs	None	0	1	SY	0	rare	0	0	0	1	0	0	0	.	0	2e-04	4300	2203	+/56.8kb/31/5.2kb	3	.	.
17	48736695	G	A	ABCC3	c.772G>A_p.Glu258Lys	NSY	ENST00000285238	Ex7	bs	None	0	1	NSY	0	rare	0	0	0	1	0	0	0	rs58534606	6e-04	0	4300	2203	+/56.8kb/31/5.2kb	2	.	.
17	48736724	G	A	ABCC3	c.801G>A_p.=	SY	ENST00000285238	Ex7	bs	None	0	1	SY	0	rare	0	0	0	1	0	0	0	.					+/56.8kb/31/5.2kb	3	.	.
17	48738295	C	G	ABCC3	c.818C>G_p.Ser273X	SG	ENST00000285238	Ex8	bs	None	0	1	SG	0.178446771	rare	1	1	0	1	0	0	0	.					+/56.8kb/31/5.2kb	1	.	.
17	48738321	G	A	ABCC3	c.844G>A_p.Gly282Ser	NSY	ENST00000285238	Ex8	bs	None	0	1	NSY	0	rare	0	0	0	1	0	0	0	.					+/56.8kb/31/5.2kb	2	.	.
17	48738399	G	A	ABCC3	c.922G>A_p.Gly308Ser	NSY	ENST00000285238	Ex8	bs	None	0	1	NSY	0	rare	0	0	0	1	0	0	0	.	2e-04	0	4300	2203	+/56.8kb/31/5.2kb	2	.	.
13	95858912	C	T	ABCC4	c.1035G>A_p.=	SY	ENST00000376887	Ex8	bs	None	0	2	SY	0	low	0	0	0	2	0	0	0	rs11568703	0.0047	0	4300	2203	-/281.6kb/31/5.8kb	3	.	.
13	95858806	C	T	ABCC4	c.1141G>A_p.Val381Ile	NSY	ENST00000376887	Ex8	bs	None	0	1	NSY	0	rare	0	0	0	1	0	0	0	.	0.0026	5e-04	4300	2203	-/281.6kb/31/5.8kb	2	.	.
13	95858797	G	A	ABCC4	c.1150C>T_p.Arg384X	SG	ENST00000376887	Ex8	bs	None	0	1	SG	0.289089995	rare	1	1	0	1	0	0	0	.					-/281.6kb/31/5.8kb	1	.	.
13	95858778	A	T	ABCC4	c.1161+8T>A	SS	ENST00000376887	In8/9	bs	None	0	33	SS	0	low	0	0	0	33	0	0	0	rs11568702	0.0197	0.0027	4300	2203	-/281.6kb/31/5.8kb	3	.	.
13	95839042	C	T	ABCC4	c.1458G>A_p.=	SY	ENST00000376887	Ex11	bs	None	0	4	SY	0	low	0	0	0	4	0	0	0	rs11568670	0.0015	2e-04	4300	2203	-/281.6kb/31/5.8kb	3	.	.
13	95838970	A	C	ABCC4	c.1530T>G_p.=	SY	ENST00000376887	Ex11	bs	None	0	1	SY	0	rare	0	0	0	1	0	0	0	.					-/281.6kb/31/5.8kb	3	.	.
13	95830299	C	T	ABCC4	c.1592G>A_p.Arg531Gln	NSY	ENST00000376887	Ex12	bs	None	0	3	NSY	0	low	0	0	0	3	0	0	0	.	8e-04	7e-04	4300	2203	-/281.6kb/31/5.8kb	2	.	.
13	95822861	A	G	ABCC4	c.1749T>C_p.=	SY	ENST00000376887	Ex14	bs	None	0	1	SY	0	rare	0	0	0	1	0	0	0	.	1e-04	0	4300	2203	-/281.6kb/31/5.8kb	3	.	.
13	95899354	A	G	ABCC4	c.186-5T>C	SS	ENST00000376887	In2/3	bs	None	0	597	SS	0	common	0	0	147	449	0	0	1	rs4148437	0.3652	0.0919	4300	2203	-/281.6kb/31/5.8kb	3	.	.
13	95816707	G	A	ABCC4	c.2100C>T_p.=	SY	ENST00000376887	Ex16	bs	None	0	17	SY	0	low	0	0	0	17	0	0	0	rs11568666	0.009	0.002	4300	2203	-/281.6kb/31/5.8kb	3	.	.
13	95815475	G	T	ABCC4	c.2214-5C>A	SS	ENST00000376887	In17/18	bs	None	0	1	SS	0	rare	0	0	0	1	0	0	0	.					-/281.6kb/31/5.8kb	3	.	.
13	95815415	C	T	ABCC4	c.2269G>A_p.Glu757Lys	NSY	ENST00000376887	Ex18	bs	None	0	15	NSY	0	low	0	0	0	15	0	0	0	rs3765534	0.0101	0.0032	4300	2202	-/281.6kb/31/5.8kb	2	.	.
13	95813456	A	G	ABCC4	c.2442T>C_p.=	SY	ENST00000376887	Ex19	bs	None	0	1	SY	0	rare	0	0	0	1	0	0	0	.	2e-04	0	4300	2203	-/281.6kb/31/5.8kb	3	.	.
13	95768200	C	T	ABCC4	c.2511G>A_p.=	SY	ENST00000376887	Ex20	bs	None	0	1	SY	0	rare	0	0	0	1	0	0	0	.	7e-04	9e-04	4300	2203	-/281.6kb/31/5.8kb	3	.	.
13	95735520	C	A	ABCC4	c.2560G>T_p.Val854Phe	NSY	ENST00000376887	Ex21	bs	None	0	18	NSY	0	low	0	0	0	18	0	0	0	rs11568694	0.0057	0.002	4300	2203	-/281.6kb/31/5.8kb	2	.	.
13	95735484	T	C	ABCC4	c.2596A>G_p.Ile866Val	NSY	ENST00000376887	Ex21	bs	None	0	14	NSY	0	low	0	0	1	13	0	0	0	.	0.0067	9e-04	4300	2203	-/281.6kb/31/5.8kb	2	.	.
13	95727780	T	C	ABCC4	c.2712A>G_p.=	SY	ENST00000376887	Ex22	bs	None	0	992	SY	0	common	0	0	923	69	0	0	0	.	0.959	0.8611	4300	2203	-/281.6kb/31/5.8kb	3	.	.
13	95727686	C	G	ABCC4	c.2806G>C_p.Glu936Gln	EE	ENST00000376887	Ex22	bs	None	0	1	EE	0	rare	0	0	0	1	0	0	0	.	8e-04	0	4300	2203	-/281.6kb/31/5.8kb	2	.	.
13	95726541	A	G	ABCC4	c.2844T>C_p.=	SY	ENST00000376887	Ex23	bs	None	0	992	SY	0	common	0	0	924	68	0	0	0	.	0.9591	0.9185	4300	2203	-/281.6kb/31/5.8kb	3	.	.
13	95725513	G	A	ABCC4	c.2963C>T_p.Thr988Met	NSY	ENST00000376887	Ex24	bs	None	0	2	NSY	0	low	0	0	0	2	0	0	0	.					-/281.6kb/31/5.8kb	2	.	.
13	95725452	T	C	ABCC4	c.3018+6A>G	SS	ENST00000376887	In24/25	bs	None	0	1	SS	0	rare	0	0	0	1	0	0	0	.					-/281.6kb/31/5.8kb	3	.	.
13	95715041	C	T	ABCC4	c.3283G>A_p.Glu1095Lys	NSY	ENST00000376887	Ex26	bs	None	0	1	NSY	0	rare	0	0	0	1	0	0	0	.					-/281.6kb/31/5.8kb	2	.	.
13	95715014	A	G	ABCC4	c.3310T>C_p.=	SY	ENST00000376887	Ex26	bs	None	0	1	SY	0	rare	0	0	0	1	0	0	0	rs11568655	2e-04	0.0835	4300	2203	-/281.6kb/31/5.8kb	3	.	.
13	95714976	C	T	ABCC4	c.3348G>A_p.=	SY	ENST00000376887	Ex26	bs	None	0	965	SY	0	common	0	0	686	267	0	0	12	.	0.8266	0.7379	4300	2203	-/281.6kb/31/5.8kb	3	.	.
13	95705438	C	T	ABCC4	c.3367G>A_p.Glu1123Lys	EE	ENST00000376887	Ex27	bs	None	0	1	EE	0	rare	0	0	0	1	0	0	0	.					-/281.6kb/31/5.8kb	2	.	.
13	95705380	G	A	ABCC4	c.3425C>T_p.Thr1142Met	NSY	ENST00000376887	Ex27	bs	None	0	12	NSY	0	low	0	0	0	12	0	0	0	rs11568644	0.0083	7e-04	4300	2203	-/281.6kb/31/5.8kb	2	.	.
13	95696599	G	A	ABCC4	c.3550C>T_p.=	SY	ENST00000376887	Ex28	bs	None	0	1	SY	0	rare	0	0	0	1	0	0	0	.	1e-04	0	4300	2203	-/281.6kb/31/5.8kb	3	.	.
13	95696540	C	T	ABCC4	c.3609G>A_p.=	SY	ENST00000376887	Ex28	bs	None	0	1	SY	0	rare	0	0	0	1	0	0	0	rs11568695	0.0012	0.1462	4300	2203	-/281.6kb/31/5.8kb	3	.	.
13	95696537	C	T	ABCC4	c.3612G>A_p.=	SY	ENST00000376887	Ex28	bs	None	0	1	SY	0	rare	0	0	0	1	0	0	0	.					-/281.6kb/31/5.8kb	3	.	.
13	95686975	G	T	ABCC4	c.3754C>A_p.Leu1252Met	NSY	ENST00000376887	Ex30	bs	None	0	1	NSY	0	rare	0	0	0	1	0	0	0	.	1e-04	0	4300	2203	-/281.6kb/31/5.8kb	2	.	.
13	95686935	T	G	ABCC4	c.3794A>C_p.Lys1265Thr	NSY	ENST00000376887	Ex30	bs	None	0	1	NSY	0	rare	0	0	0	1	0	0	0	.					-/281.6kb/31/5.8kb	2	.	.
13	95686877	G	A	ABCC4	c.3852C>T_p.=	SY	ENST00000376887	Ex30	bs	None	0	1	SY	0	rare	0	0	0	1	0	0	0	.					-/281.6kb/31/5.8kb	3	.	.
13	95673939	A	G	ABCC4	c.3871-3T>C	SS	ENST00000376887	In30/31	bs	None	0	784	SS	0	common	0	0	432	1	0	350	1	rs9524765	0.9964	0.805	4300	2203	-/281.6kb/31/5.8kb	3	.	.
13	95886854	T	C	ABCC4	c.531+10A>G	SS	ENST00000376887	In4/5	bs	None	0	4	SS	0	low	0	0	0	4	0	0	0	rs11568637	0.0038	0.0325	4300	2203	-/281.6kb/31/5.8kb	3	.	.
13	95863029	G	A	ABCC4	c.538C>T_p.Arg180Cys	NSY	ENST00000376887	Ex5	bs	None	0	1	NSY	0	rare	0	0	0	1	0	0	0	.					-/281.6kb/31/5.8kb	2	.	.
13	95863008	C	A	ABCC4	c.559G>T_p.Gly187Trp	NSY	ENST00000376887	Ex5	bs	None	0	35	NSY	0	low	0	0	1	34	0	0	0	rs11568658	0.0228	0.0064	4300	2203	-/281.6kb/31/5.8kb	2	.	.
13	95861804	A	G	ABCC4	c.669T>C_p.=	SY	ENST00000376887	Ex6	bs	None	0	981	SY	0	common	0	0	764	217	0	0	0	.	0.8502	0.7912	4300	2203	-/281.6kb/31/5.8kb	3	.	.
13	95860153	G	A	ABCC4	c.812C>T_p.Ala271Val	NSY	ENST00000376887	Ex7	bs	None	0	1	NSY	0	rare	0	0	0	1	0	0	0	.					-/281.6kb/31/5.8kb	2	.	.
13	95860088	T	C	ABCC4	c.877A>G_p.Lys293Glu	NSY	ENST00000376887	Ex7	bs	None	0	3	NSY	0	low	0	0	0	3	0	0	0	rs11568684					-/281.6kb/31/5.8kb	2	.	.
13	95859035	C	A	ABCC4	c.912G>T_p.Lys304Asn	EE	ENST00000376887	Ex8	bs	None	0	110	EE	0	common	0	0	9	36	0	3	62	rs2274407	0.0705	0.1711	4300	2203	-/281.6kb/31/5.8kb	2	.	.
13	95858996	T	C	ABCC4	c.951A>G_p.=	SY	ENST00000376887	Ex8	bs	None	0	887	SY	0	common	0	0	451	391	0	0	45	rs2274406	0.648	0.3908	4300	2203	-/281.6kb/31/5.8kb	3	.	.
13	95858978	T	C	ABCC4	c.969A>G_p.=	SY	ENST00000376887	Ex8	bs	None	0	891	SY	0	common	0	0	452	430	0	0	9	rs2274405	0.6519	0.6879	4300	2203	-/281.6kb/31/5.8kb	3	.	.
3	183699516	T	C	ABCC5	c.1146A>G_p.=	EE	ENST00000334444	Ex8	bs	None	0	597	EE	0	common	0	0	140	456	0	0	1	rs7636910	0.3731	0.2736	4107	1875	-/98.1kb/30/5.9kb	2	.	.
3	183696402	A	G	ABCC5	c.1185T>C_p.=	SY	ENST00000334444	Ex9	bs	None	0	798	SY	0	common	0	0	293	500	0	0	5	.	0.5647	0.7337	4189	2035	-/98.1kb/30/5.9kb	3	.	.
3	183689610	G	T	ABCC5	c.1502C>A_p.Ser501Tyr	NSY	ENST00000334444	Ex11	bs	None	0	9	NSY	0	low	0	0	0	5	0	0	4	rs28365011	0.0049	5e-04	4154	1956	-/98.1kb/30/5.9kb	2	.	.
3	183689586	G	A	ABCC5	c.1526C>T_p.Ser509Leu	NSY	ENST00000334444	Ex11	bs	None	0	2	NSY	0	low	0	0	0	2	0	0	0	.	5e-04	0	4147	1966	-/98.1kb/30/5.9kb	2	.	.
3	183689570	G	C	ABCC5	c.1542C>G_p.=	SY	ENST00000334444	Ex11	bs	None	0	1	SY	0	rare	0	0	0	1	0	0	0	.					-/98.1kb/30/5.9kb	3	.	.
3	183685534	A	G	ABCC5	c.1782T>C_p.=	SY	ENST00000334444	Ex12	bs	None	0	798	SY	0	common	0	0	293	505	0	0	0	.	0.5647	0.7656	4135	1924	-/98.1kb/30/5.9kb	3	.	.
3	183683299	G	A	ABCC5	c.1834-10C>T	SS	ENST00000334444	In12/13	bs	None	0	4	SS	0	low	0	0	0	4	0	0	0	.	0.0014	2e-04	4165	2003	-/98.1kb/30/5.9kb	3	.	.
3	183683284	C	T	ABCC5	c.1839G>A_p.=	SY	ENST00000334444	Ex13	bs	None	0	1	SY	0	rare	0	0	0	1	0	0	0	.	1e-04	0	4169	2003	-/98.1kb/30/5.9kb	3	.	.
3	183679404	C	T	ABCC5	c.2274G>A_p.=	SY	ENST00000334444	Ex16	bs	None	0	1	SY	0	rare	0	0	0	1	0	0	0	.	0.0012	0	4160	1953	-/98.1kb/30/5.9kb	3	.	.
3	183671057	C	T	ABCC5	c.2484G>A_p.=	EE	ENST00000334444	Ex18	bs	None	0	1	EE	0	rare	0	0	0	1	0	0	0	.					-/98.1kb/30/5.9kb	2	.	.
3	183671038	C	T	ABCC5	c.2503G>A_p.Glu835Lys	NSY	ENST00000334444	Ex18	bs	None	0	1	NSY	0	rare	0	0	0	1	0	0	0	.	0	3e-04	4120	1910	-/98.1kb/30/5.9kb	2	.	.
3	183670876	C	T	ABCC5	c.2665G>A_p.Gly889Arg	EE	ENST00000334444	Ex18	bs	None	0	1	EE	0	rare	0	0	0	1	0	0	0	.					-/98.1kb/30/5.9kb	2	.	.
3	183669759	C	T	ABCC5	c.2700G>A_p.=	SY	ENST00000334444	Ex19	bs	None	0	6	SY	0	low	0	0	0	6	0	0	0	rs28365026	0.0037	5e-04	4220	2104	-/98.1kb/30/5.9kb	3	.	.
3	183669679	A	T	ABCC5	c.2780T>A_p.Ile927Asn	NSY	ENST00000334444	Ex19	bs	None	0	1	NSY	0	rare	0	0	0	1	0	0	0	.					-/98.1kb/30/5.9kb	2	.	.
3	183669354	G	A	ABCC5	c.2819C>T_p.Thr940Met	NSY	ENST00000334444	Ex20	bs	None	0	1	NSY	0	rare	0	0	0	1	0	0	0	.	1e-04	0	4222	2067	-/98.1kb/30/5.9kb	2	.	.
3	183669353	C	T	ABCC5	c.2820G>A_p.=	SY	ENST00000334444	Ex20	bs	None	0	1	SY	0	rare	0	0	0	1	0	0	0	.	1e-04	0	4223	2063	-/98.1kb/30/5.9kb	3	.	.
3	183707004	G	A	ABCC5	c.287+10C>T	SS	ENST00000334444	In3/4	bs	None	0	1	SS	0	rare	0	0	0	1	0	0	0	.	3e-04	2e-04	4300	2203	-/98.1kb/30/5.9kb	3	.	.
3	183667646	C	T	ABCC5	c.3122G>A_p.Arg1041His	NSY	ENST00000334444	Ex22	bs	None	0	1	NSY	0	rare	0	0	0	1	0	0	0	.	1e-04	2e-04	4224	2107	-/98.1kb/30/5.9kb	2	.	.
3	183665205	G	A	ABCC5	c.3321C>T_p.=	SY	ENST00000334444	Ex23	bs	None	0	1	SY	0	rare	0	0	0	1	0	0	0	.	2e-04	2e-04	4190	2058	-/98.1kb/30/5.9kb	3	.	.
3	183665155	A	T	ABCC5	c.3371T>A_p.Ile1124Asn	NSY	ENST00000334444	Ex23	bs	None	0	4	NSY	0	low	0	0	0	4	0	0	0	.	0.0016	2e-04	4189	2066	-/98.1kb/30/5.9kb	2	.	.
3	183660601	C	T	ABCC5	c.3608G>A_p.Arg1203Gln	NSY	ENST00000334444	Ex25	bs	None	0	1	NSY	0	rare	0	0	0	1	0	0	0	.					-/98.1kb/30/5.9kb	2	.	.
3	183660585	G	A	ABCC5	c.3624C>T_p.=	SY	ENST00000334444	Ex25	bs	None	0	303	SY	0	common	0	0	35	268	0	0	0	rs3749442	0.1742	0.1636	4122	1929	-/98.1kb/30/5.9kb	3	.	.
3	183646613	T	A	ABCC5	c.3855A>T_p.Arg1285Ser	EE	ENST00000334444	Ex27	bs	None	0	1	EE	0	rare	0	0	0	1	0	0	0	.					-/98.1kb/30/5.9kb	2	.	.
3	183646552	T	C	ABCC5	c.3916A>G_p.Thr1306Ala	NSY	ENST00000334444	Ex27	bs	None	0	1	NSY	0	rare	0	0	0	1	0	0	0	.					-/98.1kb/30/5.9kb	2	.	.
3	183643439	G	A	ABCC5	c.4116C>T_p.=	SY	ENST00000334444	Ex29	bs	None	0	1	SY	0	rare	0	0	0	1	0	0	0	.	0.001	0	4204	2054	-/98.1kb/30/5.9kb	3	.	.
3	183706386	G	A	ABCC5	c.417C>T_p.=	SY	ENST00000334444	Ex4	bs	None	0	1	SY	0	rare	0	0	0	1	0	0	0	.					-/98.1kb/30/5.9kb	3	.	.
3	183639119	G	A	ABCC5	c.4283C>T_p.Ala1428Val	NSY	ENST00000334444	Ex30	bs	None	0	1	NSY	0	rare	0	0	0	1	0	0	0	.					-/98.1kb/30/5.9kb	2	.	.
3	183706368	G	A	ABCC5	c.435C>T_p.=	SY	ENST00000334444	Ex4	bs	None	0	5	SY	0	low	0	0	0	5	0	0	0	rs28365004	0.0024	0.0011	4300	2203	-/98.1kb/30/5.9kb	3	.	.
3	183700740	T	C	ABCC5	c.647A>G_p.Gln216Arg	NSY	ENST00000334444	Ex6	bs	None	0	1	NSY	0	rare	0	0	0	1	0	0	0	.					-/98.1kb/30/5.9kb	2	.	.
3	183700630	C	T	ABCC5	c.757G>A_p.Ala253Thr	NSY	ENST00000334444	Ex6	bs	None	0	1	NSY	0	rare	0	0	0	1	0	0	0	.					-/98.1kb/30/5.9kb	2	.	.
3	183700316	T	C	ABCC5	c.922A>G_p.Met308Val	NSY	ENST00000334444	Ex7	bs	None	0	1	NSY	0	rare	0	0	0	1	0	0	0	.					-/98.1kb/30/5.9kb	2	.	.
16	16296029	G	A	ABCC6	c.1005C>T_p.=	SY	ENST00000205557	Ex9	bs	None	0	2	SY	0	low	0	0	0	1	0	0	1	.					-/73.9kb/31/5.1kb	3	.	.
16	16295977	C	T	ABCC6	c.1057G>A_p.Ala353Thr	NSY	ENST00000205557	Ex9	bs	None	0	1	NSY	0	rare	0	0	0	1	0	0	0	.					-/73.9kb/31/5.1kb	2	.	.
16	16295974	C	T	ABCC6	c.1060G>A_p.Val354Met	NSY	ENST00000205557	Ex9	bs	None	0	1	NSY	0	rare	0	0	0	1	0	0	0	.	1e-04	0	4300	2197	-/73.9kb/31/5.1kb	2	.	.
16	16295957	T	C	ABCC6	c.1077A>G_p.=	SY	ENST00000205557	Ex9	bs	None	0	4	SY	0	low	0	0	0	4	0	0	0	rs72664283	0.0012	0.0212	4300	2197	-/73.9kb/31/5.1kb	3	.	.
16	16295926	T	C	ABCC6	c.1108A>G_p.Asn370Asp	NSY	ENST00000205557	Ex9	bs	None	0	2	NSY	0	low	0	0	0	2	0	0	0	rs72653760	9e-04	0	4300	2197	-/73.9kb/31/5.1kb	2	.	.
16	16295863	T	C	ABCC6	c.1171A>G_p.Arg391Gly	NSY	ENST00000205557	Ex9	bs	None	0	12	NSY	0	low	0	0	0	12	0	0	0	rs72653762	0.0092	0.0018	4300	2197	-/73.9kb/31/5.1kb	2	.	.
16	16295858	C	A	ABCC6	c.1176G>T_p.Lys392Asn	EE	ENST00000205557	Ex9	bs	None	0	1	EE	0	rare	0	0	0	1	0	0	0	rs72653763	0	2e-04	4300	2197	-/73.9kb/31/5.1kb	2	.	.
16	16315608	T	C	ABCC6	c.117A>G_p.=	SY	ENST00000205557	Ex2	bs	None	0	1	SY	0	rare	0	0	0	1	0	0	0	.					-/73.9kb/31/5.1kb	3	.	.
16	16291983	A	G	ABCC6	c.1233T>C_p.=	SY	ENST00000205557	Ex10	bs	None	0	552	SY	0	common	0	0	132	141	0	10	269	rs9930886	0.3433	0.2547	4300	2197	-/73.9kb/31/5.1kb	3	.	.
16	16291971	C	T	ABCC6	c.1245G>A_p.=	SY	ENST00000205557	Ex10	bs	None	0	538	SY	0	common	0	0	128	152	0	9	249	rs9940825	0.3362	0.2469	4299	2197	-/73.9kb/31/5.1kb	3	.	.
16	16291968	G	A	ABCC6	c.1248C>T_p.=	SY	ENST00000205557	Ex10	bs	None	0	11	SY	0	low	0	0	1	3	0	1	6	.	0.0037	7e-04	4299	2197	-/73.9kb/31/5.1kb	3	.	.
16	16291932	G	A	ABCC6	c.1284C>T_p.=	SY	ENST00000205557	Ex10	bs	None	0	9	SY	0	low	0	0	0	5	0	0	4	rs57499497	0.0034	0.0011	4300	2197	-/73.9kb/31/5.1kb	3	.	.
16	16291871	G	C	ABCC6	c.1338+7C>G	SS	ENST00000205557	In10/11	bs	None	0	851	SS	0	common	0	0	421	29	0	204	197	rs9940089	0.7666	0.6823	4300	2197	-/73.9kb/31/5.1kb	3	.	.
16	16284137	C	G	ABCC6	c.1519G>C_p.Glu507Gln	NSY	ENST00000205557	Ex12	bs	None	0	1	NSY	0	rare	0	0	0	1	0	0	0	.	1e-04	0	4300	2197	-/73.9kb/31/5.1kb	2	.	.
[truncated: 293,392 more rows]
