# Supplementary material for: The ICR1000 UK exome series: a resource of gene variation in an outbred population
Source: F1000Res. 2015 Sep 22;4:883. [Version 1] doi: 10.12688/f1000research.7049.1 (PMC4706061; doi:10.12688/f1000research.7049.1)
Supplement: Supplementary file 3 [file f1000research-4-7589-s0002.tgz › f0209acd-0318-494f-b1fa-cae1bf2b32b5.txt]

Variation Type	Average number per individual	Range across 993 individuals
All Variation	21978	(19637-23009)
- common	20970	(18793-21800)
- low	848	(720-1036)
- rare	160	(100-428)
All Base substitutions	21270	(19043-22210)
- common	20302	(18236-21069)
- low	814	(689-982)
- rare	154	(97-422)
All Deletions	418	(290-476)
- common	392	(271-439)
- low	22	(8-41)
- rare	4	(0-13)
All Insertions	289	(234-333)
- common	276	(226-318)
- low	12	(3-26)
- rare	2	(0-9)
All Synonymous	9993	(8921-10406)
- common	9632	(8607-10051)
- low	313	(255-402)
- rare	48	(21-159)
All Nonsynonymous	8718	(7834-9114)
- common	8221	(7424-8591)
- low	407	(338-483)
- rare	89	(57-218)
All Splice-site	2494	(2195-2648)
- common	2396	(2121-2525)
- low	86	(60-123)
- rare	12	(3-41)
All Exon End	396	(355-443)
- common	375	(336-416)
- low	17	(6-31)
- rare	4	(0-12)
All Inframe	147	(113-179)
- common	137	(104-169)
- low	8	(0-20)
- rare	1	(0-7)
All Frameshifting Indels	99	(80-125)
- common	90	(71-108)
- low	6	(0-19)
- rare	3	(0-11)
All Stop-gain	57	(41-79)
- common	49	(33-69)
- low	5	(0-15)
- rare	2	(0-11)
All Essential Splice-site	55	(41-72)
- common	50	(38-66)
- low	3	(0-14)
- rare	1	(0-7)
All Initiator Methionine	10	(5-17)
- common	10	(5-17)
- low	1	(0-3)
- rare	0	(0-2)
All Stop-loss	9	(5-15)
- common	9	(4-15)
- low	0	(0-3)
- rare	0	(0-2)
