# Supplementary material for: The ICR1000 UK exome series: a resource of gene variation in an outbred population
Source: F1000Res. 2015 Sep 22;4:883. [Version 1] doi: 10.12688/f1000research.7049.1 (PMC4706061; doi:10.12688/f1000research.7049.1)
Supplement: Supplementary file 4 [file f1000research-4-7589-s0003.tgz]

Archive with 1 entries (1 files):
- b16c4496-f497-4ff2-be96-c5489351b10e.txt
