# Supplementary material for: The ICR1000 UK exome series: a resource of gene variation in an outbred population
Source: F1000Res. 2015 Sep 22;4:883. [Version 1] doi: 10.12688/f1000research.7049.1 (PMC4706061; doi:10.12688/f1000research.7049.1)
Supplement: Supplementary file 4 [file f1000research-4-7589-s0003.tgz › b16c4496-f497-4ff2-be96-c5489351b10e.txt]

S1
Gene	HGNC symbol
TranscriptEnsemblv65	ENST ID from version 65
P900	Proportion of transcript with coverage >=15x in 900+ individuals
P500	Proportion of transcript with coverage >=15x in 500+ individuals
PercentTargeted	Proportion of transcript targeted by Illumina TruSeq Exome
CodingLength	Length of coding sequence in bp, from start to stop codon
Chromosome	Chromosome that gene occurs on
cDNAStart	hg19 coordinate of c.1 in the transcript
cDNAStop	hg19 coordinate of last c. base in the transcript
Exclusion	Reason for exclusion from variant analysis
VariationType	Type of variation present in gene
S2
CHR	Chromosome
POS	hg19 position
REF	Reference allele
ALT	Alternate allele
GENE	HGNC symbol, separated by ":" when present in overlapping genes
CSN	most 3' annotation from CAVA according to chosen transcript in S1
CLASS	class from CAVA's ontology
TRANS	selected ENST ID, separated by ":" when present in overlapping genes
LOC	affected exon
Type	type of variant - bs for base substitution, ins for insertion, del for deletion
AlternateAnnotation	can an indel be represented differently based on sequence context; HGVSNotClass if change is in HGVS alone, HGVSAndClass if change affects class ontology
IDLength	length of indel
VarFreq	frequency of variant in control series
MostSevere	most severe class from CAVA's ontology
GenePosition	position of protein-truncating variant (PTV) in coding length of gene
FType	frequency type of variant
PTV	1 if most severe effect is a PTV, 0 otherwise
PTVStringent	1 if most severe effect is PTV occurring in the first 95% of the transcript, 0 otherwise
controlhom	number of high confidence homozygous calls
controlhet	number of high confidence heterozygous calls
controlmulti	number of multi-allelic calls with this variant
LQHom	number of lower confidence homozygous calls
LQHet	number of lower confidence heterozygous calls
dbSNP138	rsID from dbSNP138 for base substitutions
EMAF	MAF from Exome Variant Server European-American individuals for base substitutions
AMAF	MAF from Exome Variant Server African-American individuals for base substitutions
ETotalIndiv	number of Exome Variant Server European-American individuals corresponding to EMAF
ATotalIndiv	number of Exome Variant Server African-American individuals corresponding to AMAF
TRINFO	strand of transcript, total length of transcript, number of exons, and coding length of transcript separated by "/""
IMPACT	predicted impact from CAVA
ALTANN	alternative most 5' annotation from CAVA according to chosen transcript in S1
ALTCLASS	alternative most 5' class from CAVA's ontology
